# Supplementary material for: Dysregulated skeletal muscle myosin super-relaxation and energetics in male participants with type 2 diabetes mellitus
Source: Diabetologia. 2025 Apr 28;68(8):1836–50. doi: 10.1007/s00125-025-06436-0 (PMC12245971; doi:10.1007/s00125-025-06436-0)
Supplement: Supplementary file 2 — Supplementary file2 (XLSX 1217 KB) [file 125_2025_6436_MOESM2_ESM.xlsx]

## Sheet: supplementary_table
Column1	Gene_name	BH_adj_significant_type1-type2	Type1_xiao_significant_control-T2D	Type2_xiao_significant_control-T2D	K3_Prot_S2F12	T2D_3_Prot_S1F4	T2D_4_Prot_S2F9	T2D_1_Prot_S2F7	K4_Prot_S1F4	K3_Prot_S1F5	K2_Prot_S1F5	T2D_2_Prot_S1F6	K3_Prot_S2F11	K5_Prot_S2F10	T2D_1_Prot_S2F11	T2D_3_Prot_S1F5	K1_Prot_S1F6	T2D_4_Prot_S2F7	K4_Prot_S1F1	K5_Prot_S2F11	T2D_5_Prot_S2F8	K3_Prot_S2F9	T2D_5_Prot_S2F7	T2D_1_Prot_S2F8	T2D_5_Prot_S2F12	T2D_4_Prot_S1F1	T2D_1_Prot_S2F10	T2D_3_Prot_S2F7	T2D_2_Prot_S1F4	T2D_2_Prot_S2F10	K3_Prot_S1F4	K4_Prot_S2F10	T2D_2_Prot_S1F3	T2D_1_Prot_S1F1	T2D_3_Prot_S2F11	K4_Prot_S2F8	K3_Prot_S1F2	T2D_3_Prot_S2F10	T2D_4_Prot_S2F8	T2D_4_Prot_S2F10	K1_Prot_S2F11	K3_Prot_S1F1	K5_Prot_S1F4	T2D_1_Prot_S1F2	K2_Prot_S2F9	T2D_4_Prot_S1F5	K1_Prot_S2F10	K3_Prot_S2F10	K4_Prot_S1F2
1	IGKV3-7				NA	NA	NA	NA	NA	5402.34	2325.95	12057.5	6635.11	8122.59	NA	NA	3380.15	8183.14	NA	NA	NA	NA	NA	NA	NA	NA	NA	NA	9881.82	NA	NA	NA	10093.4	4591.4	NA	8438.53	NA	NA	11476.5	NA	NA	NA	NA	NA	NA	NA	14379.6	5734.07	10216
2	IGKV1-27				NA	NA	NA	NA	NA	NA	NA	2724.01	NA	NA	NA	NA	NA	NA	NA	NA	NA	NA	NA	NA	NA	NA	NA	NA	1840.1	NA	NA	NA	NA	1646.52	NA	NA	NA	NA	NA	NA	NA	NA	NA	NA	NA	NA	6923.86	NA	NA
3	IGKV3D-15				NA	NA	NA	NA	NA	NA	NA	NA	NA	NA	NA	NA	NA	NA	NA	NA	NA	NA	NA	NA	NA	NA	NA	NA	NA	NA	NA	NA	NA	NA	NA	NA	NA	NA	NA	NA	NA	NA	NA	NA	NA	NA	19169	NA	NA
4	IGKV3D-11				NA	NA	NA	NA	NA	3282.42	NA	12571.3	NA	7219.44	NA	NA	3899.69	5702.07	NA	NA	NA	NA	NA	NA	NA	NA	NA	NA	9003.91	NA	NA	NA	5520.83	5477.93	NA	NA	2448.06	NA	NA	NA	NA	2124.08	NA	NA	2775.53	4154.37	16318.5	3359.92	NA
5	CH507-9B2.3				NA	NA	NA	NA	NA	NA	NA	3366.54	NA	NA	NA	NA	NA	NA	NA	745.119	NA	NA	NA	NA	NA	NA	NA	NA	NA	NA	NA	NA	NA	1808.01	NA	NA	NA	NA	NA	NA	NA	NA	NA	NA	NA	NA	NA	NA	NA
6	IGKV3D-20				NA	NA	NA	NA	NA	NA	NA	4668.89	NA	NA	NA	NA	NA	3099.77	NA	NA	NA	NA	NA	NA	NA	NA	NA	NA	NA	NA	NA	NA	NA	2398.11	NA	NA	NA	NA	NA	NA	NA	NA	NA	NA	NA	NA	6814.75	NA	NA
7	IGHV4-61				NA	NA	NA	NA	NA	NA	NA	NA	NA	NA	NA	NA	NA	NA	NA	NA	NA	NA	NA	NA	NA	NA	NA	NA	NA	NA	NA	NA	NA	NA	NA	NA	NA	NA	NA	NA	NA	NA	NA	NA	NA	NA	NA	NA	NA
8	ESYT2		+		NA	NA	NA	NA	NA	NA	6277.75	6634.65	NA	2796.59	NA	NA	1350.3	NA	NA	36996.7	NA	NA	NA	NA	NA	NA	NA	NA	NA	NA	NA	NA	NA	23621	NA	10555.7	NA	NA	NA	NA	NA	1398.52	NA	80561.9	NA	NA	30809.1	NA	NA
9	ILVBL				NA	NA	NA	NA	NA	NA	NA	NA	NA	NA	NA	NA	NA	NA	NA	NA	NA	NA	NA	NA	NA	NA	NA	NA	NA	NA	NA	NA	NA	NA	NA	NA	NA	NA	NA	NA	NA	NA	24744.9	NA	NA	NA	NA	NA	55628.6
10	FSD2				NA	NA	5220.1	NA	NA	NA	NA	NA	NA	NA	NA	NA	NA	NA	NA	1322.09	NA	NA	NA	NA	NA	NA	NA	NA	NA	NA	NA	NA	NA	NA	NA	NA	NA	NA	NA	NA	NA	NA	NA	NA	NA	NA	NA	NA	NA
11	VWA8				NA	NA	NA	7784.98	NA	3026.88	NA	2526.32	NA	NA	NA	4054.56	9933.26	NA	NA	1205.08	NA	NA	NA	NA	NA	NA	NA	NA	NA	901.793	2367.27	NA	NA	589.433	NA	NA	NA	NA	NA	NA	NA	2336.64	NA	2181.65	NA	NA	NA	NA	NA
12	XIRP2				NA	NA	NA	NA	NA	NA	NA	2653.53	NA	NA	NA	NA	3643.97	NA	NA	1950.45	NA	NA	NA	NA	NA	NA	NA	NA	NA	1558.19	NA	NA	NA	6458.48	NA	NA	NA	NA	NA	NA	NA	NA	NA	5458.88	NA	NA	NA	NA	NA
13	POTEF		+	+	NA	NA	NA	928.686	NA	2586.77	53265.1	NA	NA	71544.5	NA	374.551	5089.65	NA	NA	23189	NA	NA	NA	NA	NA	NA	NA	NA	NA	12303.2	NA	NA	NA	22929.4	NA	NA	NA	967088	1174530	828884	NA	6466.46	NA	NA	NA	NA	NA	11596.8	NA
14	FITM1				NA	NA	NA	NA	NA	NA	NA	NA	NA	NA	NA	NA	NA	NA	NA	2723.11	NA	NA	NA	NA	NA	NA	NA	NA	NA	NA	NA	NA	NA	1124.48	NA	NA	NA	NA	NA	NA	NA	NA	NA	NA	NA	NA	NA	NA	NA
15	VPS37C				NA	NA	NA	NA	NA	NA	NA	877.189	NA	NA	NA	NA	NA	NA	NA	NA	NA	NA	NA	NA	NA	NA	NA	NA	NA	NA	NA	NA	NA	1413.78	NA	NA	NA	NA	NA	NA	NA	NA	NA	NA	NA	NA	NA	NA	NA
16	CARNS1				NA	NA	NA	NA	NA	NA	NA	NA	NA	NA	NA	NA	NA	NA	NA	739.573	NA	NA	NA	NA	NA	NA	NA	NA	NA	NA	NA	NA	NA	345.575	NA	NA	NA	NA	NA	NA	NA	NA	NA	NA	NA	NA	NA	NA	NA
17	MAP1LC3B2				NA	NA	NA	NA	NA	NA	NA	NA	NA	NA	NA	NA	NA	NA	NA	NA	NA	NA	NA	NA	NA	NA	NA	NA	NA	2071.62	NA	NA	NA	3261.26	NA	NA	NA	NA	NA	NA	NA	NA	NA	2167.15	NA	NA	NA	NA	NA
18	PGP				NA	NA	NA	NA	NA	NA	NA	NA	NA	NA	NA	NA	NA	NA	NA	NA	NA	NA	NA	NA	NA	NA	NA	NA	NA	NA	NA	NA	NA	NA	NA	NA	NA	NA	NA	NA	NA	NA	NA	NA	NA	NA	NA	NA	NA
19	LRRC14B				NA	NA	NA	NA	NA	NA	NA	NA	NA	NA	NA	NA	NA	NA	NA	340.332	NA	NA	NA	NA	NA	NA	NA	NA	NA	NA	NA	NA	NA	492.878	NA	NA	NA	NA	NA	NA	NA	NA	NA	NA	NA	NA	NA	NA	NA
20	DHRS7C				1136.15	NA	NA	NA	1287.89	721.738	NA	1623.87	NA	NA	NA	763.656	1327.53	NA	NA	1795.86	NA	NA	NA	NA	NA	NA	NA	NA	NA	773.792	NA	NA	NA	960.084	NA	2742.54	837.49	NA	NA	NA	NA	2029.48	NA	675.55	NA	NA	922.702	NA	NA
21	MYH7B			+	NA	57837.8	NA	2813.6	109586	8161.43	9357.43	52517.1	NA	9481.24	NA	12301.3	4082.04	NA	NA	16036	NA	NA	NA	NA	NA	360759	NA	NA	NA	5151.52	12369.9	225929	NA	6339.32	NA	NA	NA	NA	76917.4	NA	NA	39448.1	NA	2303.91	NA	154622	NA	NA	NA
22	SMTNL1				NA	NA	NA	NA	NA	NA	NA	NA	NA	NA	NA	NA	NA	NA	NA	566.599	NA	NA	NA	NA	NA	NA	NA	NA	NA	1135.76	NA	NA	NA	2772.55	NA	NA	NA	28090.7	NA	NA	NA	NA	NA	NA	NA	NA	NA	NA	NA
23	HACD1				NA	NA	NA	NA	NA	NA	NA	NA	NA	NA	NA	NA	NA	NA	NA	2741.06	NA	NA	NA	NA	NA	NA	NA	NA	NA	NA	NA	NA	NA	NA	NA	NA	NA	NA	NA	NA	NA	NA	NA	NA	NA	NA	NA	NA	NA
24	RP11-766F14.2				NA	NA	NA	1599.4	NA	1073.87	NA	1517.24	NA	NA	NA	NA	NA	NA	NA	1169.15	NA	NA	NA	NA	NA	NA	NA	2326.11	NA	1444.68	NA	NA	NA	NA	NA	NA	NA	NA	NA	NA	NA	NA	NA	620.451	NA	NA	NA	NA	NA
25	PROB1		+		NA	NA	NA	NA	NA	NA	7512.02	8569.98	NA	NA	NA	12624.4	NA	NA	NA	4157.66	NA	NA	NA	NA	NA	9131.19	NA	12222	NA	4427.51	NA	NA	NA	3841.44	NA	NA	NA	NA	NA	NA	NA	NA	NA	8610.98	NA	NA	6833.37	NA	24920.5
26	NACA				1485.99	4127.32	NA	3862.13	NA	4432.78	NA	2752.99	NA	3672.71	NA	2130.97	3034.49	NA	NA	1851.33	NA	2006.32	2940.96	NA	NA	2074.41	2708.86	NA	3261.47	3260.73	2716.11	3204.92	3369.74	3433.47	7545.77	NA	3090.79	2395.8	NA	NA	10860.3	2822.52	3871.52	3737.64	NA	5370.73	NA	5328.89	NA
27	SLC35A4				NA	NA	NA	NA	NA	NA	4573.36	10810.3	NA	NA	NA	NA	NA	NA	NA	NA	NA	NA	NA	NA	NA	NA	NA	NA	NA	8970.84	NA	NA	5167.58	2863.01	NA	NA	NA	NA	NA	NA	NA	NA	10562.4	2257.93	NA	NA	5459.33	6353.61	NA
28	AGPS				NA	NA	NA	NA	NA	NA	NA	NA	NA	NA	NA	NA	NA	NA	NA	165.119	NA	NA	NA	NA	NA	NA	NA	NA	NA	NA	NA	NA	NA	NA	NA	NA	NA	NA	NA	NA	NA	NA	NA	NA	NA	NA	NA	NA	NA
29	PDLIM1				NA	NA	NA	NA	NA	9943.78	8879	5154.45	NA	NA	NA	NA	NA	NA	NA	NA	NA	NA	11138.5	NA	NA	NA	NA	5635.75	NA	3383.65	NA	NA	NA	NA	NA	NA	3846.7	NA	NA	NA	NA	NA	NA	17146.2	NA	NA	NA	NA	NA
30	MYO1C				NA	NA	NA	NA	NA	NA	NA	NA	NA	NA	NA	NA	NA	NA	NA	1979.92	NA	NA	NA	NA	NA	NA	NA	NA	NA	NA	NA	NA	NA	1375.94	NA	NA	NA	NA	NA	7283.99	NA	NA	NA	NA	NA	NA	NA	NA	NA
31	SNAP23				NA	NA	NA	NA	NA	NA	NA	NA	NA	NA	NA	NA	NA	NA	NA	NA	NA	NA	NA	NA	NA	NA	NA	NA	NA	NA	NA	NA	NA	678.93	NA	NA	NA	NA	NA	NA	NA	NA	NA	NA	NA	NA	NA	NA	NA
32	FXYD1				NA	NA	NA	2344.73	NA	NA	NA	NA	NA	NA	NA	NA	1305.03	NA	NA	1320.77	NA	NA	NA	NA	NA	NA	NA	NA	NA	935.128	NA	NA	NA	1031.73	NA	NA	NA	NA	NA	NA	NA	NA	NA	871.292	NA	NA	NA	NA	NA
33	STXBP3				1502.4	2788.53	NA	2478.5	2054.27	NA	NA	NA	NA	NA	NA	1094.62	2126.72	NA	NA	1974.88	NA	NA	NA	NA	NA	NA	NA	NA	1460.63	1314.93	1886.7	NA	NA	1548.07	NA	NA	1454.57	NA	NA	NA	3052.09	2478.01	NA	2196.37	NA	2127.12	2148.16	NA	NA
34	NDUFS8			+	6701.58	NA	NA	418.52	6011.37	13817	9741.25	11709.5	NA	10616.8	NA	4345.08	670.676	NA	NA	11980.1	NA	35606.3	11133.3	64932.1	NA	5432.85	NA	13511	NA	12931.9	2026.06	NA	NA	4951.56	NA	10623.2	2871.12	7026.67	10369.1	NA	NA	4716.69	7599.6	8755.67	NA	NA	7139.56	22695.7	5060.12
35	PSMD11		+		NA	NA	NA	NA	NA	484.27	4221.44	3286.48	NA	NA	2781.15	NA	NA	NA	NA	2074.17	NA	NA	NA	NA	NA	NA	NA	9917.76	NA	2699.38	NA	NA	2562.05	4270.17	NA	NA	NA	NA	3913.62	6933.3	NA	1835.65	NA	2745.44	NA	NA	3612.67	2782.68	NA
36	PSMD12				NA	NA	NA	2609.9	NA	NA	3369.33	2565.32	NA	2224.1	NA	NA	NA	NA	NA	2460.89	NA	NA	NA	NA	NA	NA	NA	NA	NA	NA	NA	NA	NA	2253.84	NA	NA	NA	11783.3	NA	NA	NA	NA	NA	1431.44	NA	NA	NA	NA	NA
37	CLIC1				NA	NA	NA	NA	NA	NA	NA	NA	NA	NA	NA	NA	NA	NA	NA	NA	NA	NA	NA	NA	NA	NA	NA	NA	NA	NA	NA	NA	NA	401.786	NA	NA	NA	NA	NA	NA	NA	NA	NA	NA	NA	NA	NA	NA	NA
38	EIF3F				NA	NA	NA	2059.74	NA	NA	2853.21	2511.32	NA	3009.56	NA	NA	NA	NA	8522.83	NA	NA	NA	NA	NA	NA	NA	NA	NA	NA	NA	NA	NA	NA	2816.08	NA	NA	NA	NA	NA	NA	NA	NA	NA	NA	NA	NA	2471.32	NA	NA
39	PDHX		+		2854.93	3220.57	NA	5656.58	NA	5728.6	2718.66	4273.85	NA	2923.5	NA	2331.37	3259.19	NA	NA	3755.27	NA	10438.9	5511.97	NA	NA	NA	NA	NA	2388.17	8970.01	2357.29	NA	3462.77	7313.77	NA	5142.58	782.686	16936.9	2612.02	NA	2829.42	2614	3187.8	5967.07	NA	NA	6822.9	6528.11	NA
40	IPO5		+		NA	NA	NA	NA	9015.16	4258.85	2889.64	2171.15	9357.56	NA	35337.9	NA	NA	4232.86	NA	1140.8	NA	NA	NA	NA	NA	NA	NA	NA	NA	2622.59	2674.95	11439.3	NA	2775.71	NA	NA	NA	18840.2	124410	NA	NA	1602.65	NA	1272.08	NA	NA	96582.9	2491.8	NA
41	EEF2K				NA	NA	NA	NA	NA	NA	NA	NA	NA	NA	NA	NA	NA	NA	NA	NA	NA	NA	NA	NA	NA	NA	NA	NA	NA	NA	NA	NA	NA	1046.24	NA	NA	NA	NA	NA	NA	NA	NA	NA	NA	NA	NA	NA	NA	NA
42	DNM1L		+		1181.82	NA	NA	NA	NA	1505.76	2402.87	2707.33	NA	NA	NA	NA	NA	NA	NA	2056.94	NA	NA	NA	NA	NA	NA	NA	NA	NA	992.112	NA	NA	NA	2762.89	NA	NA	NA	NA	NA	NA	NA	1724.43	NA	1967.72	NA	NA	NA	3991.45	NA
43	NDUFA4		+		45638.6	27198.3	NA	24966.9	15122.2	84211.2	19970.6	29875.6	NA	28864.8	NA	46516.8	37260.9	NA	NA	50833.5	NA	60979.6	80296.5	NA	34388.5	42413	21079.8	66222.6	33752.2	82167.1	33273.3	18844.5	15160.5	30334.2	37673	21366	48528.4	57158.9	17386.2	63950.8	11762.6	38318.6	36223.6	42518.7	NA	31755.7	23416.9	37216.6	NA
44	BIN1				7227.22	16256.6	NA	30551.8	NA	9109.96	5567.23	7641.93	24398.6	12933.2	NA	5702.38	9258.66	NA	16394.4	10782	NA	12093.5	18238.2	NA	13992.9	6155.04	8150	15763	8818.5	6453.08	18275.7	NA	15222	29274.5	12766.2	10507.9	3657.11	12069.1	19721.2	5691.45	11072.1	12716.1	19222.9	15571.8	NA	19449.4	8280.12	18820.9	8698.2
45	KPNA3				NA	NA	NA	NA	NA	NA	2722.41	NA	NA	NA	NA	NA	NA	NA	NA	1062.48	NA	NA	NA	NA	NA	NA	NA	NA	NA	2236.33	NA	NA	3268.15	2691.99	NA	NA	NA	NA	NA	NA	NA	NA	NA	1718.78	NA	NA	NA	NA	NA
46	DDX3X				NA	NA	NA	NA	NA	NA	NA	NA	NA	NA	NA	NA	NA	NA	NA	1218.68	NA	NA	NA	NA	NA	NA	NA	NA	NA	NA	NA	NA	NA	867.275	NA	NA	NA	NA	NA	NA	NA	NA	NA	NA	NA	NA	NA	NA	NA
47	PODXL				NA	NA	NA	NA	NA	NA	NA	NA	NA	NA	NA	NA	NA	NA	NA	NA	NA	NA	NA	NA	NA	NA	NA	NA	NA	NA	NA	NA	NA	918.679	NA	NA	NA	NA	NA	NA	NA	NA	NA	NA	NA	NA	NA	NA	NA
48	KPNA4				NA	NA	NA	NA	NA	NA	6567.81	3303.26	NA	NA	NA	NA	NA	NA	NA	2771.52	NA	NA	NA	NA	NA	NA	NA	NA	NA	2672.2	NA	NA	NA	5712.5	NA	NA	NA	NA	NA	NA	NA	NA	NA	3572.41	NA	NA	NA	NA	NA
49	CES2				NA	NA	NA	4501.08	NA	1326.68	2916.3	2469.63	NA	NA	NA	2902.78	2435.47	NA	NA	NA	NA	NA	NA	NA	NA	NA	NA	NA	NA	3092.97	NA	NA	NA	832.131	NA	NA	NA	NA	NA	NA	NA	NA	3117.41	5648.94	NA	NA	NA	NA	4064.16
50	MAN2B1				NA	NA	NA	NA	NA	NA	NA	NA	NA	NA	NA	NA	NA	NA	NA	NA	NA	NA	NA	NA	4013.96	NA	NA	NA	NA	NA	NA	NA	NA	483.36	NA	NA	NA	NA	NA	NA	NA	NA	NA	NA	NA	NA	NA	NA	NA
51	FBP2				NA	NA	NA	NA	NA	NA	NA	NA	NA	NA	NA	NA	NA	NA	NA	NA	NA	NA	NA	NA	NA	NA	NA	NA	NA	NA	NA	NA	NA	521.489	NA	NA	NA	NA	NA	NA	NA	NA	NA	NA	NA	NA	NA	NA	NA
52	ACACB				NA	NA	NA	1714.33	NA	NA	NA	NA	NA	NA	4504.06	NA	850.919	NA	NA	924.743	NA	NA	NA	NA	NA	NA	NA	NA	NA	NA	NA	NA	NA	NA	NA	NA	NA	NA	NA	NA	NA	NA	NA	NA	NA	NA	NA	NA	NA
53	HSPB6		+		21406.2	17337.9	NA	46114.3	7269.78	42249.1	297525	160916	NA	23989.6	NA	14348.9	41853.3	NA	NA	8528.6	NA	77833.3	17965.2	NA	NA	NA	NA	NA	NA	50695.9	NA	NA	NA	111137	133762	13824.1	84847.7	NA	23129.8	395985	NA	30266.3	19505.6	19199.5	NA	29539.5	64597.7	47379.7	201079
54	NDUFAB1				9939.09	12535.6	NA	6638.58	4832.66	16184.6	19148.5	12249.2	NA	17817	NA	14985.1	16051	NA	NA	14684	NA	NA	NA	NA	NA	NA	NA	NA	NA	14553.2	8031.52	NA	NA	14467	NA	4053.19	17312.7	NA	NA	NA	NA	15833.2	7944.45	7978.19	NA	NA	6637.13	14997	5151.79
55	COPE				NA	NA	NA	NA	NA	NA	NA	NA	NA	NA	NA	NA	NA	NA	NA	NA	NA	NA	NA	NA	NA	NA	NA	NA	NA	NA	NA	NA	NA	252.597	NA	NA	NA	NA	NA	NA	NA	NA	NA	NA	NA	NA	NA	NA	NA
56	EIF1AY				NA	NA	NA	NA	NA	NA	NA	NA	NA	NA	NA	NA	NA	NA	NA	NA	NA	NA	NA	NA	NA	NA	NA	NA	NA	NA	NA	NA	NA	NA	NA	NA	NA	NA	NA	NA	NA	NA	NA	NA	NA	NA	NA	NA	NA
57	ABLIM1				NA	NA	NA	NA	NA	NA	NA	NA	NA	NA	NA	NA	NA	NA	NA	NA	NA	NA	NA	NA	NA	NA	NA	NA	NA	NA	NA	NA	NA	NA	NA	NA	NA	NA	NA	NA	NA	NA	NA	NA	NA	NA	NA	NA	4551.43
58	GOSR2				NA	NA	NA	NA	NA	NA	NA	NA	NA	NA	NA	NA	NA	NA	NA	397.828	NA	NA	NA	NA	NA	NA	NA	NA	NA	788.007	NA	NA	NA	425.421	NA	NA	NA	NA	NA	NA	NA	NA	NA	460.103	NA	NA	NA	NA	NA
59	IMPA2				NA	NA	NA	NA	NA	NA	NA	NA	NA	NA	NA	NA	NA	NA	NA	NA	NA	NA	NA	NA	NA	NA	NA	NA	NA	NA	NA	NA	NA	NA	NA	NA	NA	NA	NA	NA	NA	NA	NA	NA	NA	NA	NA	NA	NA
60	PDCD5				NA	NA	NA	NA	NA	NA	NA	NA	NA	NA	NA	NA	NA	NA	NA	NA	NA	NA	NA	NA	NA	NA	NA	NA	NA	NA	NA	NA	NA	334.443	NA	NA	NA	NA	NA	NA	NA	NA	NA	NA	NA	NA	NA	NA	NA
61	PRMT5				NA	NA	NA	1525.24	NA	NA	2283.19	NA	NA	NA	NA	NA	NA	NA	NA	496.467	NA	NA	NA	NA	NA	NA	NA	NA	NA	NA	NA	NA	NA	1849.27	NA	NA	NA	NA	NA	NA	NA	NA	NA	711.765	NA	NA	1406.08	NA	NA
62	TPP1				2138.95	NA	NA	2491.32	NA	6432.59	6185.8	6829.21	NA	10396.3	NA	1667.2	2549.29	NA	NA	1573.26	NA	NA	NA	NA	NA	NA	NA	NA	NA	NA	NA	NA	NA	7273.4	NA	NA	NA	NA	NA	NA	NA	NA	NA	3130.59	NA	NA	NA	2234.82	NA
63	PSMA7				4363.31	9544.61	8622.02	15949.5	2699.26	5610.89	10010.1	6562.68	11148.1	10873.2	15652.9	5641.73	9145.67	6989.93	7217.22	2448.58	NA	NA	6768.8	NA	NA	4906.46	7274.85	9149.04	7996.97	5640.5	2936.09	18352.2	14184.2	17575.2	2885.2	NA	2906.58	12302.9	12632.7	16431.1	20285.3	6876.21	6469.85	9643.4	15086.8	12560.7	6969.31	10196	11600.4
64	OPLAH				NA	NA	NA	NA	NA	NA	NA	NA	NA	NA	NA	NA	NA	NA	NA	NA	NA	NA	NA	NA	NA	NA	NA	NA	NA	NA	NA	NA	NA	NA	NA	NA	NA	NA	NA	NA	NA	NA	NA	NA	NA	NA	NA	NA	NA
65	BCKDK				NA	NA	NA	NA	NA	NA	NA	989.114	NA	NA	NA	NA	NA	NA	NA	963.506	NA	NA	NA	NA	NA	NA	NA	NA	NA	280.695	NA	NA	NA	684.96	NA	NA	NA	NA	NA	NA	NA	NA	NA	431.12	NA	NA	NA	NA	NA
66	MGST3				15128.4	14071.7	NA	5647.12	11623.5	19358.2	9705.94	7657.33	NA	NA	NA	21203.9	12623.2	NA	8289.49	2281.53	NA	NA	33072.9	NA	NA	17815.5	NA	21360.4	8675.31	18721.5	8352.91	NA	NA	3153.47	11266	NA	16895.5	46621.7	NA	15241.2	NA	4189.3	7313.86	14807.6	NA	NA	6844.38	6150.17	NA
67	UQCRQ				13984.9	NA	NA	NA	NA	4608.84	17532.8	26559.3	NA	21684.4	NA	NA	NA	NA	NA	12912	NA	NA	NA	NA	NA	NA	NA	NA	NA	NA	NA	NA	NA	3393.04	NA	NA	NA	NA	NA	NA	NA	NA	NA	NA	NA	NA	NA	NA	NA
68	MYL12B				NA	NA	NA	NA	NA	NA	5323.23	8214.08	NA	5060.41	NA	NA	NA	NA	NA	2332.44	NA	NA	NA	NA	NA	NA	NA	NA	NA	3261.65	NA	NA	2388.4	3496.41	NA	NA	NA	NA	9154.2	NA	NA	NA	NA	968.813	NA	NA	4231.93	NA	10233.7
69	UQCR11				10996	NA	NA	NA	1624.41	12687.8	11083.4	18338	1278.49	29823.4	2370.78	720.304	NA	NA	NA	8899.99	NA	12308.5	36085.3	NA	7238.52	NA	NA	6466.95	NA	22876.7	1781.52	5347.21	8144.09	8873.88	4167.79	9177.67	754.653	NA	12180.8	6696.37	NA	3232.78	11975.7	6974.32	4027.27	NA	11450.8	26624.8	10268.5
70	CASQ2		+		11675.3	NA	NA	NA	NA	5853.49	102315	157169	NA	8807.02	NA	NA	NA	NA	NA	NA	NA	95732.9	NA	NA	NA	NA	NA	NA	NA	9953.09	NA	NA	54165	17383	72129.6	17139.6	29116.5	NA	NA	NA	NA	NA	5097.45	7383.13	9577.64	NA	15055.7	16781.9	48454.9
71	PPP1R12A				NA	NA	NA	NA	NA	NA	NA	NA	NA	NA	NA	NA	NA	NA	NA	NA	NA	NA	NA	NA	NA	NA	NA	NA	NA	NA	NA	NA	NA	282.244	NA	NA	NA	NA	NA	NA	NA	NA	NA	NA	NA	NA	NA	NA	NA
72	HNRNPDL				NA	NA	NA	NA	NA	6511.13	7918.17	5208.82	NA	NA	NA	NA	NA	NA	NA	3143.15	NA	NA	NA	NA	NA	NA	NA	NA	NA	6755.82	1335.96	NA	5104.52	12467.3	NA	NA	NA	NA	NA	NA	NA	NA	4262.79	4251.72	NA	NA	3850.91	3441.19	NA
73	XPO1				NA	NA	NA	NA	NA	NA	NA	NA	NA	NA	NA	NA	NA	NA	NA	NA	NA	NA	NA	NA	NA	NA	NA	NA	NA	NA	NA	NA	NA	236.12	NA	NA	NA	NA	NA	NA	NA	NA	NA	251.212	NA	NA	NA	NA	NA
74	ATP2A1	+			210707	147511	421520	40864.2	386873	63656.7	51504.2	199238	48035.5	204076	236041	24090.6	32612.8	13465.8	209349	444938	NA	195005	56733.1	950095	133136	46903.1	299069	30570.1	199378	65601.9	114401	247600	325894	230462	166853	431900	43060.5	38557.8	747869	97884.8	459714	230641	38143.8	84428.2	26479.1	276955	485957	120241	68695.9
75	SYNM				18101.8	33330	NA	44169.9	20829.8	37007.2	19483	28530.7	NA	NA	49713.7	30230.3	27634.9	NA	38673.2	27139.6	NA	NA	13739.9	NA	NA	24118.1	33728.7	NA	31696.9	25763.3	19606.5	42704.5	28666	16214.5	36553.2	31353.4	18656.3	35391.8	39653.4	34872.4	26339.8	21556.9	NA	23387.8	NA	43083.1	18700.6	23168.3	63427.7
76	ARPC2				NA	NA	NA	NA	NA	NA	NA	3159.33	NA	NA	NA	NA	NA	NA	NA	NA	NA	NA	NA	NA	NA	NA	NA	NA	NA	NA	NA	NA	NA	1241.21	NA	NA	NA	NA	NA	NA	NA	NA	NA	NA	NA	NA	NA	NA	NA
77	ARPC3				NA	NA	NA	NA	NA	NA	NA	NA	NA	NA	NA	NA	959.518	NA	NA	NA	NA	NA	NA	NA	NA	NA	NA	NA	NA	NA	NA	NA	NA	2631	NA	NA	NA	NA	NA	NA	NA	NA	NA	1044.54	NA	NA	NA	NA	NA
78	PGRMC2				NA	NA	NA	NA	2609.33	3438	6198.3	8528.67	NA	10203.8	NA	NA	NA	NA	NA	3283.28	NA	NA	NA	NA	NA	NA	9008.35	9603.08	NA	5068.67	3849.67	NA	11582.4	11413.6	NA	6033.64	NA	NA	15314.6	NA	NA	NA	9770.3	3160.12	4685.22	NA	10905.6	11612.5	NA
79	PFDN6				NA	NA	NA	NA	NA	6980.27	NA	NA	NA	NA	NA	NA	NA	NA	NA	NA	NA	NA	NA	NA	NA	NA	NA	NA	NA	NA	NA	NA	NA	3635.87	NA	NA	NA	NA	NA	NA	NA	NA	NA	NA	NA	NA	5239.56	NA	4301.08
80	LAMA5				NA	NA	NA	NA	NA	NA	NA	NA	NA	NA	NA	NA	NA	NA	NA	1252.31	NA	NA	NA	NA	NA	NA	NA	NA	NA	NA	NA	NA	NA	NA	NA	NA	NA	NA	NA	NA	NA	NA	NA	NA	NA	NA	NA	NA	NA
81	NDUFA1				NA	NA	NA	NA	NA	NA	NA	NA	NA	NA	NA	NA	NA	NA	NA	NA	NA	NA	NA	NA	NA	NA	NA	NA	NA	NA	NA	NA	NA	NA	NA	NA	NA	NA	NA	NA	NA	NA	NA	NA	NA	NA	NA	NA	NA
82	RER1				NA	NA	NA	NA	NA	NA	NA	NA	NA	NA	NA	NA	NA	NA	NA	747.19	NA	NA	NA	NA	NA	NA	NA	NA	NA	922.484	NA	NA	NA	989.144	NA	NA	NA	NA	NA	NA	NA	NA	NA	1093.72	NA	NA	NA	NA	NA
83	SURF4				NA	NA	NA	NA	NA	NA	NA	NA	NA	NA	NA	NA	NA	NA	NA	9667.59	NA	NA	NA	NA	NA	NA	NA	NA	NA	NA	NA	NA	NA	NA	2404.99	NA	NA	NA	NA	NA	NA	NA	NA	NA	NA	NA	2649.57	NA	NA
84	TCAP				33441.5	68094.6	67074.7	81606.4	40394.5	49802.3	16154.7	35526.2	NA	15678.3	118978	46022.2	58866.1	NA	51472.7	23748.2	NA	19714.3	32667.5	NA	21836.2	43686	51205.7	34047.3	58126.8	22641.3	61903.5	43204.5	25229.7	13563.8	59570.9	41877.7	51629.9	57737.4	41851.9	67705.5	84097.9	33668.2	NA	34835.3	NA	66553.1	11680.8	6898.51	25360.4
85	EIF3D				NA	NA	NA	861.344	NA	937.723	NA	NA	NA	NA	NA	671.891	NA	NA	NA	1102.2	NA	NA	NA	NA	NA	NA	NA	NA	NA	NA	NA	NA	NA	1055.69	NA	NA	NA	NA	NA	NA	NA	NA	NA	2040.92	NA	NA	NA	NA	NA
86	EIF3H				NA	NA	NA	NA	NA	NA	NA	NA	NA	NA	NA	NA	NA	NA	NA	NA	NA	NA	NA	NA	NA	NA	NA	NA	NA	NA	NA	NA	NA	NA	NA	NA	NA	NA	NA	NA	NA	NA	NA	NA	NA	NA	NA	NA	NA
87	STX7				NA	NA	NA	NA	NA	NA	NA	NA	NA	NA	NA	NA	NA	NA	NA	NA	NA	NA	NA	NA	NA	NA	NA	NA	NA	NA	NA	NA	NA	406.122	NA	NA	NA	NA	NA	NA	NA	NA	NA	NA	NA	NA	NA	NA	NA
88	SLC16A3				NA	2568.21	NA	NA	NA	5256.08	NA	NA	NA	4170.67	NA	NA	1843.92	NA	NA	2938.05	NA	NA	NA	NA	9072.63	NA	NA	NA	NA	5325.69	3091.25	NA	NA	6010.23	NA	NA	NA	NA	NA	NA	NA	2663.49	NA	NA	NA	NA	7859.62	NA	NA
89	ARPC5				NA	NA	NA	NA	NA	NA	NA	NA	NA	NA	NA	NA	NA	NA	NA	NA	NA	NA	NA	NA	NA	NA	NA	NA	NA	NA	NA	NA	NA	NA	NA	NA	NA	NA	NA	NA	NA	NA	NA	NA	NA	NA	NA	NA	NA
90	DDX3Y				1298.18	NA	NA	NA	915.182	NA	NA	1759.8	NA	NA	NA	NA	667.429	NA	NA	2363.9	NA	NA	NA	NA	NA	NA	NA	NA	NA	1632.68	NA	NA	NA	1299.56	NA	4281.59	NA	NA	NA	NA	NA	NA	NA	871.26	NA	NA	1983.18	NA	NA
91	DHX15				NA	NA	NA	NA	NA	NA	NA	NA	NA	NA	NA	NA	NA	NA	NA	603.102	NA	NA	NA	NA	NA	NA	NA	NA	NA	371.92	NA	NA	NA	NA	566.624	NA	NA	NA	NA	NA	NA	NA	NA	341.584	NA	NA	NA	NA	NA
92	CYB5B				7204.99	12949.2	4385.79	15346	8286.05	17394	10044.8	12968.8	NA	7859.07	NA	14152.4	18101.3	NA	8676.73	6235.51	NA	NA	NA	NA	NA	NA	NA	NA	NA	NA	NA	NA	NA	13547.4	NA	NA	NA	NA	NA	NA	NA	NA	NA	9994.13	NA	NA	9763.32	NA	NA
93	NDUFS4				2749.25	NA	NA	NA	NA	NA	3855.42	12116	NA	7375	NA	NA	754.081	NA	NA	6794.67	NA	NA	NA	NA	NA	NA	NA	NA	NA	NA	NA	NA	NA	8584.3	NA	21341.4	NA	NA	17258.2	NA	NA	2115.36	NA	1016.34	NA	NA	NA	NA	7237.22
94	DYNC1LI2				NA	NA	NA	NA	NA	NA	NA	NA	NA	NA	NA	NA	NA	NA	NA	NA	NA	NA	NA	NA	NA	NA	NA	NA	NA	NA	NA	NA	NA	945.835	NA	NA	NA	NA	NA	NA	NA	NA	NA	902.14	NA	NA	NA	NA	NA
95	PSMD3		+		NA	NA	NA	NA	NA	NA	NA	NA	NA	NA	NA	NA	NA	NA	NA	1768.73	NA	NA	NA	NA	NA	NA	NA	NA	NA	1653.75	NA	NA	NA	2283.15	NA	NA	NA	NA	NA	NA	NA	NA	NA	2049.85	NA	NA	9721.35	NA	NA
96	ZW10				NA	NA	NA	NA	NA	NA	NA	NA	NA	NA	NA	NA	NA	NA	NA	NA	NA	NA	NA	NA	NA	NA	NA	NA	NA	NA	NA	NA	NA	NA	NA	NA	NA	NA	NA	NA	NA	NA	NA	NA	NA	NA	NA	NA	NA
97	RASA4				NA	NA	NA	NA	NA	NA	NA	NA	NA	NA	NA	NA	NA	NA	NA	393.46	NA	NA	NA	NA	NA	NA	NA	NA	NA	NA	NA	NA	NA	NA	NA	NA	NA	NA	NA	NA	NA	NA	NA	NA	NA	NA	NA	NA	NA
98	HNRNPR				NA	NA	NA	2710.48	NA	927.664	NA	NA	NA	NA	NA	1590.29	NA	NA	NA	967.153	NA	NA	NA	NA	NA	NA	NA	NA	NA	1796.51	NA	NA	NA	1694.54	NA	NA	NA	NA	NA	NA	NA	NA	NA	2531.11	NA	NA	NA	NA	NA
99	TXNL1				NA	NA	NA	3005.89	NA	NA	NA	NA	NA	1869.63	NA	NA	1651.5	NA	NA	NA	NA	NA	NA	NA	NA	NA	NA	NA	NA	1203.09	NA	NA	NA	4279.9	NA	NA	NA	NA	NA	NA	NA	NA	NA	1293.29	NA	NA	NA	NA	NA
100	TPD52L2				NA	NA	NA	NA	NA	785.257	4122.22	2785.66	NA	4910.96	NA	NA	NA	NA	NA	555.465	NA	NA	NA	NA	NA	NA	NA	NA	1971.12	2211.1	NA	NA	NA	2625.79	NA	NA	NA	NA	NA	NA	NA	NA	2088.74	2145.73	2460.71	NA	3418.18	1726.27	NA
101	HTRA2				NA	NA	NA	NA	NA	NA	2768.63	1440.16	NA	NA	NA	NA	NA	NA	NA	511.303	NA	NA	NA	NA	NA	NA	NA	NA	NA	424.036	NA	NA	NA	1400.46	NA	NA	NA	NA	NA	NA	NA	NA	NA	940.606	NA	NA	NA	1432.06	NA
102	AKR7A2				NA	NA	NA	551.21	NA	NA	NA	NA	NA	NA	NA	NA	502.75	NA	NA	291.223	NA	NA	NA	NA	NA	NA	NA	NA	NA	850.313	NA	NA	NA	1061.45	NA	NA	NA	NA	NA	NA	NA	NA	NA	1282.07	NA	NA	886.406	NA	NA
103	LAMTOR5				NA	NA	NA	NA	NA	NA	NA	1823.9	NA	1257.42	NA	NA	NA	NA	NA	NA	NA	NA	NA	NA	NA	NA	NA	NA	NA	NA	NA	NA	NA	1569.49	NA	NA	NA	NA	NA	NA	NA	NA	NA	NA	NA	NA	NA	NA	NA
104	DENR				NA	NA	NA	NA	NA	1014.44	NA	NA	NA	NA	NA	NA	NA	NA	NA	700.628	NA	NA	NA	NA	NA	NA	NA	NA	NA	679.94	NA	NA	NA	819.721	NA	NA	NA	NA	NA	NA	NA	NA	NA	484.224	NA	NA	NA	NA	NA
105	TIMM44				NA	NA	NA	NA	NA	2989.16	NA	1461.16	NA	NA	NA	NA	775.768	NA	NA	2030.65	NA	NA	NA	NA	NA	NA	NA	NA	NA	942.373	NA	NA	NA	1610.15	NA	NA	NA	NA	NA	NA	NA	3894.27	NA	833.608	NA	NA	NA	1840.66	NA
106	NDUFB5				9587.17	13329.8	NA	11175.5	3098.16	16481.7	7629.72	13086.8	NA	11654.2	NA	19089.3	18116.3	NA	NA	8731.97	NA	14098.2	10740.9	NA	NA	11595.9	NA	NA	6940.96	9275.69	12266.6	NA	NA	2828.59	25643.4	NA	26476.8	21215.9	NA	43304.8	NA	10086.4	8496.64	2817.12	NA	NA	4631.79	6656.04	5641.26
107	NDUFB3				21999.4	12484.1	NA	12070.2	11587.9	25296.8	8797.67	15131.5	NA	10970	NA	20560.6	18360.5	NA	5918.19	15144.3	NA	24986.5	10911.8	NA	NA	22917.4	4160.12	8604.7	15535.4	15513.6	10688.8	7112.09	6010.95	3719.45	14827.8	5642.55	30472.7	24896.6	6167.66	20018.6	13156	16114.8	17751.3	6267.93	NA	8476.22	5688.67	12000.2	6858.13
108	NDUFC1				21251.4	22352.6	NA	9967.07	8029.99	41330.3	21775	17033.7	16036.3	21839.8	NA	23153.4	13731.4	NA	NA	5289.18	NA	NA	NA	NA	NA	NA	NA	NA	NA	18055.4	14341.1	NA	NA	1923.89	NA	5414.98	18695	NA	NA	NA	NA	15200.6	27018.6	4214.52	NA	NA	NA	19963.4	NA
109	NDUFA2				15287	12409.9	34708.5	17174.2	4806.29	20768.7	5555.74	9808.29	2194.21	2739.27	NA	19549.7	15071	NA	NA	4211.67	NA	25490.9	13077.9	NA	NA	20564.3	NA	33245.2	16005.8	22888.3	13379.9	6322.23	7355.47	5755.18	11578.1	NA	22800.3	37929.2	7465.52	27439.4	9475.74	12264.5	3940.86	9604.17	NA	11749	6575.31	12563.2	4512.71
110	ASNA1				NA	NA	NA	NA	NA	NA	NA	NA	NA	NA	NA	NA	NA	NA	NA	NA	NA	NA	NA	NA	NA	NA	NA	NA	NA	NA	NA	NA	NA	855.857	NA	NA	NA	NA	NA	NA	NA	NA	NA	NA	NA	NA	NA	NA	NA
111	ACTN4				2678.09	NA	NA	NA	NA	NA	NA	NA	NA	NA	NA	NA	NA	NA	NA	1187.61	NA	NA	NA	NA	NA	NA	NA	NA	NA	NA	NA	NA	NA	1412.99	NA	NA	NA	NA	NA	NA	NA	NA	NA	NA	NA	NA	NA	NA	NA
112	PRKAB2				NA	NA	NA	NA	NA	NA	NA	NA	NA	NA	NA	NA	NA	NA	NA	994.675	NA	NA	NA	NA	NA	NA	NA	NA	NA	NA	NA	NA	NA	852.883	NA	NA	NA	NA	NA	NA	NA	NA	NA	NA	NA	NA	NA	NA	NA
113	SYNGR1				NA	NA	NA	NA	NA	NA	NA	NA	NA	NA	NA	NA	NA	NA	NA	NA	NA	NA	NA	NA	NA	NA	NA	NA	NA	NA	NA	NA	NA	1213.39	NA	NA	NA	NA	NA	NA	NA	NA	NA	NA	NA	NA	NA	NA	NA
114	SGTA				NA	NA	NA	NA	NA	NA	NA	NA	NA	NA	NA	NA	NA	NA	NA	NA	NA	NA	NA	NA	NA	NA	NA	NA	NA	NA	NA	NA	NA	NA	NA	NA	NA	NA	NA	NA	NA	NA	NA	NA	NA	NA	NA	NA	NA
115	SLC25A20		+		9099.53	NA	NA	2598.25	1612.25	3693.4	7133.8	15228.3	NA	6438.88	NA	3487.92	NA	NA	NA	2652.88	NA	NA	10480.1	NA	NA	NA	NA	11201.8	NA	10906.4	NA	NA	3194.64	4766.32	NA	NA	2310.11	NA	NA	148049	NA	2997.7	17035.1	3510.67	NA	NA	NA	8941.85	NA
116	NARS				NA	NA	NA	NA	NA	NA	NA	NA	NA	NA	NA	NA	NA	NA	NA	NA	NA	NA	NA	NA	NA	NA	NA	NA	NA	NA	NA	NA	NA	742.762	NA	NA	NA	NA	NA	NA	NA	NA	NA	NA	NA	NA	NA	NA	NA
117	NUDT21				NA	NA	NA	NA	NA	NA	NA	NA	NA	NA	NA	NA	NA	NA	NA	NA	NA	NA	NA	NA	NA	NA	NA	NA	NA	NA	NA	NA	NA	838.076	NA	NA	NA	NA	NA	NA	NA	NA	NA	759.503	NA	NA	NA	NA	NA
118	LANCL1				NA	NA	NA	NA	NA	NA	NA	NA	NA	NA	NA	NA	NA	NA	NA	NA	NA	NA	NA	NA	NA	NA	NA	NA	NA	NA	NA	NA	NA	2136.79	NA	NA	NA	NA	NA	NA	NA	NA	NA	NA	NA	NA	NA	NA	NA
119	SLC37A4				NA	NA	NA	NA	NA	NA	1739.37	NA	NA	2562.45	NA	NA	NA	NA	NA	2717.21	NA	NA	NA	NA	NA	NA	3686.18	NA	NA	970.442	NA	NA	NA	881.005	NA	NA	NA	NA	NA	NA	NA	NA	NA	739.289	NA	NA	3185.2	NA	NA
120	IDH3B				2215.61	7105.24	NA	NA	NA	NA	NA	NA	NA	NA	NA	NA	NA	NA	NA	1691.64	NA	NA	NA	NA	NA	NA	NA	NA	NA	NA	NA	NA	NA	1699.9	NA	NA	NA	NA	NA	NA	NA	NA	NA	NA	NA	NA	NA	NA	NA
121	NRDC				NA	NA	NA	NA	NA	NA	NA	NA	NA	NA	NA	NA	NA	NA	NA	NA	NA	NA	NA	NA	NA	NA	NA	NA	NA	NA	NA	NA	NA	NA	NA	NA	NA	NA	NA	NA	NA	NA	NA	NA	NA	NA	NA	NA	NA
122	CALU				NA	NA	NA	NA	NA	5617	9999.56	4869.55	NA	5625.05	NA	NA	NA	NA	NA	2386.09	NA	NA	NA	NA	NA	NA	NA	5966.71	NA	4608.51	NA	NA	NA	4967.06	NA	NA	NA	NA	NA	NA	NA	NA	7218.29	5667.04	NA	NA	NA	6825.67	12329.8
123	KIF1C				NA	NA	NA	NA	3708.14	NA	NA	NA	NA	NA	NA	NA	NA	NA	NA	5670.15	NA	NA	NA	NA	NA	NA	NA	NA	NA	NA	955.459	NA	NA	NA	NA	NA	NA	NA	NA	NA	NA	4881.78	NA	NA	NA	NA	NA	NA	NA
124	NDUFS5			+	6940.88	NA	NA	4375.63	NA	8413.18	29974.7	30665.7	2444.82	41599.1	NA	NA	11394.1	NA	NA	4261.85	NA	37365.9	13015.6	NA	NA	7123.34	NA	18432.6	NA	23541.3	2172.84	8864.51	10707.8	8323.79	10546.1	13778.1	5089.51	12295	27922.3	24540.7	NA	7448.33	22349.9	8842.44	13423.7	NA	10211.2	64055.8	16053.7
125	TIMM8A				NA	NA	NA	1271.01	NA	NA	NA	827.025	NA	NA	NA	NA	NA	NA	NA	NA	NA	NA	NA	NA	NA	NA	NA	NA	NA	775.188	NA	NA	NA	528.814	NA	NA	NA	NA	NA	NA	NA	606.862	NA	NA	NA	NA	NA	NA	NA
126	PPP1R12B				NA	NA	NA	NA	NA	NA	NA	1743.17	NA	NA	NA	NA	NA	NA	NA	986.544	NA	NA	NA	NA	NA	NA	NA	NA	NA	1123.54	NA	NA	NA	744.941	NA	NA	1393.87	NA	NA	NA	NA	1071.72	NA	NA	NA	NA	NA	NA	NA
127	PRPSAP2				NA	NA	NA	NA	NA	NA	NA	NA	NA	NA	NA	NA	932.032	NA	NA	NA	NA	NA	NA	NA	NA	NA	NA	NA	NA	714.854	NA	NA	1167.98	978.026	NA	NA	NA	NA	NA	NA	NA	NA	NA	2509.56	NA	NA	NA	NA	NA
128	OPA1				NA	NA	NA	NA	NA	2837.2	NA	4115.32	NA	NA	NA	2368.14	NA	NA	NA	2457.32	NA	NA	NA	NA	NA	NA	NA	NA	NA	2750.24	2163.27	NA	NA	2384.46	NA	NA	2797.26	NA	NA	NA	NA	1466.22	3129.3	1884.14	NA	NA	NA	2321.34	NA
129	TBC1D4				NA	NA	NA	NA	NA	NA	NA	NA	NA	NA	NA	NA	NA	NA	NA	406.108	NA	NA	NA	NA	NA	NA	NA	NA	NA	381.758	NA	NA	NA	NA	NA	NA	NA	NA	NA	NA	NA	642.898	NA	NA	NA	NA	NA	NA	NA
130	PPL				NA	NA	NA	NA	NA	NA	NA	NA	NA	NA	NA	NA	NA	NA	NA	NA	NA	NA	NA	NA	NA	NA	NA	NA	NA	NA	NA	NA	NA	993.969	NA	NA	NA	NA	NA	NA	31276	NA	NA	NA	NA	NA	NA	NA	NA
131	SYNCRIP		+		5668.22	8163.45	NA	15283.5	4128.62	6483.16	NA	8431.53	NA	5503.06	NA	6237.1	9400.42	NA	8957.3	4487.2	NA	NA	22085.2	NA	37051.2	8536.81	NA	23318.5	6264.75	7070.08	4157.31	NA	8058.95	7212.69	7944.65	NA	4312.87	17099	NA	NA	16312.3	5615.01	10147.4	9671.17	NA	8518.13	5461.72	4591.68	NA
132	KLHL41		+		62712.5	92244	73964.1	137097	62811.2	147067	248005	159737	12115.9	190657	83212.5	70752.9	117133	NA	62278.8	64870	NA	183500	430215	2125550	292564	113118	95395.7	301413	90307	301256	48432	62037	158807	224383	131265	78633.8	46443.7	195388	201403	86065	190557	69712.7	152221	227732	45073.2	119191	284702	186111	28589.7
133	PLIN3				3988.42	5100.67	NA	8152.1	NA	4870.7	10014.2	1876.45	NA	4115.15	NA	5530.28	6313.95	NA	NA	2428.4	NA	NA	NA	NA	NA	4476.94	NA	5683.69	5677.97	2914.56	2835.04	6955.94	3714.43	3220.18	3509.54	NA	3504.39	8334.99	NA	NA	3975.68	1842.52	5797.23	3500.47	NA	NA	NA	2777.35	3195.65
134	UGDH				NA	NA	NA	4308.32	NA	NA	2246.97	6365.2	3680.88	NA	NA	NA	1838.33	NA	NA	2952.66	NA	NA	NA	NA	NA	NA	NA	NA	1868.71	NA	NA	NA	NA	3474.83	NA	3664.69	NA	4154.44	NA	NA	NA	NA	2293.56	9104.04	NA	NA	NA	NA	NA
135	SNX2				NA	NA	NA	NA	NA	NA	NA	NA	NA	NA	NA	NA	NA	NA	NA	551.733	NA	NA	NA	NA	NA	NA	NA	NA	NA	NA	NA	NA	NA	1499.99	NA	NA	NA	NA	NA	NA	NA	NA	NA	NA	NA	NA	NA	NA	NA
136	USO1				NA	NA	NA	NA	NA	NA	NA	2170.69	NA	NA	NA	NA	NA	NA	NA	1367.88	NA	NA	NA	NA	NA	NA	NA	NA	14656.8	NA	NA	NA	NA	3603.82	NA	NA	NA	NA	NA	NA	NA	NA	NA	930.479	NA	NA	NA	NA	NA
137	MRPS14				NA	NA	NA	NA	NA	NA	NA	416.748	NA	NA	NA	NA	NA	NA	NA	334.102	NA	NA	NA	NA	NA	NA	NA	NA	NA	NA	NA	NA	NA	NA	NA	NA	NA	NA	NA	NA	NA	NA	NA	NA	NA	NA	NA	NA	NA
138	TOM1				NA	NA	NA	NA	NA	NA	NA	NA	NA	NA	NA	NA	NA	NA	NA	663.664	NA	NA	NA	NA	NA	NA	NA	NA	NA	857.688	NA	NA	NA	1890.81	NA	NA	NA	NA	NA	NA	NA	NA	NA	NA	NA	NA	NA	NA	NA
139	HIST1H2BK				28484.7	50181.7	13355.3	64454.6	39399.1	90040.1	211562	95270.8	97426.7	347811	60965.9	22133.8	70694.3	55735.9	54991.7	150878	NA	195990	165086	NA	154460	39558.6	207553	46430.3	91233.3	90118	45466.1	132623	173775	224620	88310.3	195494	35214.1	138931	565738	88450.2	128433	45512.5	134892	112621	140486	139082	193718	178775	191232
140	EIF5B				NA	NA	NA	NA	NA	NA	NA	NA	NA	NA	NA	NA	NA	NA	NA	1375.53	NA	NA	NA	NA	NA	NA	NA	NA	NA	NA	NA	NA	NA	NA	NA	NA	NA	NA	NA	NA	NA	NA	NA	NA	NA	NA	NA	NA	NA
141	EDF1				NA	3580.08	NA	NA	NA	NA	NA	NA	NA	NA	NA	NA	NA	NA	NA	NA	NA	NA	NA	NA	NA	NA	NA	NA	NA	NA	NA	NA	NA	2676.69	NA	NA	NA	NA	NA	NA	NA	NA	NA	NA	NA	NA	NA	NA	NA
142	DNAJA2				NA	NA	NA	NA	NA	NA	NA	NA	NA	NA	NA	NA	NA	NA	NA	2381.25	NA	NA	NA	NA	NA	NA	NA	NA	NA	1015.02	NA	NA	NA	1141.54	NA	NA	NA	23290.8	NA	NA	NA	1103.81	NA	1171.25	NA	NA	NA	NA	NA
143	PFDN1				NA	NA	NA	NA	NA	NA	NA	NA	NA	NA	NA	NA	NA	NA	NA	NA	NA	NA	NA	NA	NA	NA	NA	NA	NA	NA	NA	NA	NA	3488.08	NA	NA	NA	NA	NA	NA	NA	NA	NA	NA	NA	NA	NA	NA	NA
144	NOL3				NA	NA	NA	NA	NA	2201.79	5285.93	2426.75	NA	NA	NA	NA	NA	NA	NA	1714.92	NA	NA	NA	NA	NA	NA	NA	NA	NA	3034.91	NA	NA	NA	5707.06	NA	NA	NA	NA	NA	NA	NA	NA	NA	1486.74	NA	NA	NA	4911.01	NA
145	ABCB7				NA	NA	NA	NA	NA	NA	NA	1520.07	NA	NA	NA	NA	NA	NA	NA	831.506	NA	NA	NA	NA	NA	NA	NA	NA	NA	NA	NA	NA	NA	525.032	NA	NA	NA	NA	NA	NA	NA	NA	NA	NA	NA	NA	NA	NA	NA
146	WDR1				NA	NA	NA	2857.24	NA	2457.28	NA	2414.55	NA	3342.86	NA	NA	5558.84	NA	NA	3712.53	NA	NA	NA	NA	NA	NA	NA	NA	2795.19	3591.29	NA	NA	NA	5762.7	NA	NA	1676.12	NA	NA	NA	NA	2155.2	NA	1584.7	NA	NA	NA	2459.13	NA
147	LDB3				25565.2	25092.4	NA	9869.66	62567.2	40383.9	143518	403945	NA	203782	40988.2	6400.69	9495.81	18096.3	51478.1	112328	NA	234456	90278.5	NA	70686.8	45412.7	93497.4	39236.7	24900.8	64240.7	15749.9	40641.3	123349	142304	32693.4	213811	14223.6	21265.1	282387	31778.2	14183.3	40492.3	130001	112354	40480	40930.4	265414	146028	132360
148	CLASP2				NA	NA	NA	NA	NA	NA	NA	NA	NA	NA	NA	NA	NA	NA	NA	655.491	NA	NA	NA	NA	NA	NA	NA	NA	NA	411.497	NA	NA	NA	376.648	NA	NA	NA	NA	NA	NA	NA	447.548	NA	781.903	NA	NA	NA	NA	NA
149	COBL				NA	NA	NA	NA	NA	NA	NA	NA	NA	NA	NA	NA	NA	NA	NA	382.548	NA	NA	NA	NA	NA	NA	NA	NA	NA	NA	NA	NA	NA	499.282	NA	NA	NA	NA	NA	NA	NA	NA	NA	NA	NA	NA	NA	NA	NA
150	CPNE3				NA	NA	NA	NA	NA	NA	NA	NA	NA	NA	NA	NA	NA	NA	NA	510.724	NA	NA	NA	NA	NA	NA	NA	NA	NA	NA	NA	NA	NA	4184.51	NA	NA	NA	NA	NA	NA	NA	5035.94	NA	NA	NA	NA	NA	NA	NA
151	CLUH				NA	NA	NA	NA	68865.6	NA	NA	NA	NA	NA	35399.1	NA	NA	NA	NA	NA	NA	NA	NA	NA	170526	NA	NA	NA	NA	NA	NA	NA	NA	1188.01	NA	NA	NA	NA	NA	NA	NA	NA	NA	NA	NA	NA	58182.5	NA	NA
152	CAND2			+	NA	NA	NA	NA	NA	3915.45	NA	1591.79	NA	NA	2582.32	NA	NA	NA	NA	2475.12	NA	NA	NA	28214.5	NA	NA	NA	NA	NA	3442.7	2487.76	NA	NA	3860.44	18939.2	NA	NA	NA	NA	NA	NA	1514.3	NA	NA	NA	NA	NA	NA	NA
153	DNAJB6				NA	NA	NA	NA	NA	NA	NA	NA	NA	NA	NA	NA	NA	NA	NA	NA	NA	NA	NA	NA	NA	NA	NA	NA	NA	NA	NA	NA	NA	NA	NA	NA	NA	NA	NA	NA	NA	NA	NA	NA	NA	NA	NA	NA	NA
154	COQ9		+		11447.6	31965.8	6347.03	20737.1	9225.56	42941.2	39399.5	24175.1	11194.7	29782.4	NA	18748.8	16570.1	NA	9001.61	8508.78	NA	9807.65	113132	NA	49305.5	13432.5	NA	77285.9	14365.6	38099	8800.11	14596.4	25453.7	19942.7	25012.2	NA	12090.4	46273.8	29031.7	24020.2	13576.4	15395.2	49481.3	25839.4	10379.1	23108.9	24996.3	53423.4	21773.2
155	GGCT				5449.86	7430.5	13051.8	5373.76	6165.43	1961.62	4501.99	3627.93	12484.2	9097.15	18198.5	7749.63	3744.22	22781.9	7679.6	835.857	NA	NA	5792.72	20152.7	NA	2027.67	NA	6598.46	4775.8	937.674	NA	14616.3	9144.99	11405.6	NA	3002.35	NA	3128.71	10124.6	4666.24	12975.3	2459.52	3417.34	1956.52	11809.5	9014.08	5091.16	3563.33	9701.04
156	NDUFS7				7408.7	10874.5	NA	11785.5	4568.19	12187.8	10844.9	11939.6	NA	12116.9	NA	5003.66	9536.19	NA	NA	17201.7	NA	29304.7	17212.1	NA	NA	8729.54	5824.48	10038.4	8597.64	7994.74	4180.43	NA	7145.17	8204.34	9132.97	18569.1	6846.98	18939.3	13255.3	10360.2	NA	6535.41	7484.61	6946.55	NA	NA	7303.36	20961.1	5600.25
157	RTN2		+		NA	NA	NA	NA	3271.95	3924.56	31782.4	21536.7	NA	34828.4	13006.2	NA	NA	NA	NA	6561.83	NA	NA	NA	NA	11934	NA	22667.5	NA	NA	10285.5	NA	NA	11489.4	23915.3	NA	18309.2	NA	NA	51885.8	NA	NA	4281.66	4845.49	14338.7	8869.28	NA	51787.8	22582.1	11152.8
158	NDUFS2				18551.5	20161.7	NA	14706.6	9041.39	44252.5	27159.8	25290.6	7377.62	17752.3	NA	19643	15585	NA	12979.1	16520.1	NA	60420.7	33553.9	NA	14360.5	24134.9	NA	36218.9	22839.3	35288.7	15376.7	14708	20789.6	10782.8	19119.7	13467.9	26377.7	33602.5	18622.6	19946.3	8661.64	24118.4	26936	20642	4419.8	12707.4	13984.6	40825.7	8177.37
159	GBAS				18573.6	15767.7	NA	15481.9	15958.8	56406.2	65098.1	75398.1	12971.9	70112.4	NA	11797.6	23628.4	NA	NA	23890.6	NA	108535	25506.2	NA	20769	21125.9	NA	9532.13	18837.7	49601.7	18090.9	97242.7	28439.9	56161.1	7335	17998.6	8678.04	29291.2	51357.4	NA	7506.54	21819.2	27085.9	40019.5	NA	13129.3	60937.5	94916.3	9790.88
160	CILP				NA	NA	NA	NA	NA	NA	NA	NA	NA	NA	NA	NA	NA	NA	NA	NA	NA	NA	NA	NA	NA	1715.07	NA	NA	NA	NA	NA	NA	NA	NA	NA	NA	NA	NA	NA	NA	NA	NA	817.457	NA	NA	3662.43	NA	NA	NA
161	PDCD6				NA	NA	NA	NA	NA	NA	NA	NA	NA	NA	NA	NA	NA	NA	NA	NA	NA	NA	NA	NA	NA	NA	NA	NA	NA	NA	NA	NA	NA	1001.22	NA	NA	NA	NA	NA	NA	NA	NA	NA	NA	NA	NA	NA	NA	NA
162	MPDU1				NA	NA	NA	NA	NA	NA	NA	NA	NA	NA	NA	NA	NA	NA	NA	NA	NA	NA	NA	NA	NA	NA	NA	NA	NA	1050.64	NA	NA	NA	375.512	NA	NA	NA	NA	NA	NA	NA	NA	NA	559.904	NA	NA	NA	NA	NA
163	H2AFY				2024.33	NA	NA	5951.59	NA	3926.33	3054.71	1710.72	4075.97	3830.37	NA	1636.37	1882.54	2792.17	NA	1667.98	NA	NA	NA	NA	NA	NA	11921.3	NA	3572.57	2654.73	NA	NA	NA	2582.76	NA	NA	NA	NA	NA	NA	NA	NA	NA	2533.79	NA	NA	6384.09	NA	NA
164	FLNB				NA	NA	4945.65	4938.95	NA	1488.91	NA	1502.2	4575.98	3087.17	NA	NA	2575.51	10542.3	NA	1841.03	NA	NA	NA	NA	NA	NA	NA	NA	4328.3	2284.57	NA	7950.44	8029.32	3566.3	NA	NA	NA	4157.52	4030.79	4232.34	NA	2234.44	NA	NA	5511.14	NA	NA	2557.3	11069.5
165	NDUFS6				NA	NA	NA	NA	NA	NA	NA	NA	NA	NA	NA	NA	NA	NA	NA	1165.57	NA	NA	NA	NA	NA	NA	NA	NA	NA	NA	NA	NA	NA	3646.17	NA	NA	NA	NA	14819.4	NA	NA	1331.87	NA	NA	NA	NA	NA	NA	NA
166	CS		+		6109.01	25815.9	16425.9	61945.7	6389.62	11951.2	6559.26	11557.4	29094.1	7522.08	9443.63	9948.78	19604.8	NA	8525.54	9587.38	NA	13809.1	12863.6	NA	12072.5	NA	19013.9	NA	16848.7	36662.4	10205.8	8394.25	23644.8	35703.4	4917.79	12328.4	3703.11	19935.4	11257.9	20400.7	36647.5	5318.01	8104.05	37211.5	7568.14	21688.1	27893.9	13710.5	7570.24
167	SEC22B				NA	NA	NA	NA	NA	NA	NA	NA	NA	NA	NA	NA	NA	NA	NA	NA	NA	NA	NA	NA	NA	NA	NA	NA	NA	NA	NA	NA	NA	757.969	NA	4452.48	NA	NA	NA	NA	NA	NA	NA	NA	NA	NA	NA	NA	NA
168	MTX2				5442.28	NA	NA	NA	NA	12949.4	8152.75	6676.08	NA	5112.89	NA	4071.27	1597.68	NA	NA	4856.75	NA	NA	NA	NA	NA	NA	NA	NA	7335.3	7804.06	5843.15	NA	NA	3199.02	NA	NA	5719.3	NA	6343.59	NA	NA	6228.63	NA	3499.94	NA	NA	NA	5065.7	NA
169	VPS26A				NA	NA	NA	NA	NA	NA	NA	NA	NA	NA	NA	NA	1116.45	NA	NA	2069.14	NA	NA	NA	NA	NA	1395.42	NA	NA	NA	1169.5	NA	3064.43	2802.61	1756.87	NA	NA	1615.76	NA	NA	NA	NA	NA	NA	1314	NA	NA	NA	NA	NA
170	NDUFB1				24439.6	5926.66	NA	11513.8	5383.75	28516.9	8986.39	12967.2	NA	6646.74	NA	11117.8	8442.8	NA	NA	18056	NA	16389.7	20211.3	NA	NA	13203.6	NA	NA	5046.64	22994.5	14138.1	NA	NA	3799.55	13030.5	4071.06	21313.8	11608.2	5384.92	9164.92	22705	12265	14197	7330.66	NA	12933.4	NA	8926.7	NA
171	PMPCB				NA	NA	NA	NA	NA	NA	NA	NA	NA	NA	NA	NA	669.369	NA	NA	310.745	NA	NA	NA	NA	NA	NA	NA	NA	NA	630.006	NA	NA	NA	531.894	NA	NA	NA	NA	NA	NA	NA	NA	NA	760.254	NA	NA	NA	NA	NA
172	NDUFS3				20193.2	28958.7	NA	7927.23	12410.1	44676	39973.1	39124.7	13012.9	33987.9	NA	34430.9	20618.1	NA	6779.57	22912.9	NA	104506	49996.6	NA	26202.5	37214.7	NA	59420.2	19444.9	34240.6	15768.1	7180.81	18075.9	9609.5	28021.1	11053.3	40850.1	40962.9	21572.8	28515.4	11025.4	26325.7	38369.8	25107.1	9012.66	22566.2	21166.7	59969.7	10388.4
173	ECI2				NA	NA	NA	NA	NA	NA	7379.8	3225.33	NA	3816.63	NA	809.156	NA	NA	7189.43	2460.04	NA	NA	NA	NA	NA	NA	NA	NA	NA	4639.96	NA	NA	NA	4072.55	NA	NA	NA	2808.12	NA	NA	NA	NA	NA	2068.2	NA	NA	NA	4620.94	NA
174	BANF1				14056.5	4334.69	NA	3870.87	NA	5435.26	2018.11	4383.65	920.793	4249.06	4927.4	1639.19	2954.25	3743.11	3065.83	4851.64	NA	NA	NA	NA	NA	NA	NA	850.519	6081.56	2597.62	7978.22	4125.36	2294.55	3966.86	NA	NA	9813.7	NA	4841.29	NA	5766.84	5756.67	1525.32	1876.83	NA	8432.98	2902.43	3223.56	6335.98
175	SF3B1				NA	NA	NA	NA	NA	NA	NA	NA	NA	NA	NA	NA	NA	NA	NA	NA	NA	NA	NA	NA	NA	NA	NA	NA	NA	NA	NA	NA	NA	NA	NA	NA	NA	NA	NA	NA	NA	NA	NA	NA	NA	NA	NA	NA	NA
176	CSDE1				NA	NA	NA	NA	NA	2411.22	NA	NA	NA	NA	NA	NA	3511.46	NA	NA	2593.75	NA	NA	NA	NA	NA	NA	NA	NA	NA	NA	NA	NA	NA	1131.69	NA	NA	NA	NA	NA	NA	NA	NA	NA	2955.87	NA	NA	NA	NA	NA
177	PRKRA				NA	NA	NA	NA	NA	NA	NA	NA	NA	NA	NA	NA	NA	NA	NA	NA	NA	NA	NA	NA	NA	NA	NA	NA	NA	NA	NA	NA	NA	954.232	NA	NA	NA	NA	NA	NA	NA	NA	NA	NA	NA	NA	NA	NA	NA
178	LYPLA1				NA	NA	NA	NA	NA	NA	NA	NA	NA	2223.23	NA	NA	NA	NA	NA	NA	NA	NA	NA	NA	NA	NA	NA	NA	NA	NA	NA	NA	NA	2027.9	36202	13365.9	NA	NA	NA	NA	NA	NA	NA	NA	NA	NA	NA	NA	NA
179	CREG1				NA	NA	NA	NA	NA	NA	NA	NA	NA	NA	NA	NA	NA	NA	NA	NA	NA	NA	NA	NA	NA	NA	NA	NA	NA	NA	NA	NA	NA	NA	NA	NA	NA	NA	NA	7620.87	NA	NA	NA	NA	NA	NA	NA	NA	NA
180	SNRNP200				NA	NA	NA	NA	NA	NA	NA	NA	NA	NA	NA	NA	NA	NA	NA	572.474	NA	NA	NA	NA	NA	NA	NA	NA	NA	NA	NA	NA	NA	NA	NA	NA	NA	NA	NA	NA	NA	NA	NA	NA	NA	NA	NA	NA	NA
181	SLC25A12				24340.3	10555.9	NA	18361.1	13139.1	27006.9	25221.3	24457.4	7676.28	41985.1	9937.61	15234.8	10565.2	NA	10283	49852.2	NA	43696.8	27582.6	NA	59901.1	17470.7	28005.1	12520.8	26177.4	32478.5	21354.3	15633.8	21061.3	25741.7	36615.2	31241	23169.2	22902.1	30527.2	38229.7	11679	20482.8	31072.2	26528.5	8541.23	33463.5	32666.3	34740.6	6504.07
182	EIF3G				NA	NA	NA	NA	NA	NA	NA	NA	NA	NA	NA	NA	NA	NA	NA	NA	NA	NA	NA	NA	NA	NA	NA	NA	NA	NA	NA	NA	NA	1197.79	NA	NA	NA	NA	NA	NA	NA	NA	NA	NA	NA	NA	NA	NA	NA
183	EIF3J				NA	3725.29	NA	NA	NA	NA	3444.97	NA	NA	NA	NA	NA	NA	NA	NA	NA	NA	NA	NA	NA	NA	NA	NA	NA	NA	1480.66	NA	NA	NA	3399.49	NA	NA	NA	NA	NA	NA	NA	NA	NA	3953.96	NA	NA	NA	3305.56	NA
184	IDH1				NA	3284.34	2089.07	1852.08	NA	1429.62	NA	NA	6345.85	3439.36	NA	NA	3654.99	7307.34	12306.8	NA	NA	NA	148311	NA	125216	NA	NA	196315	4027.1	817.813	1699.92	NA	5987.5	3864.67	NA	38871.7	NA	NA	NA	NA	5573.8	2152.23	NA	689.942	5556.59	NA	NA	NA	7843.03
185	SCO1				2282.44	NA	NA	NA	NA	2912.07	NA	3892.55	NA	7445.14	NA	2224.21	2539.78	NA	NA	5385.11	NA	NA	NA	NA	NA	NA	NA	NA	NA	NA	NA	NA	NA	NA	NA	NA	NA	NA	NA	NA	NA	NA	NA	NA	NA	NA	NA	NA	NA
186	ATRN				NA	NA	NA	NA	NA	NA	NA	NA	NA	NA	NA	NA	NA	NA	NA	NA	NA	NA	NA	NA	NA	NA	NA	NA	NA	NA	NA	NA	NA	481.763	NA	NA	NA	NA	NA	NA	NA	NA	NA	166.068	NA	NA	NA	NA	NA
187	ALDH1L1				NA	NA	NA	2096.35	NA	2337.75	NA	1014	4339.25	NA	NA	NA	1851.2	NA	NA	1766.84	NA	NA	NA	NA	NA	NA	NA	NA	NA	1663.09	1617.94	8314.29	NA	3804.01	NA	NA	NA	NA	NA	NA	NA	3039.03	NA	NA	NA	NA	NA	2517.02	NA
188	ARL6IP5		+		NA	NA	NA	NA	3047.36	NA	8054.13	10500.4	NA	13704.3	NA	NA	NA	NA	NA	12220.8	NA	NA	NA	NA	NA	NA	13531.9	NA	NA	1123.83	752.116	NA	1256.18	18079	NA	23032.2	NA	NA	14614.8	NA	NA	2050.69	NA	2555.5	NA	NA	15760.6	6447.15	6675.97
189	DYSF				7406.86	20720.8	NA	16247.7	4899.33	7962.22	NA	9988.23	NA	NA	NA	8436.92	10956.1	NA	NA	19576.5	NA	NA	NA	NA	NA	4336.88	9624.71	NA	10790.6	7553.57	4159.28	NA	10859.3	10330.5	6943.18	25619.8	4282.07	10825.5	20357.9	NA	NA	10510.5	5213.64	11342.6	NA	18614	13505.7	5997.13	5788.37
190	DCTN3				NA	NA	NA	NA	NA	NA	NA	NA	NA	NA	NA	NA	NA	NA	NA	NA	NA	NA	NA	NA	NA	NA	NA	NA	NA	NA	NA	NA	NA	1093.1	NA	NA	NA	NA	NA	NA	NA	NA	NA	NA	NA	NA	NA	NA	NA
191	ATP5H				18182.1	24970.1	39106.6	35743.6	14473.6	25027.8	58099.8	77273.6	NA	80557.9	NA	16751.4	19770.4	NA	NA	26183	NA	68723.7	18612.3	NA	NA	7457.28	31105.3	NA	19765	19452.8	9390.47	15535.4	14014.8	43211.9	20196.4	39647	10431.3	3331.59	45260.5	NA	22273.1	12618.4	23751.4	9482.5	NA	22004.7	42004.5	43211.9	47907.4
192	FLOT1				NA	NA	NA	NA	NA	NA	NA	NA	NA	NA	NA	NA	NA	NA	NA	NA	NA	NA	NA	NA	NA	NA	NA	NA	NA	NA	NA	NA	NA	1065.69	NA	NA	NA	NA	NA	NA	NA	NA	NA	NA	NA	NA	NA	NA	NA
193	ATP5L				39237.6	12588.9	NA	12474.5	8950.43	11735.9	34307.7	63434.2	6156.09	65304.9	8215.59	15084	12296.5	NA	NA	27695.1	NA	102316	39304.7	NA	23182.2	15739.6	12540.4	19425.9	17721.3	13754.7	11130.8	27561.8	31083	21463.6	15424	24285.5	9837.04	30349.7	32563.4	33004.1	13643.3	16256.5	32501.5	9338.73	9954.61	14414.8	26916.8	47933.5	12939.1
194	GLRX3				NA	NA	NA	NA	NA	NA	NA	NA	NA	NA	NA	NA	NA	NA	NA	NA	NA	NA	NA	NA	NA	NA	NA	NA	NA	NA	NA	NA	NA	NA	NA	NA	NA	NA	NA	NA	NA	NA	NA	NA	NA	NA	NA	NA	NA
195	DDAH1				NA	NA	NA	NA	NA	NA	NA	NA	NA	NA	NA	NA	281.21	NA	NA	3076.31	NA	NA	NA	NA	NA	NA	NA	NA	NA	NA	NA	NA	NA	NA	NA	NA	NA	NA	NA	NA	NA	NA	NA	368.379	NA	NA	NA	NA	NA
196	TOMM70				NA	NA	NA	NA	NA	NA	NA	1609.16	NA	NA	NA	NA	NA	NA	NA	2109.16	NA	NA	NA	NA	NA	NA	NA	NA	NA	1105.22	NA	NA	NA	3200.08	NA	NA	NA	NA	NA	NA	NA	NA	NA	NA	NA	NA	NA	NA	NA
197	MYO1D				NA	NA	NA	NA	NA	NA	NA	NA	NA	NA	NA	NA	NA	NA	NA	NA	NA	NA	NA	NA	NA	NA	NA	NA	NA	NA	NA	NA	NA	NA	NA	NA	NA	NA	NA	NA	NA	NA	NA	NA	NA	NA	NA	NA	NA
198	UFL1				NA	NA	NA	NA	NA	NA	NA	NA	NA	NA	NA	NA	NA	NA	NA	401.695	NA	NA	NA	NA	NA	NA	NA	NA	NA	NA	NA	NA	NA	NA	NA	NA	NA	NA	NA	NA	NA	NA	NA	NA	NA	NA	NA	NA	NA
199	SUN1				NA	NA	NA	1040.39	NA	NA	NA	NA	NA	NA	NA	NA	NA	NA	NA	1469.86	NA	NA	NA	NA	NA	NA	NA	NA	NA	2607.9	NA	NA	NA	1122.45	NA	7672.7	NA	NA	NA	NA	NA	NA	NA	1388.93	NA	NA	NA	NA	NA
200	ERLIN2				NA	NA	NA	NA	NA	1456.83	NA	2679.13	NA	NA	NA	NA	NA	NA	NA	2462.4	NA	NA	NA	NA	NA	NA	NA	NA	NA	NA	NA	NA	NA	1201.5	NA	NA	NA	NA	NA	NA	NA	NA	NA	976.665	NA	NA	NA	NA	NA
201	PRPF6				NA	NA	NA	NA	1665.47	NA	NA	NA	NA	NA	NA	1111.72	NA	NA	NA	4977.47	NA	NA	NA	NA	NA	NA	NA	NA	NA	NA	NA	NA	NA	NA	NA	NA	NA	NA	NA	NA	NA	NA	NA	1933.57	NA	NA	NA	NA	NA
202	ENDOD1				5453.08	8168.56	NA	12873.2	4209.37	7637.75	6046.18	8749.62	NA	4348.81	12199.4	10338.4	11112	11524.5	5066.09	4173.66	NA	10455.2	25688.8	NA	21080.8	9491.14	NA	11115.7	6504.64	15692.7	3675.14	5016.17	7449.22	5931.05	6274.58	4212.89	9141.74	12566.2	5697.58	11040.1	9409.19	6636.26	16407.8	13849.7	5717.98	9446.97	6072.68	3210.47	NA
203	SEC31A				NA	NA	NA	NA	NA	NA	NA	NA	NA	NA	NA	NA	NA	NA	NA	NA	NA	NA	NA	NA	NA	NA	NA	NA	NA	NA	NA	NA	NA	3170.59	NA	NA	NA	NA	NA	NA	NA	NA	NA	3319.79	NA	NA	6841.61	NA	NA
204	NDUFB6				4823.61	NA	NA	NA	NA	5193.22	NA	2842.55	NA	NA	NA	4043.11	5177.75	NA	NA	6556.5	NA	12085.4	NA	NA	NA	5212.59	NA	NA	NA	7840.44	NA	NA	NA	3360.33	NA	NA	8155.89	NA	NA	NA	NA	6106.54	4445.94	2961.04	NA	NA	NA	NA	NA
205	NDUFA3		+		NA	NA	NA	NA	NA	NA	6783.69	14132.9	NA	9022.14	NA	NA	NA	NA	NA	NA	NA	NA	NA	NA	NA	NA	NA	NA	NA	NA	NA	NA	NA	3299.33	NA	NA	NA	NA	NA	NA	NA	NA	NA	NA	NA	NA	4437.12	NA	NA
206	NDUFB4				62160.3	19805.2	3677.18	10728.7	23021.4	78686.9	61880.8	68390.4	10312.8	51085.9	14376.3	23716.3	13634.7	NA	5340.59	38861.3	NA	105138	45429.4	NA	23589.5	29804.6	22413.4	38436.7	25135.9	63348.9	18008.1	12504.3	31954.3	12223.5	36867.6	57941.7	27381.9	50553.7	34004.9	42632.7	7883.7	36756.4	53982.9	5320.31	6490.76	30226.6	23530.3	100208	18488.8
207	NDUFB8				28424.3	19109.3	16533.5	18384.2	14602.7	36915.6	23279.8	31047.6	6486.82	27338.2	NA	29391.9	25709.3	NA	NA	26746.1	NA	66264.5	30980.4	NA	26224.8	28876.9	NA	11096.4	23891.9	24950.5	18259.3	13904.7	11995.4	6763.95	16224.7	27005.5	38719.4	32387.3	12566.7	20843.6	16376.6	20638.7	26419.7	9821.77	NA	NA	10457.5	18116.6	22103.8
208	NDUFA7				NA	9844.53	NA	11839.9	NA	1786.59	NA	3532.91	NA	6345.33	NA	10573.2	4069	NA	NA	2100.25	NA	NA	14957.7	NA	NA	14817.6	NA	12588.4	4665.21	2596.73	3786.37	3592.67	4041.91	4847.29	NA	NA	10237.7	13905.1	4483.93	15211.9	NA	7580.74	17423.8	NA	NA	12376.1	3530.91	NA	NA
209	VAMP5				NA	NA	NA	NA	NA	NA	NA	NA	NA	NA	NA	NA	NA	NA	NA	NA	NA	NA	NA	NA	NA	NA	NA	NA	NA	NA	NA	NA	NA	1119.21	NA	NA	NA	NA	NA	NA	NA	NA	NA	NA	NA	NA	NA	NA	NA
210	RTN3				NA	7562.46	NA	10473.7	NA	9328.69	3894.7	6126.54	NA	NA	NA	7286.57	4689.09	NA	NA	NA	NA	NA	NA	NA	NA	NA	NA	NA	NA	6622.04	NA	NA	NA	4528.1	NA	NA	NA	NA	NA	NA	NA	7381.55	NA	6830.32	NA	NA	NA	NA	NA
211	LETM1				NA	NA	NA	NA	NA	3214.61	5002.3	2997.08	NA	NA	NA	NA	NA	NA	NA	1054.73	NA	NA	NA	NA	NA	NA	NA	5552.12	NA	3323.95	NA	NA	NA	1484.51	NA	NA	NA	NA	NA	NA	NA	1703.36	2371.1	1550.69	NA	NA	NA	2350.55	NA
212	STBD1				4970.07	NA	NA	11565.2	4755.09	2453.26	5001.54	8617.71	NA	NA	NA	4342.64	5616.78	NA	NA	10025.9	NA	72422.5	NA	NA	NA	NA	7544.2	NA	NA	5629.94	NA	NA	8434.96	4361.79	NA	9436.95	3009.84	NA	10235.9	NA	NA	3951.48	NA	5964.53	NA	NA	6627.6	4955.85	NA
213	EPM2A				NA	NA	NA	NA	NA	NA	NA	NA	NA	NA	NA	NA	NA	NA	NA	1762.1	NA	NA	NA	NA	NA	NA	NA	NA	NA	NA	NA	NA	NA	1166.69	NA	NA	NA	NA	NA	NA	NA	NA	NA	NA	NA	NA	NA	NA	NA
214	VAPB		+		4257.07	5577.98	NA	5734.09	3210.21	8461.24	6403.67	6664.47	3649.92	10264.3	NA	6613.2	5236.96	NA	NA	4035.41	NA	NA	9869.02	NA	20758.9	3067.66	NA	7566.12	10366.3	7892.45	4900.7	8739.09	12862.4	10180.5	13782.4	9547.13	2394.13	6596.33	13255.6	NA	NA	6943.72	8463.45	10340.1	4360.59	11881	15717.1	9189.67	NA
215	SNAPIN				NA	NA	NA	NA	NA	NA	NA	NA	NA	NA	NA	NA	NA	NA	NA	NA	NA	NA	NA	NA	NA	NA	NA	NA	NA	NA	NA	NA	NA	NA	NA	NA	NA	NA	NA	NA	NA	NA	NA	380.068	NA	NA	NA	NA	NA
216	NDUFC2				13904.8	12898.9	16539.3	7624.94	NA	17175.4	12587.4	15057.3	NA	13583.3	NA	13386	13967.5	NA	NA	10307.8	NA	30100.6	NA	NA	NA	NA	NA	NA	13235.9	8476.85	11352.6	NA	NA	3805.82	NA	NA	18364.7	NA	NA	NA	NA	12735.7	17096	4275	NA	NA	9863.05	9801.96	NA
217	NDUFA10			+	6926.28	NA	NA	NA	5845.5	14464.1	5647.92	16753.6	NA	8257.98	NA	4056.71	NA	NA	NA	16975.2	NA	39829.5	9005.85	NA	NA	3769.45	4476.96	9211.34	NA	14461.8	5166.71	NA	9569.5	11304	9533.79	13379.8	4438.61	NA	7928.72	NA	NA	6984.84	13819.8	12466.8	NA	NA	9649.97	15810.7	NA
218	PGLS				NA	NA	NA	NA	NA	NA	NA	NA	NA	NA	NA	NA	NA	NA	NA	NA	NA	NA	NA	NA	NA	NA	NA	NA	NA	NA	NA	NA	NA	NA	NA	NA	NA	NA	NA	NA	NA	NA	NA	NA	NA	NA	NA	NA	NA
219	TACC2				NA	NA	NA	2584.66	NA	NA	NA	NA	NA	NA	NA	NA	NA	NA	NA	354.231	NA	NA	NA	NA	NA	NA	NA	NA	1309.86	955.309	1240.05	NA	NA	609.009	NA	NA	NA	NA	NA	NA	NA	NA	NA	1090.77	NA	NA	NA	NA	NA
220	IPO7				NA	NA	NA	NA	NA	NA	NA	NA	NA	NA	NA	NA	NA	NA	NA	NA	NA	NA	NA	NA	NA	NA	NA	NA	NA	681.134	NA	NA	NA	687.344	NA	NA	NA	NA	NA	NA	NA	NA	NA	337.302	NA	NA	NA	NA	NA
221	PGM3				NA	NA	NA	NA	NA	NA	NA	NA	NA	NA	NA	NA	NA	NA	NA	NA	NA	NA	NA	NA	NA	NA	NA	NA	NA	NA	NA	NA	NA	NA	NA	NA	NA	NA	NA	NA	NA	NA	NA	NA	NA	NA	NA	NA	NA
222	SVIL				NA	7516.62	NA	2471.27	NA	1988.08	NA	2569.47	NA	NA	NA	1786.85	1748.2	NA	NA	1474.14	NA	NA	NA	NA	NA	NA	NA	NA	2425.91	1391.29	NA	NA	NA	996.66	NA	NA	1081.76	NA	NA	NA	NA	992.029	NA	3022.58	NA	NA	NA	NA	NA
223	H6PD				NA	6221.21	NA	6768.06	6619.18	3991.01	NA	NA	NA	NA	NA	NA	6597.81	NA	NA	2885.67	NA	NA	NA	NA	NA	NA	NA	NA	NA	2620.5	NA	NA	NA	2109.29	NA	NA	NA	NA	NA	NA	NA	3031.06	NA	4367.45	NA	NA	1702.36	NA	NA
224	MPC2	+			12303.4	9804.61	NA	NA	NA	27335.2	7845.14	8448.89	NA	4210.41	NA	14608.1	10087.6	NA	NA	5907.79	NA	NA	53405.8	NA	10858	5666.08	NA	24251.3	5129.29	16821	4159.18	NA	NA	5077.69	6471.56	3683.24	7901.43	15008.1	7530.3	9460.5	NA	6960.26	19903.9	7965.6	NA	NA	4553.96	5581.35	9793.81
225	ACSL3				NA	NA	NA	NA	NA	1930.21	2460.4	NA	NA	NA	NA	NA	1361.93	NA	NA	1659.16	NA	NA	4870.36	NA	NA	NA	NA	NA	NA	3495.26	NA	NA	3102.46	3268.38	NA	NA	NA	NA	NA	NA	NA	NA	NA	5898.04	NA	NA	2405.33	NA	NA
226	SNAP29				NA	NA	NA	NA	NA	NA	NA	NA	NA	NA	NA	NA	NA	NA	NA	NA	NA	NA	NA	NA	NA	NA	NA	NA	NA	NA	NA	NA	NA	225.445	NA	NA	NA	NA	NA	NA	NA	NA	NA	NA	NA	NA	NA	NA	NA
227	OXSR1				NA	NA	NA	NA	NA	NA	NA	1998.65	NA	NA	NA	NA	NA	NA	NA	476.489	NA	NA	NA	NA	NA	NA	NA	NA	NA	686.104	NA	1437.08	NA	635.755	NA	NA	NA	NA	NA	NA	NA	NA	NA	NA	NA	NA	NA	NA	NA
228	LSM8				NA	NA	NA	NA	NA	NA	NA	NA	NA	NA	NA	NA	NA	NA	NA	NA	NA	NA	NA	NA	NA	NA	NA	NA	NA	NA	NA	NA	NA	NA	NA	NA	NA	NA	NA	NA	NA	NA	NA	NA	NA	NA	NA	NA	NA
229	AP2A1				NA	NA	NA	NA	NA	NA	NA	NA	NA	NA	NA	NA	NA	NA	NA	196.578	NA	NA	NA	NA	NA	NA	NA	NA	NA	NA	NA	NA	NA	487.34	NA	NA	NA	NA	NA	NA	NA	NA	NA	NA	NA	NA	NA	NA	NA
230	SDPR				NA	NA	NA	NA	NA	NA	NA	NA	NA	2489.66	NA	NA	NA	NA	NA	2148.12	NA	NA	NA	NA	NA	NA	NA	NA	NA	NA	NA	NA	NA	1505.64	NA	NA	NA	NA	NA	NA	NA	NA	NA	NA	NA	NA	NA	NA	NA
231	BAG2				1194.5	NA	NA	NA	NA	NA	7051.91	NA	NA	NA	NA	NA	NA	NA	NA	1423.64	NA	NA	NA	NA	NA	NA	NA	NA	NA	870.864	NA	NA	NA	2249.19	NA	NA	NA	NA	NA	NA	NA	NA	NA	750.985	NA	NA	NA	NA	NA
232	BAG3		+		NA	NA	15381.1	NA	4196.51	4708.36	5457.96	8321.36	NA	3802.93	NA	NA	5800.87	NA	NA	5226.04	NA	6463.63	NA	NA	NA	NA	NA	NA	9130.62	5633.56	7736.73	NA	8585.1	6980.84	NA	5222.04	NA	NA	7903.22	NA	NA	5008.83	2054.05	8806.96	NA	NA	6024.6	6136.24	5591.28
233	AIFM1		+		NA	3365.29	NA	3758.99	2687.59	3589.94	10500.9	12290.5	NA	15669.1	11194.4	1107.11	2327.17	NA	16670.2	7761.16	NA	18936.2	6035.2	NA	NA	NA	NA	6155.99	2283.08	8434.64	1696.93	NA	5411.58	9390.8	3831.25	5770.7	2597.77	NA	13600.9	NA	NA	2681.89	4689.65	6304.27	3710.13	NA	10625.7	15161.7	4587.58
234	EML2				NA	NA	NA	NA	NA	NA	NA	NA	NA	NA	NA	NA	NA	NA	NA	NA	NA	NA	NA	NA	NA	NA	NA	NA	NA	NA	NA	NA	NA	NA	NA	NA	NA	NA	NA	NA	NA	NA	NA	NA	NA	NA	NA	NA	NA
235	ABHD16A				NA	NA	NA	NA	NA	NA	NA	NA	NA	NA	NA	NA	NA	NA	NA	NA	NA	NA	NA	NA	NA	NA	NA	NA	NA	NA	NA	NA	NA	698.58	NA	NA	NA	NA	NA	NA	NA	NA	NA	NA	NA	NA	NA	NA	NA
236	TXNDC12				NA	NA	NA	NA	NA	NA	NA	NA	NA	NA	NA	NA	NA	NA	NA	NA	NA	NA	NA	NA	NA	NA	NA	NA	NA	NA	NA	NA	NA	1096.17	NA	NA	NA	NA	NA	NA	NA	NA	NA	NA	NA	NA	NA	NA	NA
237	NDUFB10				17324.2	15000.1	NA	10161	12588.3	42577.2	13284.6	22144.9	NA	14055.1	NA	25234.2	28481.1	NA	7183.89	31939.2	NA	50725	24858.4	NA	17308.8	32489.7	NA	13895.7	21562	40103.8	17578.3	11371.3	10515.2	9177.69	16303.2	14848	36801.4	30766.7	8673.82	27014.1	12571	26445.8	22002.6	12995.4	3989.08	12040.7	8623.79	14700.5	14046.9
238	TOMM40				NA	NA	NA	NA	NA	NA	NA	NA	NA	NA	NA	NA	NA	NA	NA	NA	NA	NA	NA	NA	NA	NA	NA	NA	NA	NA	NA	NA	NA	NA	NA	NA	NA	NA	NA	NA	NA	NA	NA	NA	NA	NA	NA	NA	NA
239	MT-CYB				9781.47	6591.73	NA	10125.7	3554.19	16836.5	NA	NA	NA	3880.19	NA	8567.32	6900.98	NA	NA	4863.33	NA	NA	13853.4	NA	NA	7401.63	NA	6320.93	7819.03	7037.66	9802.65	9256.56	NA	3004.42	7846.76	NA	14635.7	12150.3	NA	13385.9	11393.3	5543.24	11582.9	3203.19	NA	NA	NA	NA	NA
240	CYB5A				NA	NA	NA	NA	NA	NA	NA	NA	NA	NA	NA	NA	NA	NA	NA	NA	NA	NA	NA	NA	NA	NA	NA	NA	NA	NA	NA	NA	NA	1817.53	NA	NA	NA	NA	NA	NA	NA	NA	NA	NA	NA	NA	NA	NA	NA
241	LDHA				9251.86	12298.6	NA	9359.5	8026.13	10409.3	6508.63	36564.9	35025.1	75924.9	20764.2	2839.65	6641.86	14147.7	12419.4	50202	NA	52815.2	NA	NA	NA	NA	21828.8	NA	10096.1	17634.4	11248.6	15091.9	25480.7	55393.3	NA	16127.7	10089.8	90773.3	31462.5	28375.9	33817.5	13553.9	16758.5	7627.52	11381.2	10907.8	22919.7	19698.4	21276.8
242	ALDH1A1				NA	5255.05	NA	NA	NA	NA	NA	NA	NA	NA	NA	NA	NA	NA	NA	NA	NA	NA	NA	NA	NA	NA	NA	NA	NA	NA	NA	NA	NA	3056.83	NA	NA	NA	NA	NA	NA	NA	4734.98	NA	2658.59	NA	NA	NA	NA	NA
243	GLUD1				NA	NA	NA	4832.79	NA	1580.6	NA	911.68	NA	NA	NA	875.247	2014.42	NA	NA	1041.42	NA	NA	NA	NA	NA	NA	NA	NA	NA	1642.32	NA	NA	NA	2509.39	NA	2258.89	NA	NA	NA	NA	NA	NA	NA	3209.01	NA	NA	2389.58	2038.89	NA
244	CYB5R3		+		17010.5	30559.4	6406.74	37141.6	13744.8	36168.9	37408	25425.4	6129.21	25994.5	11153.2	28116.4	36471.3	NA	21000.6	19400.2	NA	35455	72540.4	NA	99447.4	25598.1	27411	65336.8	25714.9	46622.4	9284.68	24741.3	37420.5	59560.6	31006.5	24981.5	14538.2	67255.5	47744.2	18907.1	26526	13387.7	48560.4	83172.5	18961.1	26779.2	39944.2	23111.8	8787
245	GSR				NA	2377.97	NA	2483.85	6073.91	NA	NA	NA	NA	NA	NA	NA	NA	NA	NA	NA	NA	NA	NA	NA	NA	NA	NA	NA	NA	NA	NA	NA	NA	1791.46	6514.03	NA	NA	NA	NA	NA	NA	NA	NA	2430.99	NA	NA	NA	NA	NA
246	MT-CO1				NA	NA	NA	NA	NA	8043.45	NA	NA	NA	NA	NA	5902.23	8404.68	NA	NA	7217.62	NA	NA	NA	NA	NA	NA	NA	NA	NA	NA	NA	NA	NA	NA	NA	NA	NA	NA	NA	NA	NA	NA	NA	7527.9	NA	NA	NA	NA	NA
247	MT-CO2				159811	118772	171442	191365	118606	88409.2	40915.8	245660	20896	71356.3	78965.7	148442	224140	NA	70250.8	237614	NA	375671	97943.4	NA	62423.9	294424	52464.4	96958.9	220310	185879	109085	100132	84173.7	103529	99541.1	130630	308771	186991	113192	306633	150958	256018	43494.3	94940.4	11119.3	119215	110284	114365	134946
248	MT-CO3				3652.74	NA	NA	4431.83	NA	2291.32	NA	3109.44	NA	NA	NA	2705.74	4114.82	NA	NA	6583.12	NA	NA	NA	NA	NA	NA	NA	NA	NA	NA	NA	NA	NA	3041.29	NA	2351.86	3184.36	NA	NA	NA	NA	5563.97	NA	3437.8	NA	NA	NA	NA	NA
249	SOD1				10532.7	12415.8	18584	7286.66	2145.79	3792.49	4130.34	2817.65	28838	12757.2	NA	NA	8080.42	24065.7	10009.9	870.559	NA	NA	8392.17	NA	NA	4305.94	5923.87	10823.2	12189.3	3135.23	NA	13436.5	13474.6	9611.65	NA	7124.35	1190.32	7314.43	19802	11595.5	11736.1	4371.71	3225.66	4048.15	10646.9	4859.93	7729.04	2963.6	14038.9
250	CP				NA	NA	NA	NA	NA	NA	NA	5628.41	1776.01	NA	NA	NA	NA	NA	NA	NA	NA	NA	NA	NA	NA	NA	NA	NA	NA	NA	NA	NA	NA	NA	NA	NA	NA	NA	NA	NA	NA	NA	NA	NA	NA	NA	2846.34	NA	NA
251	PNP				366.289	NA	NA	NA	NA	1907.11	12195.4	3943.96	2760.36	17024.2	NA	NA	2464.87	4454.61	NA	NA	NA	NA	NA	NA	NA	NA	NA	NA	NA	NA	NA	8468.3	NA	2251.91	NA	NA	NA	NA	41581.6	NA	NA	NA	NA	NA	5100.02	NA	NA	NA	3150.34
252	HPRT1				NA	NA	NA	NA	NA	NA	NA	NA	NA	NA	NA	NA	NA	NA	NA	NA	NA	NA	NA	NA	NA	NA	NA	NA	NA	NA	NA	NA	NA	613.955	NA	NA	NA	NA	NA	NA	NA	NA	NA	NA	NA	NA	NA	NA	NA
253	GOT2				NA	16004.7	11171.4	40124.9	5243.5	9554.15	NA	11187	16760.8	18913.9	NA	8056.38	17310.4	NA	NA	69960.2	NA	66499.4	22122.4	NA	20214.4	NA	5960.95	NA	17473.6	25179.5	7588.16	NA	31148	31115.5	8691.07	6235.85	6406.47	24592.3	13920.6	3824.01	46752.3	7145.04	17924.6	46341.4	NA	7300.69	23511.1	8551.82	18142.8
254	PGK1				2793.46	NA	NA	2597.53	NA	2130.79	NA	7056.19	8623.9	7880.25	NA	NA	2965.66	4790.09	5139.31	2732.57	NA	NA	43811.7	NA	81917.5	25469.9	NA	41105.6	NA	4319.27	6737.79	6824.96	6490.1	8375.62	24091.4	6014.27	6306.14	11217.5	5908.81	NA	9711.39	6910.6	NA	3415.54	NA	NA	12223.6	3420.05	5940.35
255	AK1				NA	18406.7	NA	NA	NA	8368.07	NA	12447.5	24840.7	NA	NA	2573.92	3850.51	NA	13549.5	1367.78	NA	NA	5495.08	NA	NA	NA	13462.5	NA	2856.53	3354.72	13064	7245.17	5518.35	6585.56	NA	15657.6	8313.14	NA	NA	14574.3	NA	5599.03	NA	2795.58	5820.72	15743.1	16819.6	5634.22	14210.6
256	HP				NA	NA	3033.97	NA	NA	NA	NA	24501.6	3200.09	3845.32	43014.4	19445.9	1316.63	NA	NA	NA	NA	NA	NA	NA	NA	NA	NA	NA	NA	NA	NA	NA	NA	952.059	NA	8071.29	NA	NA	NA	NA	NA	NA	8591.54	468.343	27995.7	12582.8	16755.5	3569.35	NA
257	PLG				NA	NA	NA	NA	NA	NA	NA	NA	NA	NA	NA	NA	NA	NA	NA	NA	NA	NA	NA	NA	NA	NA	NA	NA	NA	NA	NA	NA	NA	NA	NA	NA	NA	NA	NA	NA	NA	NA	NA	NA	NA	NA	NA	NA	NA
258	CFB				NA	2160.59	NA	NA	NA	NA	NA	NA	NA	NA	NA	NA	NA	NA	NA	NA	NA	NA	NA	NA	NA	NA	NA	NA	NA	NA	NA	NA	NA	NA	NA	NA	NA	NA	NA	NA	NA	NA	NA	NA	NA	NA	NA	NA	NA
259	MT-ATP6			+	12770.6	NA	NA	NA	NA	8170.54	14934.8	14154.1	NA	10250.3	NA	820.156	1193.57	NA	NA	16481	NA	35577.1	5713.92	NA	NA	NA	NA	NA	NA	11684.8	1539.45	2155.17	5547.42	10496	NA	6190.95	1724.38	NA	7339.67	NA	NA	4394.58	4871.35	5949.39	NA	NA	9758.04	8720.74	NA
260	CA1				1640.17	NA	NA	NA	NA	NA	1562.08	NA	5535.31	2081.03	NA	NA	2162.48	NA	NA	NA	NA	NA	NA	NA	NA	NA	NA	NA	1319.21	511.087	776.134	NA	NA	843.782	NA	NA	NA	NA	NA	NA	NA	NA	2171.76	NA	NA	7962.19	NA	NA	8387.76
261	CA2				NA	NA	NA	NA	NA	NA	NA	2957.74	10692.9	NA	NA	NA	NA	NA	NA	NA	NA	NA	NA	NA	NA	NA	NA	NA	NA	2849.98	NA	NA	NA	923.407	NA	NA	NA	NA	NA	NA	NA	NA	NA	6052.6	NA	NA	NA	NA	NA
262	ASS1				NA	NA	NA	NA	NA	NA	NA	NA	NA	NA	NA	NA	NA	NA	NA	NA	NA	NA	NA	NA	NA	NA	NA	NA	NA	NA	NA	NA	NA	NA	NA	NA	NA	23070.4	8756.81	7907.79	NA	NA	NA	NA	NA	NA	NA	NA	NA
263	SERPINC1				NA	NA	NA	NA	NA	NA	NA	1753.96	NA	NA	NA	NA	NA	NA	NA	NA	NA	NA	NA	NA	NA	NA	NA	NA	NA	NA	NA	NA	NA	NA	NA	NA	NA	NA	NA	NA	NA	NA	NA	1609.65	NA	NA	NA	NA	NA
264	SERPINA1				4917.29	7105.63	NA	4539.61	NA	NA	3758.3	37172.7	15430.3	9830.49	NA	NA	4184.11	10473.6	NA	517.353	NA	NA	7187.15	NA	8948.73	4138.2	NA	3899.47	7151.45	NA	3443.18	5856.26	4451.48	4883.97	NA	6266.02	947.441	5177.3	6176.56	7521.33	9055.27	1800.17	3376.89	1443.29	6152	9801.55	45708.4	6615.9	9528.15
265	SERPINA3				1968.33	2947.31	NA	2036.61	NA	2598.64	NA	11218.7	4976.06	6860.08	NA	NA	2116.22	10412.8	4482.93	NA	NA	NA	NA	NA	NA	3665.77	NA	3022.84	3109.29	NA	NA	4104.4	NA	2415.78	NA	NA	NA	NA	6345.5	NA	NA	1399.93	NA	NA	7840.85	NA	9131.36	3653.29	10251.5
266	A2M				NA	NA	NA	3183.97	NA	NA	NA	5514.51	NA	1769.16	NA	NA	NA	NA	NA	627.055	NA	NA	NA	NA	NA	NA	NA	NA	NA	NA	NA	1863.56	NA	629.099	NA	NA	NA	NA	NA	NA	NA	NA	NA	NA	NA	NA	4671.58	NA	NA
267	C3				5113.7	9756.24	NA	7547.94	5969.36	6849.72	NA	36706.7	13588.2	10088.6	NA	NA	5995.45	NA	13356.1	5359.94	NA	NA	NA	NA	NA	NA	6412.95	NA	15231.6	2653.58	10949.8	22415.3	11651.5	4025.51	NA	6846.92	12347.8	NA	7540.16	26124.2	7231.21	2163.37	12019.4	3121.94	6409.13	17531.5	37272.4	8891.89	9203.41
268	CST3				NA	NA	NA	NA	NA	NA	NA	NA	NA	NA	NA	NA	NA	NA	NA	NA	NA	NA	NA	NA	NA	NA	NA	NA	NA	NA	NA	NA	NA	8873.23	NA	NA	NA	NA	NA	NA	NA	NA	NA	1871.75	NA	NA	NA	NA	NA
269	CSTA				53816.5	46732.3	22020.8	11444.6	17431.6	6225.39	11539.8	10520.3	100836	62076.8	30871	3742.3	8987.97	133884	28235.8	1364.58	NA	17234.5	50799.9	NA	14643.2	27896.3	20577.7	52062.8	39046.3	3156.89	2256.99	63251.5	33873.6	16328.6	6904.89	17741	2823.59	12232.9	40757.5	61485.3	63933.4	9600.12	21699.7	7475.66	41283.5	44449.3	22537.7	18451.3	61856.3
270	KNG1				NA	NA	NA	NA	NA	NA	NA	10748.9	NA	1809.26	NA	NA	NA	NA	NA	NA	NA	NA	NA	NA	NA	NA	NA	NA	NA	NA	NA	NA	NA	945.574	NA	NA	NA	NA	NA	NA	NA	NA	NA	NA	NA	NA	10417.1	NA	NA
271	HRAS				NA	NA	NA	NA	NA	NA	NA	NA	NA	NA	NA	NA	NA	NA	NA	NA	NA	NA	NA	NA	NA	NA	NA	NA	NA	NA	NA	NA	NA	NA	NA	NA	NA	NA	NA	NA	NA	NA	NA	NA	NA	NA	NA	NA	NA
272	JCHAIN				NA	NA	NA	NA	NA	NA	NA	NA	NA	NA	NA	NA	NA	NA	NA	NA	NA	NA	NA	32167.2	NA	NA	NA	NA	3010.61	NA	NA	3214.55	1665.69	5101.92	NA	NA	NA	NA	NA	NA	NA	NA	NA	NA	NA	NA	2288.51	2796.86	NA
273	IGHG1				16641	33096.6	17312	15601.6	14888.5	24288.6	17168.2	105089	40138.6	42726	21084.8	3055.2	22569.3	43220.8	41720.4	6163.06	NA	29811.8	18099.7	NA	22673.3	6657.98	18291	15944.6	40300	6759.88	14741	74514.4	39150.3	29756.5	13050.9	46607.3	7907.76	15651.3	35041.2	37984.6	24877.8	11050.4	19705.1	10334.2	37051.8	44710.2	105051	30027.3	58782.1
274	IGHG2				3455.04	17629	10552.8	2906.9	4864.35	5904.06	NA	56983.4	15178.6	12267	NA	NA	9079.76	19064.2	15940.8	1850.16	NA	NA	NA	NA	NA	NA	NA	NA	26410.9	NA	7914.06	12214.2	13885.1	13994.4	NA	10460.3	NA	NA	NA	NA	NA	3079.15	NA	NA	6984.54	NA	32791.8	11251.9	NA
275	IGHA1				10619.3	23882.4	16072.2	10763	13448.2	34981.8	13543.4	32445.4	34427.2	51922.7	9497.3	3185.74	23539.2	20259.1	56890.1	3074.92	NA	13399.3	19275.1	178288	24791.5	8174.67	17438.9	12040.7	95276.3	5358.06	17843.6	64635	74255.2	83911	14328.3	44432.6	6157.26	18854.2	44865.5	44065.1	95206.4	12603.3	17056.3	10214.3	60446.2	22800.7	52689.6	37340	70212.2
276	HLA-B				NA	NA	NA	3328.14	NA	NA	NA	NA	NA	NA	NA	NA	5446.47	NA	NA	1647.56	NA	NA	NA	NA	NA	NA	NA	NA	NA	1865.19	NA	NA	NA	1448.7	NA	NA	NA	NA	NA	NA	NA	NA	NA	NA	NA	NA	NA	NA	NA
277	HLA-DRA				NA	NA	NA	2689.89	NA	NA	NA	NA	NA	NA	NA	NA	2160.34	NA	NA	914.344	NA	NA	NA	NA	NA	NA	NA	NA	NA	1223.88	NA	NA	NA	981.37	NA	NA	NA	NA	NA	NA	NA	NA	NA	NA	NA	NA	NA	NA	NA
278	HLA-DRB1				NA	NA	NA	5304.9	NA	NA	NA	NA	NA	4418.92	NA	NA	3240.86	4002.81	NA	NA	NA	NA	NA	NA	NA	NA	NA	NA	NA	2132.81	NA	NA	3268.29	1687.04	NA	NA	NA	6541.04	NA	NA	NA	NA	7741.47	NA	NA	NA	NA	NA	NA
279	HBD				NA	NA	NA	NA	NA	NA	NA	8160.77	NA	4728.37	NA	NA	NA	NA	NA	3154.12	NA	NA	NA	NA	NA	NA	NA	NA	NA	NA	NA	NA	NA	2590.91	NA	NA	NA	NA	NA	NA	NA	NA	NA	NA	NA	NA	3668.51	NA	NA
280	MB				9411.79	33026	NA	164651	13222.9	30725.2	93699.8	178271	121699	38540.2	10105.8	26420	66501.6	NA	19115.2	16564.8	NA	NA	162749	362887	NA	NA	NA	NA	73573.1	144713	39989.1	61266.4	60376.1	98478.5	NA	113171	19749.4	24256.4	39102.5	NA	85409.7	24316.9	74831.7	276028	64796.2	50417.4	66590.1	39844.9	72947.2
281	COL1A1				6569.64	NA	NA	7608.65	NA	NA	NA	NA	NA	NA	NA	NA	561.657	NA	NA	18763.3	NA	4249.76	NA	NA	NA	14025.8	NA	NA	3055.41	206.858	6786	NA	NA	1212.7	NA	47588	6047.22	NA	NA	NA	NA	11736.4	8588.36	820.682	NA	32748.3	NA	NA	NA
282	COL3A1		+		8673.01	NA	NA	6926.59	NA	NA	NA	NA	NA	NA	NA	NA	NA	NA	NA	22981.9	NA	3327.05	3244.91	NA	5315.32	24775.4	NA	5584.37	NA	NA	9194.77	16101.7	NA	NA	11703.6	55525.7	11841.2	NA	12142.2	NA	NA	13738	32623.2	NA	NA	36039	NA	NA	NA
283	COL4A1				22114.3	11112	NA	NA	4158.49	NA	NA	3680.96	NA	NA	NA	NA	NA	NA	NA	2889.56	NA	NA	NA	NA	NA	NA	NA	NA	2102.4	8825.99	NA	NA	NA	2329.67	NA	NA	NA	NA	NA	NA	NA	NA	7464.42	8611.63	NA	NA	NA	6024.63	NA
284	CRYAB				11782.6	25170.6	NA	27496.2	7672.57	10219.4	39266.8	96117.8	27117.4	8305.35	NA	7988.53	4785.23	NA	31048.5	37182.5	NA	25106.9	NA	NA	NA	2681.21	10998.4	NA	NA	4901.05	1817.43	NA	NA	43642.5	NA	11159.6	5220.36	NA	17484.6	13520	NA	16456	NA	4536.17	NA	NA	17857.9	8898.27	46730.6
285	KRT14				162555	552548	601837	544242	241738	554814	762634	231741	1573170	707473	617349	38245.5	778960	345742	686195	69219.5	NA	233032	561317	385178	385443	174364	188346	87639.5	594333	107842	249037	3258960	1416840	680230	251651	279041	74742.6	166521	544203	400614	667017	712451	283882	123349	1255100	209086	167847	86661.7	1139990
286	KRT6A				12473.9	9414.49	49554.1	49511.3	22431.1	42801.4	13404	11407.7	183625	53574.5	22123.9	NA	96483.7	7634.29	28040.4	6027.38	NA	12458.3	49957.9	20805.6	45760.7	11458.8	24160.9	3677.98	50074.5	4129.97	34211.4	349169	135517	64443.4	9877.14	20886.7	18496.8	7853.1	16319.3	222036	116237	92634.9	9720.19	9308.53	90515.8	7811.67	16392.8	9529.48	68886.1
287	LMNA				15671.2	35037.5	4073.61	38958.2	17436.4	31450.3	28620.8	20205.7	17503.4	29316.7	NA	21798.7	21456.7	24301.4	26505.9	19107	NA	33589.2	57152.9	NA	66707.4	15723.6	41744.3	33242	21131.4	44329.9	16272.7	37540.4	39621	30921.6	29399.6	26702.6	16862.7	38211.4	45022.1	23021.7	37063.1	14432.7	33114.5	36375.3	17261	45494.1	19209.5	21864.2	55360.9
288	SPTA1				NA	NA	NA	NA	NA	NA	NA	NA	NA	NA	NA	NA	NA	NA	NA	NA	NA	NA	NA	NA	NA	NA	NA	NA	NA	NA	NA	NA	NA	437.321	NA	NA	NA	NA	NA	NA	NA	NA	NA	NA	NA	NA	NA	NA	NA
289	TNNC2	+	+		NA	1195940	NA	NA	138052	9034.81	16081.7	10463.8	447800	543260	167576	NA	NA	10520.1	50705.4	54652	NA	19380.6	NA	NA	1332030	35234	69105.7	16155.6	230261	23514.8	185889	302145	665042	419394	317285	196565	10725	5843.73	1115930	73775.2	59577.9	310907	26399.6	5587	498704	399242	597180	775023	63784
290	APOA1				1463.41	61423.5	NA	3872.13	NA	2710.98	4937.82	72006.4	10237.3	12639	NA	NA	5423.04	5133.41	5968.91	1268.95	NA	14040.6	10764.3	NA	17805.2	NA	NA	7449.16	3884.55	2948.82	3067.76	7629.19	10179.3	5127.3	NA	11169.7	NA	NA	11747.3	NA	NA	7018.44	5003.62	2649.99	8513.12	8774.65	106267	8945.87	10882.9
291	APOE				NA	NA	NA	NA	NA	NA	NA	NA	NA	NA	NA	NA	726.21	NA	NA	NA	NA	NA	NA	NA	NA	NA	NA	NA	NA	NA	NA	NA	NA	NA	NA	NA	NA	NA	NA	NA	NA	NA	NA	NA	NA	NA	5643.54	NA	NA
292	APOA2				NA	NA	NA	NA	NA	NA	NA	14637.8	NA	3855.68	NA	NA	NA	NA	NA	NA	NA	NA	NA	NA	NA	NA	NA	NA	NA	NA	NA	NA	NA	NA	NA	NA	NA	NA	NA	NA	NA	NA	NA	NA	NA	NA	11285.9	1943.63	NA
293	APOC1				NA	NA	NA	NA	NA	NA	NA	5494.52	NA	8841.31	NA	NA	NA	NA	NA	NA	NA	NA	NA	NA	NA	NA	NA	NA	NA	NA	NA	NA	NA	NA	NA	NA	NA	NA	8509.04	NA	NA	NA	NA	NA	NA	NA	12169.6	NA	NA
294	APOC3				NA	NA	NA	NA	NA	NA	NA	2081	NA	NA	NA	NA	NA	NA	NA	NA	NA	NA	NA	NA	NA	NA	NA	NA	NA	NA	NA	NA	NA	699.406	NA	NA	NA	NA	NA	NA	NA	NA	NA	NA	NA	NA	3240.52	NA	NA
295	FGA				2081.92	1648.88	NA	5886.26	NA	1602.12	NA	7216.59	4204.91	2571.46	NA	17177	5104.8	NA	6408.62	2488.2	NA	NA	NA	NA	NA	1960.78	NA	3007.08	3688.58	1153.4	3713.38	8733.28	4051.45	1788.24	NA	8838.06	9933.75	2404.37	4412.5	NA	7147.52	2031.7	1489.7	2026.45	NA	23785.9	10165.4	2283.05	5547.91
296	FGB				NA	25910.8	NA	9861.29	NA	NA	NA	13365.4	11529.6	NA	NA	NA	6298.45	NA	NA	2874.68	NA	NA	NA	NA	63526.7	2610.48	NA	NA	6098.51	3169.56	7211.78	22174.3	3758.92	3025.67	NA	17793.9	15204.9	3844.51	4445.39	NA	18078.7	NA	7246.39	NA	NA	23527.5	9540.92	NA	8651.5
297	FGG				NA	NA	NA	8923.18	NA	4583.51	NA	13189.3	8452.75	3712.19	NA	NA	4884.15	NA	6456.23	1945.37	NA	9659.33	NA	NA	NA	3747.08	2840.99	NA	5548.24	2549.12	6223.07	16135	2361.55	2406.1	NA	16712.6	21486.9	9272.96	NA	NA	17593.1	2157.89	3710.21	1937.25	NA	33694.7	9588.5	3477.08	4500.63
298	SLC4A1				967.286	NA	NA	NA	NA	893.744	NA	2628.28	NA	NA	NA	NA	NA	NA	NA	1831.14	NA	NA	NA	NA	NA	NA	NA	NA	NA	659.701	NA	NA	NA	1711.66	NA	2878.48	NA	NA	5924.94	NA	NA	NA	NA	506.126	NA	NA	NA	NA	NA
299	APCS				NA	NA	NA	NA	7510.09	NA	NA	NA	NA	NA	NA	NA	NA	NA	NA	NA	NA	NA	NA	NA	NA	2604.65	NA	NA	NA	NA	NA	NA	NA	NA	NA	NA	NA	NA	NA	NA	NA	NA	NA	NA	NA	NA	NA	NA	NA
300	LRG1				NA	NA	NA	NA	NA	NA	NA	NA	NA	NA	NA	NA	NA	NA	NA	NA	NA	NA	NA	NA	NA	NA	NA	NA	NA	NA	NA	NA	NA	NA	NA	NA	NA	NA	NA	NA	NA	NA	NA	NA	NA	NA	3227.94	NA	NA
301	FN1				NA	4498.06	NA	3976.67	NA	1818.26	NA	4383.59	NA	NA	NA	NA	3113.33	NA	NA	1578.12	NA	NA	NA	NA	NA	NA	NA	NA	2237.07	1088.84	NA	NA	5499.29	848.048	NA	3508.27	4705.08	NA	NA	NA	NA	NA	NA	1441.46	NA	7854.8	NA	NA	NA
302	ORM1				5155.84	7909.35	NA	2556.78	NA	NA	NA	17972.1	20819.2	9661.05	NA	NA	3515.33	11480.4	6720.66	NA	NA	NA	16860.4	NA	NA	6509.88	NA	NA	9157.51	1067.38	NA	9211.91	7599.2	2671.24	NA	NA	NA	NA	NA	NA	NA	NA	NA	NA	NA	NA	26559.9	3989.31	8412.18
303	AHSG				NA	NA	NA	NA	NA	NA	NA	11931.2	NA	NA	NA	NA	NA	NA	NA	NA	NA	NA	NA	NA	NA	NA	NA	NA	2692.59	NA	NA	NA	NA	593.96	NA	NA	NA	NA	NA	NA	NA	NA	NA	NA	NA	NA	9891.65	NA	NA
304	TTR				4759.14	NA	NA	NA	NA	NA	NA	17732.2	12066.4	NA	NA	NA	1890.65	NA	NA	NA	NA	NA	6652.86	NA	NA	NA	NA	NA	6930.46	NA	NA	4941.37	2384	3277.75	NA	NA	NA	NA	NA	NA	NA	NA	NA	NA	NA	NA	26448.5	3174.84	3505.18
305	ALB				316478	588610	2056670	165354	134360	188582	162772	3240720	1351100	564303	135857	77694.2	291186	723150	609109	36035.9	NA	655283	329073	333722	364065	159123	231195	337344	503665	103909	280806	822830	739963	218769	209056	430326	96638.1	298970	516617	787924	445233	132732	176022	135991	509770	565957	3894150	720958	701199
306	GC				NA	NA	NA	NA	NA	NA	NA	4595.63	NA	NA	NA	NA	NA	NA	NA	NA	NA	NA	NA	NA	NA	NA	NA	NA	NA	NA	NA	NA	NA	NA	NA	NA	NA	NA	NA	NA	NA	NA	NA	NA	NA	NA	NA	NA	NA
307	TFRC				NA	NA	NA	NA	NA	NA	2276.81	NA	NA	NA	NA	NA	NA	NA	NA	673.269	NA	NA	NA	NA	NA	NA	NA	NA	NA	643.322	NA	NA	NA	328.24	NA	NA	NA	4090.01	6200.89	3095.22	NA	NA	1295.3	386.187	NA	NA	NA	NA	2372.19
308	TF				NA	6248.84	NA	NA	NA	1811.62	4861.96	69295.8	6478.81	6913.72	NA	NA	4694.98	7820.68	4947.89	NA	NA	10590.3	NA	NA	NA	NA	NA	NA	5680.46	2252.54	NA	6947.91	2795.89	6378.47	NA	4298.31	NA	NA	7484.52	NA	4195.65	1085.87	4129.65	2508.85	5471.2	NA	96805.7	10384.7	7842.24
309	LTF				2490.49	7245.9	NA	NA	NA	5757.55	7724.67	5863.36	7868.6	18506.8	NA	NA	8965.25	13231.4	23017.9	NA	NA	12675.1	NA	21409.2	NA	6087.66	NA	NA	12393.9	2763.75	3092.24	32919.1	14579.5	14069.1	4079.77	23703.7	NA	6068.19	26524.5	NA	NA	6103.11	11129.7	2363.51	10493.5	NA	13149.2	17311	16586.5
310	HPX			+	NA	NA	NA	NA	NA	NA	NA	28402.2	11376.8	4825.08	NA	NA	NA	NA	NA	NA	NA	NA	10740.7	NA	NA	NA	NA	NA	3433.06	NA	NA	NA	NA	2339.37	NA	4862.09	NA	NA	NA	NA	NA	750.695	NA	NA	NA	NA	32375.9	6132.71	NA
311	FTL				NA	NA	NA	NA	NA	NA	NA	NA	NA	NA	NA	NA	NA	NA	NA	NA	NA	NA	NA	NA	NA	NA	NA	NA	1661.29	887.844	NA	NA	NA	2722.62	NA	NA	NA	NA	NA	NA	NA	NA	NA	NA	NA	NA	NA	NA	NA
312	FTH1				2968.39	6707.11	3292.19	22510.7	3676.31	9045.29	NA	4287.52	2998.25	NA	17909.6	1616.95	4244.54	NA	6822.73	3035.96	NA	NA	NA	NA	NA	5728.49	8704.36	NA	14199.9	10069	6588.59	6080.51	11165	43187.1	NA	NA	2637.41	NA	NA	NA	NA	10002.9	NA	8043.03	NA	14127.7	NA	7965.92	NA
313	MT-ND1				NA	NA	NA	NA	NA	NA	NA	1000.33	NA	NA	NA	NA	NA	NA	NA	1186.9	NA	NA	NA	NA	15088.6	NA	NA	NA	NA	279.781	NA	NA	NA	634.759	NA	NA	NA	NA	NA	NA	NA	NA	NA	636.344	NA	NA	NA	NA	9384.98
314	MT-ND2				17191.1	4893.48	NA	2273.15	6004.75	17541.3	2691.74	7437.47	NA	4961.14	NA	5617.64	6364.12	NA	NA	9021.94	NA	NA	NA	NA	NA	NA	NA	NA	6155.13	10994.8	5876.84	NA	3961.12	3877.04	12745	5456.02	13859.1	NA	NA	NA	NA	17088.5	6874.84	6971.75	NA	NA	1935.66	2015.42	NA
315	MT-ND3				NA	NA	NA	NA	NA	NA	NA	NA	NA	NA	NA	NA	NA	NA	NA	1486.95	NA	NA	NA	NA	NA	NA	NA	NA	NA	NA	NA	NA	NA	NA	NA	NA	NA	NA	NA	NA	NA	NA	NA	NA	NA	NA	NA	NA	NA
316	MT-ND5				1076.61	NA	NA	NA	NA	1231.04	2034.54	4908.32	NA	NA	NA	2317.72	3955.05	NA	NA	1928.85	NA	NA	NA	NA	NA	NA	NA	NA	NA	NA	NA	NA	NA	589.326	NA	NA	NA	NA	28651.2	NA	NA	NA	NA	NA	NA	NA	NA	NA	NA
317	MT-ATP8				7218.31	NA	NA	NA	6191.09	11671.9	28494.3	25573.7	NA	17199.9	NA	NA	4317.11	NA	NA	20627.3	NA	NA	NA	NA	NA	NA	NA	NA	NA	19246.2	1398.54	NA	NA	13194.2	NA	NA	NA	NA	NA	NA	NA	7575.79	NA	8759.57	NA	NA	NA	33851	NA
318	C4BPA				NA	NA	NA	NA	NA	NA	NA	NA	NA	NA	NA	NA	NA	NA	NA	NA	NA	NA	NA	NA	NA	NA	NA	NA	NA	NA	NA	NA	NA	NA	NA	NA	NA	NA	NA	NA	NA	NA	NA	NA	NA	NA	NA	NA	NA
319	VTN				NA	NA	NA	NA	NA	NA	NA	2528.17	NA	NA	NA	NA	1248.2	NA	NA	1021.01	NA	NA	NA	NA	NA	NA	NA	NA	2272.35	NA	2494.39	NA	NA	665.008	NA	2953.32	3089.88	NA	NA	NA	NA	NA	NA	457.911	NA	NA	8228	NA	NA
320	CAT				14784	17405.6	18200.3	13694.4	7069.3	11914	23700.2	8866.61	27827.3	30394	35298	4079.19	19992	34880.6	29701.5	3607.9	NA	NA	NA	77783.2	NA	9096.72	13141.4	11271.1	20713.1	6447.01	4679.54	65834.3	39994.4	32493.6	6072.99	27160.6	NA	13721.2	29297.9	11606.2	37517.4	13693.2	17184	7746.71	36935.4	20816.5	12842.5	7766.02	32359.3
321	FUCA1				NA	NA	NA	NA	NA	NA	NA	NA	NA	NA	NA	NA	NA	2506.6	NA	NA	NA	NA	NA	NA	NA	NA	NA	NA	NA	NA	NA	NA	NA	1369.69	NA	NA	NA	NA	NA	NA	NA	903.354	NA	463.929	NA	NA	NA	NA	NA
322	ALDOA				15564.7	27850.6	10990.8	14944	12569.1	19265.3	5338.74	31641	40135.7	22040	10225	6390.83	8034.32	9341.49	37679.3	6313.65	NA	NA	NA	34083.6	73359.5	2235.82	NA	NA	16109.3	7966.76	47230.5	22501.3	13054.8	29421	2982.42	22280.6	15141.1	11237	25994.4	12424.3	17288.1	12107.8	24512.1	6829.1	NA	52295.4	28323	21016.9	22784.2
323	CSTB				NA	13222.3	NA	NA	NA	NA	NA	NA	NA	NA	NA	NA	3385.13	NA	NA	969.117	NA	NA	NA	NA	NA	NA	NA	NA	NA	NA	NA	NA	NA	5800.47	NA	NA	NA	NA	NA	NA	NA	NA	NA	NA	NA	NA	NA	NA	NA
324	ANXA1				2731.8	1584.47	NA	3566.08	14797.8	4684.56	NA	NA	8347.66	36120.7	NA	NA	1753.24	4825.58	3751.44	NA	NA	NA	NA	NA	25140.7	NA	10172.1	NA	5469.98	738.974	NA	6711.42	3554.54	4281.02	NA	5055.93	NA	6160.61	NA	39679.4	12360.8	1454.62	NA	1022.4	3450.76	11173.2	4004.86	2727.02	32138.6
325	APOB				4069.34	NA	NA	NA	5581.88	6573.44	2771.82	2544.1	10413.9	1484.95	NA	1201.58	5074.79	NA	6883.22	1536.02	NA	4561.42	NA	NA	NA	NA	NA	5305.92	1561.14	2303.7	3538.55	3692.07	5151.88	5611.05	NA	4625.83	4699.81	4265.93	NA	NA	NA	3504.96	2564.5	3505.05	NA	2850.39	8617.04	1854.74	NA
326	SOD2				3281.12	6431.25	11041.8	68473.7	3852.56	4708.57	NA	5738.43	6560.86	NA	NA	3794.06	13299.1	NA	NA	1358.36	NA	NA	14001.1	NA	16117.6	2111.4	NA	NA	5892.57	40402	2216.33	4912.2	14235.7	16632.5	NA	8312.47	2560.3	13595	NA	NA	27565	4077.1	6297.15	24637.1	NA	NA	8866.66	2139.3	NA
327	HRG				NA	NA	NA	NA	NA	NA	NA	1602.93	NA	472.814	NA	NA	1096.32	NA	NA	288.787	NA	NA	NA	NA	NA	NA	NA	NA	NA	381.472	NA	NA	NA	510.21	NA	NA	979.221	NA	NA	NA	NA	NA	NA	638.566	NA	NA	392.252	NA	NA
328	A1BG				NA	NA	NA	NA	NA	NA	NA	11299.1	NA	NA	NA	NA	NA	NA	NA	NA	NA	NA	NA	NA	NA	NA	NA	NA	NA	NA	NA	NA	NA	NA	NA	NA	NA	NA	NA	NA	NA	NA	NA	NA	NA	NA	11133.7	2211.15	NA
329	KRT6B				28476.6	160786	83205.7	127328	84807.7	59964.2	42379.9	28954.1	285979	136092	35922.6	2453.82	137744	47993.7	85269.1	11078.5	NA	26906.2	103348	176770	67247.7	13016.3	37421.6	25573.4	204671	8874.66	50379.9	531023	223055	76902.4	16588.1	45450.4	9577.75	99769.1	40061	265696	167514	148962	27114.3	14420	230420	57159.1	22390	16674.3	125190
330	KRT1				1159520	3355690	4373700	2436310	1728310	1924050	4783800	805179	5894110	4815890	9366320	169927	2469340	3182900	5793600	315499	NA	1707420	1628520	2606680	3811510	1086350	2250900	622098	3073370	497185	822057	9476810	6618130	1861640	1690050	1751390	334718	1345150	3567330	1776580	5262380	2185730	2067650	648143	7722390	2041170	1588860	1136600	6773690
331	TUBB4A				NA	NA	NA	NA	NA	NA	NA	4557.36	NA	NA	NA	NA	NA	NA	NA	449.708	NA	NA	NA	NA	NA	NA	NA	NA	NA	NA	NA	NA	NA	NA	NA	NA	NA	NA	NA	NA	NA	NA	NA	NA	NA	NA	NA	NA	NA
332	GAPDH				19906.8	24897	30005.4	28653.9	12148.3	50971.6	30975.7	89872.4	77937.3	225945	59144.4	11293	42250.9	106720	64745.2	56660.7	NA	52842.2	33107.2	107871	47873.1	19917.1	67213.2	37430.2	41046.8	10933.1	17461.1	124211	93715.4	154863	21663.3	48319.3	19723.8	47016.8	147094	111598	123163	61459	45177.8	14908.7	72980.1	72195.9	125760	59293.6	105717
333	HLA-A				NA	NA	NA	3014.32	NA	NA	NA	NA	NA	NA	NA	NA	2556.89	NA	NA	1584.53	NA	NA	3427.34	NA	NA	NA	NA	NA	NA	NA	NA	NA	NA	1852.21	NA	NA	NA	4411.61	NA	NA	NA	NA	3507.67	NA	NA	NA	4576.41	NA	NA
334	CAPNS1				NA	NA	NA	10619.5	5579.78	12352.5	NA	5006.16	10826.5	7084.42	5406.78	NA	6433.86	NA	NA	NA	NA	NA	10402.7	NA	NA	NA	NA	NA	7784.07	8084.14	7221.91	13484.1	10121.9	7467.06	NA	NA	3475.25	NA	11277.5	NA	15549.8	7338.64	6223.12	2221.41	9335.64	NA	NA	NA	10144
335	HSPB1				19145.5	17032.9	29573.5	25788.1	51823.5	33456.6	211896	236767	39377.9	63188.7	88482.8	1320.43	35038.7	72187.5	27083.4	97882.3	NA	69684.7	NA	NA	NA	NA	84767	NA	13381.6	26541.8	9556.38	54443.1	37702.1	347096	NA	52036.4	7757.68	13803.3	57906.8	133483	26622.7	51893.2	16342.9	42212.3	48582.6	39471	90941.1	35704.7	58797.1
336	RPN1		+		NA	NA	NA	NA	NA	NA	NA	NA	NA	3544.63	NA	1855.9	2381.04	NA	NA	2584.02	NA	NA	NA	NA	NA	NA	NA	NA	NA	1438.15	NA	NA	NA	3250.13	NA	NA	NA	NA	NA	NA	NA	2123.07	NA	2400.58	NA	NA	NA	2682.61	NA
337	RPN2				1568.58	NA	NA	NA	NA	2058.45	NA	NA	NA	NA	NA	NA	NA	NA	NA	1151.37	NA	NA	NA	NA	NA	NA	NA	NA	NA	1169.75	NA	NA	4261.08	908.464	NA	NA	NA	5684.64	4512.17	NA	NA	1330.98	NA	1485.59	NA	NA	NA	1607.62	NA
338	GNAI2				2466.23	NA	NA	1314.28	NA	NA	NA	1834.7	3591.28	2625.26	8525.83	NA	NA	NA	5239.78	1460.98	NA	NA	NA	NA	NA	NA	NA	NA	2859.27	NA	NA	6678.24	3074.11	4765.28	NA	8021.63	NA	NA	7234.15	NA	NA	1794.16	NA	NA	NA	NA	3708.17	NA	NA
339	HIST1H2AE				110385	213890	32924.9	325208	134661	122927	353341	165279	154604	455643	205154	91460.4	145478	108084	159102	93789.6	NA	329811	282968	NA	173847	98182.7	244910	127164	104541	91220.6	127156	353538	220854	356863	259512	237482	116681	251795	753330	268519	396633	92674.1	350823	100965	158725	410476	343970	211808	268631
340	HIST1H2AB				110385	213890	32924.9	325208	134661	122927	353341	165279	154604	455643	205154	91460.4	145478	108084	159102	93789.6	NA	329811	282968	NA	173847	98182.7	244910	127164	104541	91220.6	127156	353538	220854	356863	259512	237482	116681	251795	753330	268519	396633	92674.1	350823	100965	158725	410476	343970	211808	268631
341	ATP1A1				NA	NA	NA	NA	NA	NA	NA	NA	NA	NA	59327.7	NA	NA	NA	NA	1383.87	NA	NA	NA	NA	NA	NA	NA	NA	NA	NA	NA	NA	NA	1025.46	NA	NA	NA	NA	NA	NA	NA	NA	NA	NA	NA	NA	1069.07	NA	NA
342	ATP1B1				3514.8	4584.18	NA	12297	6205.23	8796.13	6759.1	4854.9	NA	5822.28	NA	5905.64	8462.17	NA	NA	9485.49	NA	9280.45	17938.8	NA	14173.6	5758.14	NA	10298.8	5197.51	11623.2	5427.1	NA	8783.55	6981.99	8226.02	3759.49	5511.33	7367.79	8149.2	7260.7	8635.37	6025.28	8459.38	12674.1	2614.45	14195.1	8491.48	5313.62	6393.37
343	ARG1				NA	NA	2791.66	NA	NA	NA	NA	1151.1	NA	NA	NA	NA	NA	NA	NA	NA	NA	NA	NA	NA	NA	NA	NA	NA	NA	NA	NA	NA	NA	544.715	NA	NA	NA	NA	NA	NA	NA	NA	NA	NA	NA	NA	NA	NA	NA
344	APOD				8915.44	11231.7	5376.15	16971.7	10679.2	13452.1	11902.3	15523.1	36685.4	40628.4	30170.2	3668.98	9127.66	148496	180354	2437.06	NA	NA	14189.5	NA	22465.8	13853.2	16802.6	18782.9	20916	4849.53	8069.83	32012.4	42745.6	196029	10685.2	17640	5881.15	10151.7	28556.1	19913.7	23961.2	11225.7	11056.5	6563.34	23711.9	24183.9	27363.4	18849.2	33849.9
345	ALDH2				NA	7837.39	NA	10448.8	NA	4629.46	5004.12	5395.4	7478.54	NA	NA	2721.26	3768.72	NA	NA	1636.49	NA	NA	NA	NA	NA	NA	NA	NA	4094.85	7529.71	3010.67	12926.5	6593.69	8430.64	NA	NA	NA	6899.01	NA	NA	NA	NA	NA	10488.2	NA	NA	5652.86	2454.83	6415.47
346	S100A8				37453.6	192755	116636	43836.7	155010	24090.7	39790.8	25995.2	136863	137710	20192.7	9383.73	26225.6	129010	111226	6257.68	NA	21350.4	56423.7	NA	62923	19187.2	7162.33	55558.9	201922	6584.21	9221.34	105541	104469	29530.9	5972.39	22234.4	8108.67	15226.5	58791.2	95238.6	157443	20460.5	33013.6	19845.9	131697	81420.5	25573.6	15525.9	147412
347	SLC25A5			+	NA	NA	NA	NA	NA	1355.92	NA	2345.35	NA	3768.83	NA	NA	NA	NA	NA	NA	NA	NA	NA	NA	NA	NA	NA	NA	NA	NA	NA	NA	NA	NA	NA	NA	NA	12205.2	7470.58	NA	NA	1421.76	NA	NA	NA	NA	NA	NA	NA
348	SERPING1				NA	NA	NA	NA	NA	NA	NA	6763.79	NA	NA	NA	NA	NA	NA	NA	NA	NA	NA	NA	NA	NA	NA	NA	NA	NA	NA	NA	NA	NA	NA	NA	NA	NA	NA	NA	NA	NA	NA	NA	NA	NA	NA	5284.19	2408.69	NA
349	MPO				NA	NA	NA	NA	NA	NA	NA	NA	NA	NA	NA	NA	NA	NA	NA	NA	NA	NA	NA	NA	NA	NA	NA	NA	NA	NA	NA	NA	NA	NA	NA	NA	NA	NA	NA	NA	NA	NA	NA	NA	NA	NA	NA	NA	NA
350	PCCA		+		NA	NA	NA	NA	NA	4422.3	NA	2485.12	NA	NA	NA	NA	NA	NA	NA	850.264	NA	NA	NA	NA	NA	NA	NA	NA	NA	NA	NA	NA	NA	1337.31	NA	NA	NA	NA	NA	NA	NA	NA	NA	987.597	NA	NA	NA	NA	NA
351	PCCB				NA	NA	NA	NA	NA	NA	NA	NA	NA	NA	NA	NA	NA	NA	NA	1561.81	NA	NA	NA	NA	NA	2968.35	NA	NA	NA	760.024	NA	NA	NA	2320.5	NA	NA	NA	NA	NA	NA	NA	NA	NA	1599.48	NA	NA	NA	1168.72	NA
352	EIF2S1				NA	NA	NA	3158.47	NA	NA	NA	2343.74	NA	NA	NA	NA	1293.82	NA	NA	847.752	NA	NA	NA	NA	NA	NA	NA	NA	NA	1429.58	NA	NA	NA	2315.52	NA	NA	NA	12428.4	NA	NA	NA	1294.29	NA	2217.37	NA	NA	NA	NA	NA
353	RPLP1		+		NA	NA	NA	NA	NA	NA	3465.05	3329.5	NA	4003.96	NA	NA	879.31	NA	NA	2521.52	NA	NA	NA	NA	NA	NA	NA	NA	NA	NA	NA	NA	NA	4251.7	NA	3905.07	NA	NA	3564.64	NA	NA	597.012	NA	442.776	NA	NA	1964.18	1253.35	5084.59
354	RPLP2				19612	NA	NA	5362.97	NA	NA	4712.37	10187.3	54682.6	18304.8	NA	NA	3821.42	7818.14	NA	4143.35	NA	NA	NA	NA	NA	3370.35	NA	NA	5141.4	2237.2	NA	NA	4605.56	17212	NA	4999.14	NA	12836.5	19491.4	9403.64	12109.4	4591.99	8311.58	4680.36	4941.76	NA	13647.9	8372.93	18130.1
355	RPLP0		+		2121.58	3023.65	NA	NA	4055.64	1927.85	NA	2928.31	NA	2747.74	NA	622.25	1213.13	NA	NA	6678.59	NA	NA	NA	NA	NA	28075.9	NA	NA	2301.55	2922.48	2163.54	NA	NA	2404.55	NA	3869.74	1825.2	15364.9	14667.5	NA	4516.91	2606.1	1902.13	4728.51	NA	NA	NA	16806.5	NA
356	FABP3				NA	14131.1	NA	5233.67	NA	4570.84	NA	13614.4	7433.21	NA	NA	2822.83	5425.94	NA	NA	3380.47	NA	NA	11044.8	NA	NA	NA	NA	NA	NA	8184.42	4330.34	NA	4147.12	1613.34	NA	7312.88	3428.06	8815.14	NA	NA	NA	3557	8793.8	6014.11	NA	17812.3	NA	NA	NA
357	SSB				NA	NA	NA	NA	NA	NA	NA	NA	NA	NA	NA	NA	NA	NA	NA	NA	NA	NA	NA	NA	NA	NA	NA	NA	NA	NA	NA	NA	NA	NA	NA	NA	NA	4062.16	3508.05	NA	NA	NA	NA	NA	NA	NA	NA	NA	NA
358	SERPIND1				NA	NA	NA	NA	NA	NA	NA	3211.18	NA	NA	NA	NA	NA	NA	NA	1130.65	NA	NA	NA	NA	NA	NA	NA	NA	NA	NA	NA	NA	NA	NA	NA	NA	NA	NA	NA	NA	NA	2418.31	NA	NA	NA	NA	NA	NA	NA
359	ITGB1				893.932	2065.74	NA	7640.46	1481.43	1742.22	NA	3013.61	NA	3957.26	NA	1534.56	4917.3	NA	NA	3512.16	NA	NA	NA	NA	NA	NA	NA	NA	3294.18	3283.28	NA	NA	5904.53	5414.42	NA	NA	2086.76	4870.71	14078.2	NA	10090.3	2149.37	18295	5404.29	NA	NA	4573.78	NA	NA
360	MYL1		+		43783.6	178300	17960.7	76831.7	947193	173737	6021030	1882280	326708	7452780	2418660	32567.5	111340	138236	225358	2312150	NA	973086	84341.8	130279	623432	22732.9	8925380	43436.5	389941	764653	502453	569230	2659960	2937380	333585	4856180	34203.5	116623	7600400	154763	181226	418509	351951	790760	3030350	468371	4204060	3811660	2835880
361	IGKV4-1				NA	NA	NA	NA	NA	NA	NA	3207.97	NA	NA	NA	NA	NA	NA	NA	NA	NA	NA	NA	NA	NA	NA	NA	NA	NA	NA	NA	NA	NA	2092.49	NA	NA	NA	NA	NA	NA	NA	NA	NA	NA	NA	NA	NA	NA	NA
362	GSN				NA	NA	8104.87	NA	NA	3207.74	NA	5941.91	6069.97	8695.74	NA	NA	2775.83	12944.4	NA	2956.21	NA	52179.1	NA	NA	35744.2	4308.25	NA	NA	NA	NA	NA	12605.5	6941.86	3774.82	NA	NA	NA	NA	17339.8	NA	NA	NA	NA	2556.26	5452.6	13208.8	9465.02	14705.8	7684.58
363	AL513122.2				NA	NA	8104.87	NA	NA	3207.74	NA	5941.91	6069.97	8695.74	NA	NA	2775.83	12944.4	NA	2956.21	NA	52179.1	NA	NA	35744.2	4308.25	NA	NA	NA	NA	NA	12605.5	6941.86	3774.82	NA	NA	NA	NA	17339.8	NA	NA	NA	NA	2556.26	5452.6	13208.8	9465.02	14705.8	7684.58
364	PTMA				NA	NA	NA	NA	NA	NA	NA	NA	NA	NA	NA	NA	NA	NA	NA	NA	NA	NA	NA	NA	NA	NA	NA	NA	NA	NA	NA	NA	NA	NA	NA	NA	NA	15202.6	18109	11792	NA	NA	NA	NA	NA	NA	NA	NA	NA
365	ATP5B				48109.6	27655	24085.3	27589.7	24309.9	38514.1	468744	824661	33140.8	574321	96311.4	29454.4	16893.6	17843.5	80252.1	162863	NA	768282	234394	117314	181438	28494.6	146128	278127	28384.4	163372	17373.5	37040.6	133082	419562	50215.5	196189	12316.3	117343	351127	63840.6	18999.3	29604.2	342779	70531	86493.9	87620.2	346838	537471	169137
366	S100A9				118760	459695	321367	133511	501798	58448.2	101451	82990.9	255950	450739	75259.4	26140	95523.6	329139	317403	18659.8	NA	NA	NA	NA	NA	NA	NA	NA	87170.7	14199.9	24436.7	26645.2	19589.8	118590	NA	101886	20018.6	NA	118383	NA	184908	81452.2	157431	61941.5	563408	NA	152307	122727	567143
367	S100A6				NA	NA	NA	NA	NA	NA	NA	NA	NA	NA	NA	NA	NA	NA	NA	NA	NA	NA	NA	NA	NA	NA	NA	NA	NA	NA	NA	NA	NA	NA	NA	NA	NA	13371.2	7499.34	5069.57	1299.36	NA	NA	NA	NA	NA	NA	NA	NA
368	APOA4				NA	NA	NA	NA	NA	3576.97	NA	5947.73	NA	NA	NA	NA	NA	NA	NA	NA	NA	NA	NA	NA	NA	NA	NA	NA	NA	NA	NA	NA	NA	1232.1	NA	NA	NA	NA	NA	NA	NA	NA	NA	NA	NA	NA	5965.95	NA	NA
369	EIF4E				NA	NA	NA	NA	NA	NA	NA	NA	NA	3150.31	NA	NA	NA	NA	NA	NA	NA	NA	NA	NA	NA	NA	NA	NA	NA	NA	NA	NA	NA	919.099	NA	NA	NA	NA	NA	NA	NA	NA	NA	NA	NA	NA	NA	NA	NA
370	CKM				131346	143902	NA	306142	95790	206130	438882	387637	662202	242836	59445.8	187724	265781	17468.6	153955	161558	NA	516265	279110	125831	211969	175531	61048.1	206395	125371	332981	241172	83404	119529	459983	164954	222924	175691	295116	152606	266630	244906	131062	299931	221838	43601	303613	448106	183403	204101
371	ENO1				3790.26	3791.88	NA	3641.17	NA	2594.86	NA	16081	11215.3	10126.5	NA	NA	3441.37	11982.6	NA	1238.71	NA	12447.6	15825.9	126048	133040	NA	NA	11425.7	4888.28	4322.16	NA	10915.4	11647.4	34875.1	NA	6376.12	3065.37	25157.8	16775.1	28674.9	16785.1	4584.15	12911.4	4292.52	11073.4	9865.43	23908.3	9225.35	16069.8
372	PYGL				NA	NA	NA	NA	NA	NA	NA	NA	NA	NA	NA	NA	NA	NA	NA	NA	NA	NA	NA	NA	NA	NA	NA	NA	NA	NA	NA	NA	NA	NA	NA	NA	NA	NA	NA	NA	NA	NA	NA	NA	NA	NA	NA	NA	NA
373	GPI				5133.06	10630.8	NA	5250.87	NA	6005.66	NA	4822.26	12698.7	10368.7	NA	NA	NA	NA	NA	14798.7	NA	NA	NA	NA	14283.5	NA	NA	NA	NA	10198.8	13196.6	8386.53	NA	3152.22	NA	NA	NA	117639	NA	NA	NA	3428.83	9774.85	2459.33	NA	17221.8	3589.06	NA	NA
374	NPM1				5470.2	7635.67	NA	5650.23	3710.66	3917.34	NA	NA	NA	NA	11211	4730.15	4662.89	6528.7	9179.14	2661.77	NA	NA	NA	NA	NA	NA	NA	NA	5927.15	2861.85	3532.51	NA	NA	4325.92	NA	NA	3503.75	NA	NA	NA	NA	2891.72	NA	6707.83	NA	NA	NA	NA	NA
375	TPM3	+	+		580691	NA	NA	924480	52920.9	3330710	5106150	3131520	410720	13924	NA	1337450	887228	37216.2	19549.9	12552.8	NA	3127520	1206980	622374	670064	942829	NA	4433620	554806	2326300	54648.2	484955	85429.2	49663.9	451198	39751.2	851731	1881550	142224	1375350	98815.4	896133	2706250	1614180	99506.4	603878	30631.1	23281.5	3611720
376	EPHX1				12527.4	23007.2	NA	50513.3	6454.1	29155.7	34858.3	20914.5	15005	12459.7	NA	22187.4	23075.2	NA	12365	8871.13	NA	NA	73866.4	NA	38987.7	15501.5	NA	49953.1	14844.3	10458	10220.4	19752.4	18574.9	23580.6	23142	10017.8	13411.1	44997.6	26869	34068.8	33930.9	18058.8	28903.7	40743.2	10999.7	29349.5	13859.1	27613.6	18731.9
377	DBI				NA	NA	NA	NA	NA	3181.33	NA	4455.66	NA	NA	NA	NA	2060.15	NA	NA	NA	NA	NA	NA	NA	NA	NA	NA	NA	1991.33	1689.4	NA	2635.5	NA	7811.02	NA	NA	NA	NA	NA	NA	NA	NA	NA	1551.01	NA	NA	NA	NA	NA
378	LDHB				2073.75	18950.4	NA	1375.42	NA	3943.69	NA	3106.42	10079.3	NA	NA	1630.3	1527.18	NA	NA	1035.78	NA	NA	NA	NA	NA	NA	NA	NA	2167.78	7702.02	2354.39	6556.37	NA	376.401	NA	7690.2	2421.44	8746.7	8266.53	11489.6	4825.3	2622.26	NA	668.696	10215.7	35716	NA	4036.24	NA
379	GPX1				NA	NA	NA	8295.53	NA	NA	NA	NA	NA	NA	NA	NA	NA	NA	NA	1773.76	NA	NA	NA	273816	NA	NA	NA	NA	5773.83	2454.81	NA	NA	NA	2954.27	NA	NA	NA	NA	NA	NA	NA	2749.53	NA	2075.21	NA	NA	NA	NA	NA
380	PGK2		+	+	NA	NA	NA	NA	NA	NA	NA	2296.36	NA	1689.3	NA	NA	NA	NA	NA	1070.13	NA	NA	NA	NA	NA	NA	NA	NA	NA	343.575	NA	NA	NA	4391.57	NA	NA	NA	NA	NA	NA	NA	670.504	NA	NA	NA	NA	4276.64	785.189	NA
381	P4HB				4635.11	29065.5	NA	42871.5	9953.03	16224.1	34874.9	19569.9	13369.8	39192.3	NA	12370.2	23724.3	NA	11779.7	14871.1	NA	NA	46682.2	NA	56336.5	10155.8	34140.7	26280.5	30413.9	41840.7	7988.07	24795.8	47275.3	49673.8	NA	7556.91	2226.67	33420.6	37321.6	29956.4	27204.1	16108.6	40227.2	52349.6	18822.8	33383.5	65788	22342.3	36093.6
382	H1F0				NA	NA	NA	NA	1676.23	2007.4	12176.5	9813.16	2908.7	14322.6	10743.3	NA	NA	NA	NA	4976.83	NA	9819.6	NA	NA	NA	NA	20069.7	NA	NA	4255.2	NA	7827.26	2385.41	16438.2	5725.96	14286.2	NA	2865.21	28344.1	NA	NA	NA	NA	932.387	6238.3	7092.63	15535.5	10796.9	15508.2
383	CTSD				6888.22	11620.2	15869.5	8555.88	12764.1	13780.9	15403.5	14850.8	28149.7	33645.7	36397.7	2354.98	10324.2	65240.9	24022.4	2232.39	NA	15773.7	NA	NA	NA	NA	NA	14047.9	12868.8	4186.95	5307.58	46137.2	42789.9	40104.1	3170.13	8780.39	3887.94	13909.6	24679	4881.65	23432.7	13330.4	9142.1	5318.26	31011.4	9930.22	14002.5	15074.6	41941.6
384	ANXA2				6627.76	8925.13	19115.8	11198.7	9638.77	9492.26	13230.8	4798.59	25698.6	28869.9	46538.1	1167.89	14005.9	26366.9	21495.6	3111.16	NA	10708.4	13966.7	NA	17950.4	5784.61	17111.1	10161.3	16391.5	4032.17	3107.97	43617.2	34075.4	35645.6	7736.51	13541.3	3172.69	17033.3	25906.7	16996.3	26701.4	12496.6	6367.18	4070.21	38561.8	18367.5	12753.1	8525.92	35235
385	C8A				NA	NA	NA	NA	NA	NA	NA	NA	NA	NA	NA	NA	NA	NA	NA	NA	NA	NA	NA	NA	NA	NA	NA	NA	NA	1593.15	NA	NA	NA	2874.81	NA	NA	NA	NA	NA	NA	NA	NA	NA	618.308	NA	NA	NA	NA	NA
386	CAPN1				2795	12424.9	2386.45	8291.61	3791.45	6377.16	4411.83	4791.3	9573.28	10223.2	11739.4	1515.12	4907.13	9427.67	15542.5	3124.82	NA	NA	NA	NA	NA	NA	NA	NA	5328.53	9529.27	3555.36	12246.2	15808	16051.7	NA	6731.86	1631.71	NA	8768.18	NA	10895	5008.73	8277.77	8808.59	16975.9	NA	5836.88	6384.35	10980
387	TUBB				711.489	NA	NA	1430.54	5488.33	467.969	7269.28	14397.2	4858.47	4760.66	NA	NA	2028.37	4190.34	1710.01	16641.5	NA	7909.79	NA	NA	NA	NA	NA	NA	NA	656.198	664.809	2109.18	NA	12232.7	NA	11618.2	631.371	6547.91	10076.6	8204.48	9089.62	2563.46	NA	2184.27	NA	NA	4188.4	2474.22	8252.36
388	CA3				5182.04	6680.64	NA	37047.6	10297.2	12722	23809.6	52622.6	47545.3	8875.94	NA	5893.19	11247.8	NA	15017.6	7872.88	NA	14390.6	29265.3	NA	NA	NA	12524.2	12886	10642.6	44850.5	9809.85	19708.1	13377.3	19241.3	NA	12657.2	5414.31	12222.2	21072.4	23437.4	13361.6	6257.01	24883.1	33138.3	9551.54	35628.4	21026	7385.16	35611.9
389	DCN				NA	NA	NA	NA	NA	NA	5516.74	2242.64	NA	1179.12	NA	NA	NA	NA	NA	1192.21	NA	NA	NA	NA	NA	NA	3073.68	NA	NA	1749.61	NA	NA	NA	1690.52	NA	10635.7	NA	NA	10459.6	NA	NA	NA	NA	897.635	NA	NA	NA	NA	NA
390	PSAP				1815.18	2758.75	NA	3474.32	NA	2561.26	NA	NA	NA	NA	NA	NA	NA	NA	NA	NA	NA	NA	NA	NA	NA	NA	NA	NA	2764.02	NA	NA	NA	3882.93	1604.2	NA	NA	1063	NA	NA	NA	NA	NA	5579.23	1045.16	NA	NA	NA	NA	NA
391	HEXB				1317.23	NA	NA	NA	NA	NA	NA	409.007	4423.55	1957.71	2493.08	NA	1142.13	6685.14	NA	NA	NA	NA	NA	NA	NA	NA	NA	NA	2405.27	NA	NA	NA	NA	2315.55	NA	NA	NA	NA	NA	NA	NA	NA	NA	NA	4579.78	NA	NA	2362.78	3656.73
392	PFN1				NA	1910.05	NA	2030.82	NA	1261.01	NA	1914.52	NA	5143.85	NA	NA	2359.65	NA	NA	NA	NA	NA	NA	NA	NA	NA	NA	NA	4670.52	698.459	NA	NA	NA	2383.16	NA	NA	NA	19088.7	21962.7	4240.31	NA	1418.83	NA	822.236	NA	NA	3776.36	3494.82	4295.12
393	APRT				NA	NA	NA	NA	NA	NA	NA	NA	NA	NA	NA	NA	NA	NA	NA	NA	NA	NA	NA	NA	NA	NA	NA	NA	NA	NA	NA	NA	NA	1288.12	NA	NA	NA	NA	NA	NA	NA	NA	NA	NA	NA	NA	NA	NA	NA
394	EPRS				NA	NA	NA	NA	NA	2096.65	NA	2531.88	NA	NA	NA	NA	802.599	NA	NA	1180.85	NA	NA	2726.05	NA	NA	NA	NA	NA	NA	1682.66	NA	NA	NA	1131.17	NA	NA	NA	14340.3	31403.2	NA	NA	NA	NA	841.323	NA	NA	NA	NA	NA
395	CTSB				20818.5	NA	NA	13446.9	13958.9	NA	12261.6	NA	36919.3	30417.7	14604.8	NA	7357.76	150001	NA	1729.54	NA	NA	NA	NA	NA	8373.03	NA	42684	12409.1	NA	NA	19102	16581.8	18587.9	NA	8821.54	NA	9837.58	23601.1	NA	35168.2	4532.9	7864.06	NA	20720.5	36607.9	23143.1	8194.01	26935.8
396	HSP90AA1				3608.74	NA	NA	17450.9	NA	8323.49	11015.6	9485.45	NA	7683.4	NA	NA	6085.17	NA	4627.34	4998.1	NA	NA	NA	NA	NA	NA	NA	NA	4517.44	7355.1	4648.96	NA	11597.3	15922.5	NA	NA	NA	50656.3	19962.7	NA	NA	4570.08	5992.12	8198.18	NA	NA	6341.68	7594.07	10458
397	HNRNPC				NA	4693.06	NA	4179.49	NA	NA	5132.61	4660.64	NA	2487.41	NA	NA	2996.12	NA	NA	1807	NA	NA	NA	NA	6725.6	NA	NA	NA	2370.82	1951.97	1925.66	NA	4007.47	3625.04	NA	NA	NA	17838	12673.6	NA	NA	1484.01	NA	2073.57	NA	NA	3359.78	2282.07	NA
398	UQCRH				3402.65	9520.68	NA	10680.1	NA	11334.2	5515.18	NA	NA	6708.42	NA	8551.39	9568.87	NA	NA	6724.17	NA	12905.3	31378.7	NA	NA	10928.8	NA	19516.9	8379.6	12738.6	2953.9	NA	NA	2706.72	11007.5	NA	9216.12	14036.7	NA	NA	NA	9924.96	15634	7372.4	NA	NA	4700.62	6597.04	NA
399	LAMB1				2715.15	NA	NA	NA	NA	NA	NA	NA	NA	NA	NA	NA	5673.22	NA	5623.02	2433.83	NA	NA	NA	NA	NA	2796.1	NA	NA	NA	1917.54	2623.88	NA	2652.15	1421	NA	NA	NA	NA	5827.79	NA	5022.96	NA	NA	2111.35	NA	NA	NA	NA	NA
400	TPM2				270232	816196	24153.5	415830	260703	1144100	1602880	1026350	682958	1431200	99213.1	439888	508154	25874.6	258793	253013	NA	1214800	1706050	202933	2284010	279780	34047.5	1216670	342616	766785	288312	724130	1292140	683800	712891	330889	267444	719243	1582020	454509	197655	269037	988829	795797	1010790	494701	1451570	1311210	1033240
401	FH				NA	NA	NA	10817.3	NA	NA	2210.98	9390.92	NA	2547.77	NA	4097.54	12900.8	NA	NA	4964.81	NA	NA	NA	NA	NA	NA	NA	NA	NA	1848.7	NA	NA	NA	13253.4	NA	NA	NA	NA	NA	NA	NA	1159.39	1281.8	2083.94	NA	7522.79	3737	NA	NA
402	COL1A2				NA	NA	NA	1092.26	NA	NA	NA	NA	NA	NA	NA	NA	NA	NA	NA	2192	NA	NA	NA	NA	NA	2463.19	NA	NA	NA	NA	968.564	NA	NA	NA	NA	21893.7	1044	NA	NA	NA	NA	1637.73	2046.21	NA	NA	6381.09	NA	NA	NA
403	ANXA6				14805.5	9014.98	NA	20542.5	4628.96	21398.2	20027.8	9346.39	36608.8	14738.7	13582.8	NA	3044.43	NA	NA	6735	NA	34431.8	NA	NA	NA	NA	16283.3	NA	11697.5	27941	19550.1	13996.1	29320.1	32041.4	NA	28938.1	10646.3	NA	18885.5	13413.1	NA	5525.88	9122.85	19428.1	NA	28044.6	8058.62	40727.4	6969.64
404	GUSB				NA	NA	NA	NA	NA	NA	NA	NA	NA	NA	NA	NA	NA	NA	NA	NA	NA	NA	NA	NA	NA	NA	NA	NA	NA	NA	NA	NA	NA	1047.98	NA	NA	NA	NA	NA	NA	NA	NA	NA	NA	NA	NA	NA	NA	NA
405	PFKM				3023.94	NA	NA	3169.84	NA	2158.74	2521.49	4869.22	2576.25	9454.75	NA	NA	379.468	NA	2936.68	12254.9	NA	6425.47	NA	NA	NA	NA	NA	NA	NA	7713.25	8202.57	NA	13457.1	75066.2	NA	4534.18	2710.92	NA	14984.4	NA	NA	4547.23	NA	4241.04	NA	3848.67	7704.17	22337.8	NA
406	HSP90AB1				7798.03	12006.2	NA	12254.4	10531.1	7592.87	15202.6	25137.8	6993.69	12081.1	13302.4	5864.17	10645.9	5550.18	14029.7	17172.9	NA	19637.2	NA	NA	NA	11740.7	24338.7	12236.8	13328.5	16648.3	7399.03	18578.9	20330	49724.7	NA	22479.2	8760.05	15208.5	21019.7	NA	32823.5	12019.5	9985.84	18155.8	4695.54	14393.4	16949.6	12577.7	NA
407	CTSG				NA	3861.47	NA	NA	NA	3284.49	NA	NA	NA	2151.6	NA	NA	2461.53	NA	NA	1101.18	NA	NA	NA	NA	NA	NA	NA	NA	9847.58	NA	3124.53	NA	NA	1947.48	NA	NA	NA	NA	NA	NA	NA	NA	2133.72	1229.58	NA	NA	NA	NA	3546.05
408	PDHA1				64087.7	47543.5	NA	84370.3	29325.6	70081.7	70525.9	33351.9	50972.2	40318.4	20219.8	37660.1	30012.9	NA	20763.2	31852.4	NA	98409.8	82011.2	NA	66450.3	30228	NA	110927	39462.8	47633.5	42972.1	32101.4	50438	60290.8	53510.4	46432.1	37638.6	94476.8	50761.1	83962.8	45622.3	41192.6	60550.3	41895.8	12995.9	53394.8	46147.8	101919	NA
409	COL4A2				19371.3	NA	NA	9564.96	NA	NA	NA	2370.29	NA	NA	NA	NA	NA	NA	4598.08	26274.3	NA	4165.8	NA	NA	NA	37273	3290.63	8311.47	4888.72	1344.15	5446.16	27275.7	NA	2693.01	11663.4	10868.6	11092.3	4833.45	33157.9	NA	16922.9	11262	25775.3	1115.65	NA	16831.4	NA	NA	6150.03
410	CYC1				38771.5	41713.5	NA	42269.1	29854	87202.2	47047	31896.2	7019.11	47140.7	NA	37483.5	38209.3	NA	11404.7	47852.5	NA	166850	161641	NA	34125	54724.9	21283.6	75589.3	59906.9	85418.1	33248.6	39200.6	65151.1	25345.5	61315.2	29711.2	75254	91366.9	56493.1	83938.7	12304	53478.1	146597	30106.8	16311.3	37185.7	19084.5	64658.2	27090.3
411	MYL3	+	+		837832	21343.7	32574.5	474439	8235.82	1005600	7046680	4480580	23395.3	14646.4	14177.6	670065	561995	45321	10531.8	7747.39	NA	3541330	2419560	289324	475263	672365	NA	730933	6008.3	480770	21957.3	26028.5	22784	25045.8	27694.6	81262.1	909728	1698500	41864.2	1364660	13071	7674.74	1717630	608906	50390.7	36260.3	41093.3	22250.5	3448750
412	CFH				NA	NA	NA	NA	NA	NA	NA	1082.68	NA	NA	NA	NA	NA	NA	NA	280.433	NA	NA	NA	NA	NA	NA	NA	NA	NA	NA	NA	NA	NA	NA	NA	NA	NA	NA	NA	NA	NA	NA	NA	NA	NA	NA	NA	NA	NA
413	VIM				3134.45	4432.33	NA	29157.6	3322.4	3045.41	8773.27	4585.02	23111.9	7109.81	246570	11652.6	11567.6	4840.92	NA	10796.9	NA	25339.7	22826.8	NA	22522.3	9592.93	NA	22234.6	23924.9	10169	7324.27	64021.6	12663.2	9208.6	6559.39	97945.4	41938.6	12579	13807.2	NA	24109.5	7184.19	16514.6	6212.52	3014.31	40906.7	4908.67	6397.93	11374.4
414	RPS17				NA	NA	NA	NA	NA	NA	NA	NA	NA	NA	NA	NA	NA	NA	NA	668.47	NA	NA	NA	NA	NA	NA	NA	NA	NA	846.703	NA	NA	NA	1654.54	NA	NA	NA	NA	NA	NA	NA	NA	NA	NA	NA	NA	NA	NA	NA
415	ANXA5				NA	NA	NA	NA	NA	NA	NA	3544.37	NA	4966.2	NA	NA	NA	7381.63	NA	727.152	NA	NA	8349.13	NA	19606.2	NA	NA	NA	NA	NA	NA	5530.2	NA	2481.58	NA	NA	NA	8555.82	NA	NA	NA	NA	NA	NA	NA	NA	NA	NA	NA
416	KRT16				2490.26	6160.79	18436.7	44628.1	3990.86	23914.9	41042	5628.47	86643.4	13246.7	NA	NA	58296.4	NA	31573.8	3772.28	NA	4939.89	54001.1	35786.3	23007.7	4269.1	2925.06	NA	11605.1	1257.16	29808.2	243230	59830.9	37956.3	5245.42	3205.53	9303.09	2121.84	18916.6	31282.1	22057	45615.3	5282.33	2208	25247	2762.78	4101.1	NA	17622.9
417	RPSA		+		1691.43	9647.19	4982.44	6090.67	NA	4096.79	4925.98	1998.45	NA	3892.18	NA	3468.47	2304.75	NA	NA	1099.78	NA	6019.65	NA	NA	NA	NA	NA	5808.27	4032.4	5257.43	2605.95	2397.92	7110.95	7512.16	6383.27	NA	2962.91	4887.54	8577.02	NA	5004.34	2219.34	4157.55	7605.65	NA	NA	NA	8732.43	4182.71
418	ENO2				NA	NA	NA	NA	NA	NA	NA	8209.33	NA	4779.28	NA	1172.11	NA	NA	NA	2135.58	NA	NA	NA	NA	NA	NA	NA	NA	NA	956.549	NA	NA	3858.39	18893.6	NA	4545.08	NA	NA	4422.76	NA	NA	1163.58	12570.8	2037.23	NA	NA	10355.9	3271.71	NA
419	ACAA1				NA	NA	NA	NA	NA	NA	NA	912.552	NA	NA	NA	NA	NA	NA	NA	NA	NA	NA	NA	NA	NA	NA	NA	NA	NA	NA	NA	NA	NA	479.044	NA	NA	NA	NA	NA	NA	NA	NA	NA	NA	NA	NA	909.532	NA	NA
420	GSTP1				NA	NA	NA	4078.9	NA	1856.23	NA	1471.61	4956.45	4874.9	NA	NA	1881.08	NA	4568.94	NA	NA	NA	NA	NA	NA	NA	NA	NA	3727.24	709.246	NA	4943.01	3473.35	3220.37	3610.51	7575.67	NA	4709.25	6415.45	6693.78	9998.59	1650.82	NA	1077.67	3397.05	NA	3422.47	NA	5949.4
421	LGALS1				3731.17	20352.2	NA	11377.9	6449.17	10386	9129.48	18614.9	17077.1	22768.2	3291.66	3437.9	10354.3	NA	9669.74	15001.7	NA	NA	21202.4	NA	12434.3	6399.48	12715.7	28652.6	10514.5	11813.3	7853.78	26854.5	15743.9	27856.3	14653	14338.5	6753.12	54938.5	15810.9	17548	20318.1	7283.1	12496.4	13172.2	6724.13	86952.7	74272.9	5971.21	10783.2
422	QDPR				NA	NA	NA	NA	NA	NA	NA	NA	NA	NA	NA	NA	NA	NA	NA	NA	NA	NA	NA	NA	NA	NA	NA	NA	NA	2313.82	NA	NA	NA	1993.63	NA	NA	NA	NA	NA	NA	NA	NA	NA	2339	NA	NA	NA	NA	NA
423	HMGB1				NA	NA	NA	NA	NA	NA	NA	NA	NA	NA	NA	NA	NA	NA	NA	765.991	NA	NA	NA	NA	NA	NA	NA	NA	NA	2718.36	NA	NA	NA	3675.25	NA	NA	NA	NA	NA	NA	NA	NA	NA	4526.2	NA	NA	NA	NA	NA
424	RBP1				NA	NA	NA	NA	NA	NA	NA	NA	NA	NA	NA	NA	NA	NA	NA	NA	NA	NA	NA	NA	NA	NA	NA	NA	NA	NA	NA	NA	NA	NA	NA	NA	NA	NA	NA	NA	NA	NA	NA	NA	NA	NA	NA	NA	NA
425	SPARC				NA	NA	NA	NA	NA	NA	NA	NA	NA	NA	NA	NA	NA	NA	NA	NA	NA	NA	NA	NA	NA	NA	NA	NA	NA	NA	NA	NA	NA	NA	NA	NA	NA	NA	NA	NA	NA	NA	NA	NA	NA	NA	NA	NA	NA
426	GSTM1				NA	NA	NA	NA	NA	NA	NA	NA	NA	NA	NA	NA	NA	NA	NA	NA	NA	NA	NA	NA	NA	NA	NA	NA	NA	1514.58	NA	NA	NA	NA	NA	5541.1	NA	NA	NA	NA	10556.3	NA	NA	NA	NA	NA	NA	NA	5041.04
427	TPM1				918774	4237220	339778	1289780	1324110	2090990	2537180	1753470	2093960	3188840	1023450	1256090	1418010	43750.5	1686270	976780	NA	3232930	4027610	939512	6665600	537499	305572	2240860	1910540	1180210	899630	2973170	2856130	953637	2130960	1180050	616073	1505980	4204800	1352290	2393650	1125790	2215140	550200	2801300	2197550	3039410	2926670	1880960
428	CLTB				NA	NA	NA	NA	NA	NA	NA	NA	NA	NA	NA	NA	3199.07	NA	NA	1509	NA	NA	NA	NA	NA	NA	NA	NA	NA	NA	NA	NA	NA	NA	NA	NA	NA	NA	NA	49016.4	NA	NA	NA	NA	NA	NA	NA	NA	NA
429	ANXA4				NA	NA	NA	NA	NA	NA	NA	NA	NA	NA	NA	NA	NA	2008.16	NA	NA	NA	NA	NA	NA	NA	NA	NA	NA	NA	NA	NA	NA	NA	1224.69	NA	NA	NA	NA	NA	NA	NA	NA	NA	NA	NA	NA	NA	NA	NA
430	CNP				NA	NA	NA	1117.59	NA	NA	NA	NA	NA	NA	NA	NA	NA	NA	NA	330.58	NA	NA	NA	NA	NA	NA	NA	NA	NA	619.578	NA	NA	NA	554.228	NA	NA	NA	NA	NA	NA	NA	NA	NA	NA	NA	NA	NA	NA	NA
431	DLD		+		5840.82	23302.5	11917.9	35457.8	NA	15632.4	5015.92	19422.5	NA	6804.62	16402.9	19348.4	26600	NA	NA	3818.29	NA	17338.4	30663	17691.2	28877.8	13919.7	9088.14	23511.9	18658.6	44971.6	4632.33	10181.5	17660.7	21917.7	14476	21305.3	9746.85	29011.2	17143.3	13324.5	22455.5	9861.95	10365.1	29741.2	NA	15318.5	20209.5	12229.8	10278.8
432	HNRNPA1				3463.09	4329.25	NA	6612.51	3588.66	2208.84	3793.18	3928.27	3895.08	5463.34	NA	2276.74	2820.35	NA	5028.17	2537.37	NA	5636.1	3467.83	NA	NA	2459.96	NA	2887.48	1661.96	1433.34	1800.77	9288.44	2657.43	3751.84	NA	NA	NA	30510.3	46094.2	22053.1	16237.8	3284.72	896.073	3470.9	NA	14547.7	NA	2626.42	NA
433	SNRPA1				NA	NA	NA	NA	NA	NA	NA	NA	NA	NA	NA	NA	NA	NA	NA	NA	NA	NA	NA	NA	NA	NA	NA	NA	NA	NA	NA	NA	NA	475.729	NA	NA	NA	NA	NA	NA	NA	NA	NA	NA	NA	NA	NA	NA	NA
434	CTSH				6805.78	NA	5206.86	NA	NA	NA	NA	NA	25177.1	19585.8	29054.5	NA	NA	56535.3	8055.18	NA	NA	NA	NA	NA	NA	NA	NA	NA	NA	NA	NA	NA	NA	6103.77	NA	NA	NA	NA	NA	NA	NA	5719.89	NA	NA	NA	NA	NA	NA	NA
435	COX6C				4568.68	NA	NA	NA	7079.44	7354.78	25555.6	107781	NA	31610.5	NA	6283.94	10462.1	NA	NA	17692.5	NA	NA	NA	NA	NA	22149	NA	NA	8151.48	NA	948.688	NA	25978.5	3539.61	NA	48152.8	11698	7639.29	27491.8	NA	NA	20979.2	NA	16472.3	NA	NA	35522.6	7242.31	17536.8
436	PARP1				NA	NA	NA	NA	NA	NA	NA	NA	NA	NA	NA	NA	2360.95	NA	NA	1342.2	NA	NA	NA	NA	NA	NA	NA	NA	NA	NA	NA	NA	NA	693.047	NA	NA	NA	NA	NA	NA	NA	NA	NA	NA	NA	NA	NA	NA	NA
437	LTA4H				NA	NA	NA	NA	NA	NA	NA	NA	NA	NA	NA	NA	NA	NA	NA	NA	NA	NA	NA	NA	NA	NA	NA	NA	NA	NA	NA	NA	NA	NA	NA	NA	NA	NA	NA	NA	NA	NA	NA	NA	NA	NA	NA	NA	NA
438	ALDOC				NA	NA	NA	NA	NA	NA	NA	NA	NA	NA	NA	NA	NA	NA	NA	NA	NA	NA	3038.79	NA	NA	NA	NA	NA	NA	NA	NA	NA	NA	500.779	NA	NA	NA	NA	NA	NA	NA	NA	NA	NA	NA	NA	NA	NA	NA
439	C4A				3118.25	NA	NA	NA	NA	NA	NA	5551.38	NA	1275.66	NA	NA	1119.88	NA	NA	685.566	NA	NA	NA	NA	NA	NA	NA	NA	NA	690.15	NA	NA	NA	833.781	NA	NA	NA	NA	NA	NA	NA	NA	NA	NA	NA	NA	5580.1	NA	NA
440	H2AFZ				NA	NA	NA	NA	NA	NA	NA	NA	NA	NA	NA	NA	NA	NA	NA	336.6	NA	NA	NA	NA	NA	NA	NA	NA	NA	NA	NA	NA	NA	NA	NA	NA	NA	NA	NA	NA	NA	NA	NA	NA	NA	NA	NA	NA	NA
441	HSPA1A		+		3774.21	7331.31	NA	17346	NA	8103.79	NA	27406.8	14395.1	8038.83	NA	4659.45	9349.26	5924.24	NA	7017.28	NA	196276	NA	NA	NA	20178.8	NA	NA	11692.3	10764.9	5818.66	6262.81	20389.4	45935.6	NA	10917.9	4041.28	272445	21372.7	NA	NA	10581.9	13307.7	18915.3	NA	15600	16401.2	10814.5	26642.9
442	TROVE2				NA	NA	NA	NA	NA	NA	NA	NA	NA	NA	3142.61	NA	NA	NA	NA	NA	NA	NA	NA	NA	NA	NA	NA	NA	1007.95	547.34	NA	2870.93	NA	2869.22	NA	NA	NA	NA	NA	NA	NA	NA	NA	NA	3951.44	NA	NA	NA	NA
443	GAA				NA	NA	NA	616.715	NA	NA	NA	NA	NA	NA	NA	NA	296.251	NA	NA	NA	NA	NA	NA	NA	NA	NA	NA	NA	NA	NA	NA	NA	NA	1264.23	NA	NA	NA	NA	NA	NA	NA	NA	NA	NA	NA	NA	NA	NA	NA
444	RRAS				NA	NA	NA	NA	NA	NA	NA	NA	NA	NA	NA	NA	NA	NA	NA	NA	NA	NA	NA	NA	NA	NA	NA	NA	NA	NA	NA	NA	NA	NA	NA	NA	NA	NA	NA	NA	NA	NA	NA	NA	NA	NA	NA	NA	NA
445	HLA-C				NA	NA	NA	NA	NA	NA	NA	NA	NA	NA	NA	NA	NA	NA	NA	NA	NA	NA	NA	NA	NA	NA	NA	NA	NA	NA	NA	NA	NA	1099.16	NA	NA	NA	NA	NA	NA	NA	NA	NA	NA	NA	NA	NA	NA	NA
446	DLAT				39838.5	37089.7	17333.2	52446.2	22035.9	60812.4	16699.4	39036.2	11047.2	28234.6	25949.1	30729.7	27578.4	NA	17344.9	29927.1	NA	54705.1	31835	NA	32709.1	41552.1	39686	36834.7	34186.9	38302.5	32095.9	37953.7	28909.9	24643.6	30544.5	24196.8	43833.6	50502.6	30479	66719.9	46326.5	33217.8	37381.4	18360	NA	58299.6	32369.6	32792.6	14715.8
447	TXN				30703.1	56154.9	30082.2	19557.8	60101.3	31169.8	45306.4	35411.1	118706	153427	322107	3465.37	36698.9	393311	76355.5	7253.7	NA	24250.3	24608.8	36786	42896.7	28089.5	37004.5	32652	76700	13588.6	7039.64	198299	109107	131026	24298.7	28934.7	8077.98	31254.1	80649.5	55682.1	121856	43814.5	35934.3	15413.5	182326	41651.8	66050.6	32426.5	183781
448	COX5B				18197.8	34734.1	NA	77846.4	13318.2	53283.8	37404.1	81538.8	NA	39122	NA	62659.5	56493.6	NA	7554.88	58772.8	NA	151686	55963.4	NA	72339.4	114895	24699.4	43352.7	69220.7	57362.2	10791.2	NA	27539.3	27190.9	20616.7	36406.9	89506.1	42324.4	60293.8	70204.3	52902.4	60221.2	21797.2	30836.7	8952.69	35070.8	34759.9	66923.9	96813.3
449	MAPT				NA	NA	NA	NA	NA	NA	NA	NA	NA	NA	NA	NA	NA	NA	NA	1219.66	NA	NA	NA	NA	NA	NA	NA	NA	NA	NA	NA	NA	NA	4712.59	NA	NA	NA	NA	NA	NA	NA	NA	NA	1886.95	NA	NA	NA	NA	NA
450	PRKAR1A				NA	NA	NA	NA	NA	NA	NA	2764.16	NA	NA	NA	NA	NA	NA	NA	1614.93	NA	NA	NA	NA	NA	NA	NA	NA	NA	2557.33	3509.45	NA	NA	3174.22	NA	NA	871.627	60906	NA	NA	27282.8	1628.12	NA	2829.58	NA	NA	NA	NA	NA
451	ESD				NA	NA	NA	NA	NA	5864.43	NA	NA	NA	NA	NA	NA	3625.31	NA	NA	NA	NA	NA	NA	NA	NA	NA	NA	NA	6909.54	2212.3	NA	NA	NA	2276.6	NA	NA	NA	6302.88	NA	NA	NA	NA	NA	NA	NA	NA	NA	NA	NA
452	HSPD1				NA	NA	NA	NA	NA	2686.47	6367.59	7759.6	NA	NA	NA	NA	NA	NA	NA	921.552	NA	6993.82	NA	NA	14189.3	NA	NA	12057.8	NA	3528.06	NA	NA	NA	8261.48	12054.2	17550.9	NA	30753	24579	36145.7	23672.3	3877.34	2418.61	1312.34	NA	NA	8201.51	5861.35	8566.57
453	CLU				2063.07	NA	NA	NA	4135.37	1577.89	922.818	4977.94	5691.67	7158.56	NA	NA	1880.78	9929.63	35314.5	1004.2	NA	NA	NA	NA	NA	NA	NA	NA	1760.12	NA	1509.55	4349.34	3425.03	6969.26	NA	8357.81	1191.58	NA	7964.49	NA	NA	1753.7	NA	937.872	NA	NA	6697.71	1944.02	5748.74
454	MYL2		+		157855	NA	NA	261264	NA	296229	6474150	8913010	7972.35	NA	NA	508006	21927.7	19435.1	NA	NA	NA	1114340	152603	38863.3	NA	524230	NA	133288	NA	63990.9	7233.18	NA	NA	605675	7291.59	30859	31985.9	448720	11389.9	799870	NA	22371.4	80277.9	78023.3	NA	NA	24832	949339	4136510
455	HSPA5				5853.57	17826.5	5194.95	11162	10166.8	6707.94	8583.02	9615.91	10194.4	12096	23059.4	8295.51	6807.83	12225.8	8419.35	3962.28	NA	NA	19477.1	NA	NA	5018.28	7810.72	12482.1	11610.4	11489	4660.28	19242.7	15338.1	8499.64	6641.77	NA	3828.2	13369.2	13542	NA	22719.7	4599.89	12045.2	8174.02	14196.1	12950.5	16070.9	6444.47	14765.1
456	LAMC1				3878.59	NA	NA	5306.32	NA	2928.03	NA	1768.24	NA	NA	NA	NA	3835.19	NA	14000.1	9339.32	NA	NA	NA	NA	NA	8682.72	7380.53	3406.43	3282.59	3733.22	4980.85	5721.87	NA	2789.4	7121.12	7891.4	3675.76	7271.48	13219.6	NA	8508.56	5054.2	8768.5	4592.39	NA	12136.9	3024.36	NA	4926.22
457	MYH3				778964	NA	NA	15743.4	43786.3	41283.7	NA	183410	4780.73	9464.87	NA	312583	64654.5	32671.3	14306.9	39048.8	NA	NA	NA	NA	NA	NA	45446	NA	NA	36602.7	85293	47090.6	128178	NA	NA	21267.6	59269.3	NA	3782760	NA	NA	51865.3	NA	40476.4	NA	51137.7	122638	NA	NA
458	HSPA8				9244.09	10217	35238.2	35060.9	4121.73	13100.9	8485.71	55722	17041.1	19759.7	17472.7	8071.6	17543.6	10345.7	17134	31846.5	NA	NA	21429	NA	26247.4	9042.25	25760.5	14261.1	13205.5	19664.7	12542.7	13530.3	29027.3	93780.5	17082.2	22590.6	6174.61	9522.96	39902.1	17535.2	18637.2	19253.1	19505.8	46441.8	6912.64	18316.3	29099.9	22104.3	35374.7
459	PDHB		+		19255.4	94722.8	51816.3	50607.7	23647.6	74011.4	45029.1	71245	25947.3	47804.9	50639.8	21039.4	15665.2	NA	36744.2	62265.5	NA	80110	52156.3	NA	30995.3	35082.8	34576.6	87290.9	39273.9	42058.9	40798.6	36740.2	66441.7	79633.6	64711.8	55462	16472.6	58258.4	43140	154474	80176.8	23971.2	59592	38432.6	NA	60571.8	55679.4	60697.8	12336.2
460	DBT				1641.45	5650.13	NA	2191.49	596.579	2368.85	NA	2837.59	NA	NA	NA	1135.25	1378.68	NA	NA	1065.85	NA	NA	NA	NA	NA	NA	NA	NA	NA	1786.83	1490.3	NA	NA	1382.98	NA	NA	1501.11	NA	NA	NA	6201.06	NA	NA	1416.44	1694.59	NA	NA	2920.25	NA
461	PYGB				NA	NA	NA	NA	NA	NA	6913.52	4260.92	NA	NA	NA	NA	NA	NA	NA	16021.4	NA	NA	NA	NA	NA	NA	NA	NA	NA	NA	NA	NA	NA	6688.29	NA	4762.78	NA	NA	26942.8	NA	NA	1467.14	NA	2194.86	NA	NA	10752	7050.75	NA
462	PYGM				110503	237132	44322.3	62518.5	156120	171504	541162	203828	123026	215498	202709	58385	68508	30392.6	94762.8	200561	NA	280139	316120	186942	226253	72566.8	456855	271981	88395.2	283638	124057	210000	633530	795707	150121	214815	50840.7	185151	936650	184421	101077	233548	155923	281621	120061	341731	922955	589514	105730
463	RALA				3412.78	6286.22	NA	5363.12	3267.57	4216.93	NA	1658.89	7531.3	6190.77	12477.5	1418.67	2937.2	NA	3828.42	2849.4	NA	NA	NA	NA	NA	NA	NA	NA	4666.22	3123.88	3996.89	10056.9	6153.14	5413.4	4809	4707.43	2263.88	NA	6769.71	NA	7388.82	3984.67	8104.84	3967.47	5084.6	NA	6637.73	5992.77	NA
464	SPTB				2207.2	3563.27	NA	8527.33	NA	2970.29	NA	2363.98	NA	NA	NA	4410.2	3880.09	NA	5856.15	3860.03	NA	NA	NA	NA	NA	NA	NA	NA	3594.65	3384.33	4793	6940.94	NA	1537.39	NA	4620.73	4014.36	NA	NA	NA	6825.5	4245.77	3951.21	4498.63	NA	NA	NA	NA	3763.42
465	LAMP1				NA	3198.51	NA	1808.92	NA	NA	2463.13	2188.17	3877.76	4428.4	6616.27	NA	2246.44	12443.7	NA	NA	NA	NA	2846.11	NA	NA	1896.8	NA	NA	2788.69	2094.7	NA	7086.38	4964.4	4521.38	NA	NA	NA	NA	3251.68	2721.32	4422.95	2020.29	NA	NA	4364.05	NA	1683.33	2330.12	5646.88
466	ACADM				5612.23	20515.7	NA	33884.4	10538.5	18322.2	8398.33	22009.6	28029.3	3765.44	20670.8	8916.69	6079.41	NA	5134.24	12984.1	NA	10301.5	NA	NA	NA	9663.12	30836.9	11432.3	18046.6	16938.1	11704.3	10553.6	21103.4	30746.3	NA	8534.79	6419.28	26754.7	6859.58	16255.3	10726.2	7354.79	5644.74	16929	NA	19984.7	12306.5	6944.4	NA
467	DMD				8786.78	21366.2	NA	24861	9271.98	14432.6	4804.03	10339.9	NA	NA	13531.3	13574.3	17147	NA	20757.1	12644.4	NA	NA	14137.6	NA	NA	12822.9	31426.4	NA	14240.5	13909.2	12447.5	17013.4	11975	6175.35	19942.5	13992.7	13185.5	22685.1	18818.9	NA	23535	11859.8	NA	22361.3	NA	17665.9	NA	NA	17850.4
468	MTHFD1				NA	NA	NA	NA	NA	NA	NA	NA	NA	NA	NA	NA	1912.49	NA	NA	2473.78	NA	NA	NA	NA	NA	NA	NA	NA	NA	3090.07	NA	NA	NA	4944.07	NA	NA	NA	NA	3777.96	NA	NA	2956.52	NA	NA	NA	NA	4257.54	3653.97	NA
469	HARS				NA	NA	NA	4715.04	NA	2923.59	NA	NA	NA	NA	NA	NA	2572.81	NA	NA	2334.03	NA	NA	NA	NA	NA	NA	NA	NA	NA	1914.08	NA	NA	6169.03	5991.98	NA	18264.1	NA	NA	NA	NA	NA	2948.68	NA	3589.55	NA	NA	3938.03	NA	10071.5
470	COL6A1				13060.3	NA	NA	10351.5	6879.2	4890.59	NA	6996.83	6397	NA	NA	NA	5534.87	NA	12188.5	18991.8	NA	NA	23720.6	NA	NA	22131.7	NA	NA	5734.3	3723.26	11539	NA	3492.28	1851.04	13304.8	28535.7	11525.6	6915.48	30302.5	NA	NA	16855.9	18418.8	4394.98	NA	40568.4	NA	NA	19784.7
471	COL6A2				14396	NA	11562.4	13888.2	NA	4895.28	NA	7635.37	NA	NA	NA	NA	8751.46	NA	15485.4	16402.2	NA	12050.3	5277.92	NA	14065.9	30267.5	NA	6955.44	4997.04	3456.63	10665.9	NA	NA	2096.08	15413.1	40830.5	7738.88	14275.2	31305.1	NA	11645.9	17537.6	17314.1	4940.39	NA	33430.7	NA	NA	18896
472	COL6A3				13704.6	3424.46	NA	33124.2	14823.9	12117.8	8158.35	11461.8	17450.8	7873.83	65739.6	NA	12780.2	NA	31145.8	19444	NA	12786.2	66421.3	NA	58175.5	27593.1	20912.2	36836.1	17731.3	15541.7	20812.3	33594.8	25852.5	4617.78	24199.5	35032.1	17412.1	26501.7	39155.4	NA	28229.5	21553.1	57356.9	20446.4	13073.6	83363.3	6966.8	9657.32	18051.9
473	SLC25A4				323433	34376.7	NA	43986.5	115827	163187	685968	556596	51638.9	617473	61026	29926.1	46468.3	39512.2	28685.4	216635	NA	427088	153854	1327650	135846	69227.6	107062	211196	31678.1	201572	58120.3	75362.5	77588.3	277549	121047	343186	121118	128131	404302	193823	29844.2	128089	175971	76457	77942.1	128322	415250	553406	78274.6
474	SLC25A6				NA	NA	NA	NA	NA	2193.77	4131.24	4030.68	NA	4892.91	NA	NA	1021.98	NA	NA	3258.1	NA	NA	NA	NA	NA	NA	NA	NA	NA	1799.28	NA	NA	NA	5195.5	NA	9793.44	NA	24883.1	13937.1	NA	NA	2694.02	NA	867.071	NA	NA	5532.58	NA	NA
475	IMPDH2				NA	NA	NA	3276.55	NA	NA	4969.77	3996.02	NA	3885.84	23304.3	NA	3786.99	NA	2728.44	1465.21	NA	NA	NA	NA	NA	NA	NA	NA	NA	904.42	NA	8622.23	5060.28	4091.79	NA	NA	NA	NA	NA	NA	NA	2300.37	NA	NA	2090.48	NA	NA	2652.51	4490.49
476	TPR				NA	NA	NA	335.652	NA	NA	NA	NA	NA	NA	NA	NA	NA	NA	NA	NA	NA	NA	NA	NA	NA	NA	NA	NA	NA	628.633	NA	NA	NA	479.091	NA	NA	NA	NA	NA	NA	NA	NA	NA	652.489	NA	NA	NA	NA	NA
477	PIP		+		18931.1	18959.7	13103.6	5369.91	8236.81	16797.7	27775.6	19421.8	96634.2	140845	22564.4	2555.46	31444.4	181069	94944.6	949.648	NA	8925.95	12533.1	NA	13079.1	15014.5	6956.8	24867	29061.1	3106.59	4928.29	42267.9	70377	81814.4	9245.12	15669.2	2952	10631	44845.1	22621.6	27440.9	10740.1	7569.26	4975.99	49326.7	27195.6	50527.2	17693.9	52142.2
478	CKB				NA	19027.2	NA	NA	NA	NA	4230.84	4492.77	6452.14	NA	NA	1295.57	1069.22	NA	NA	2903.99	NA	NA	NA	NA	NA	NA	NA	NA	NA	NA	4418.83	NA	NA	2346.98	NA	NA	NA	147205	97796.5	57239.2	21314.4	5680.51	6076.92	1572.88	NA	6832.47	NA	NA	NA
479	ANXA3			+	NA	NA	NA	NA	NA	NA	NA	2597.26	NA	3689.39	NA	NA	1534.37	NA	NA	NA	NA	NA	NA	NA	NA	NA	NA	NA	NA	NA	NA	NA	NA	1715.49	NA	NA	NA	NA	NA	NA	NA	NA	NA	NA	NA	NA	NA	NA	NA
480	BCKDHA				NA	NA	NA	NA	NA	NA	NA	1809.73	NA	NA	NA	NA	NA	NA	NA	NA	NA	NA	NA	NA	NA	NA	NA	NA	NA	NA	NA	NA	NA	581.403	NA	NA	NA	NA	NA	NA	NA	NA	NA	NA	NA	NA	NA	NA	NA
481	ACTN1		+		5941.21	19703.6	NA	9890.25	29797.9	3585.48	36918.7	18614.5	5771.74	18380.2	NA	4027.38	5097.57	NA	NA	29335.7	NA	NA	119662	NA	NA	NA	NA	NA	16353.1	9553.36	1979.54	29483.2	36793.6	29034	NA	70965.4	1296910	16550.3	22932.4	614934	NA	16367.2	NA	13394.6	NA	NA	49593.7	26505.6	11261.5
482	MYL4		+		NA	NA	NA	NA	NA	NA	27429.7	20245.6	NA	51346.3	NA	NA	NA	NA	NA	8228.32	NA	NA	NA	NA	NA	NA	410351	NA	9651.77	68896.3	122030	111202	98373.6	48893.9	118918	1067400	NA	NA	309278	NA	NA	94815.7	NA	44016.6	690215	45738.5	296736	2097650	4862500
483	MYH1				NA	5845.2	462054	NA	42305.2	NA	16531.9	173280	25585.8	10098.4	45829.8	6175.08	NA	14348.4	281539	75578.8	NA	NA	NA	NA	NA	1114.61	36418.5	NA	15118.9	NA	13341.4	366219	137970	NA	NA	8246.82	28624.5	126052	802507	22969	243502	3960.15	NA	NA	9893.8	336259	50005.3	6582.44	3373.25
484	MYH7				2330570	788718	224759	978939	2312930	2116170	570285	3050570	127144	308369	284003	1268530	1481390	89742.7	1146960	1626540	NA	1241110	389026	441593	363946	1961390	1235180	276004	1140960	1029590	603795	1533210	529688	168012	1522820	2179160	1395710	1982060	2352800	1730600	560313	1403740	149427	1424970	110661	1573420	134853	175320	1029700
485	PEPD	+			NA	NA	NA	NA	NA	NA	NA	NA	NA	NA	NA	NA	NA	NA	NA	NA	NA	NA	NA	NA	NA	NA	NA	NA	NA	NA	NA	NA	NA	1306.47	NA	1750.89	NA	NA	NA	NA	NA	NA	NA	NA	NA	NA	NA	NA	NA
486	XRCC6				NA	NA	NA	NA	NA	NA	NA	2357.15	NA	NA	NA	NA	NA	NA	NA	980.601	NA	NA	NA	NA	NA	NA	NA	NA	NA	NA	NA	NA	NA	1952.08	NA	NA	NA	11586.1	NA	NA	NA	NA	NA	928.028	NA	NA	NA	NA	NA
487	XRCC5				NA	NA	NA	NA	NA	NA	NA	NA	NA	NA	NA	NA	847.099	NA	NA	NA	NA	NA	NA	NA	NA	NA	NA	NA	NA	1726.26	NA	NA	NA	1757.03	NA	NA	NA	NA	NA	NA	NA	NA	NA	1392.98	NA	NA	NA	NA	NA
488	COX4I1				10213	28582.3	NA	40069.7	17755.1	28687.2	190640	148729	8476.82	164015	NA	25192	39131.5	NA	NA	60977.7	NA	193905	75061.5	NA	38050.6	77618.8	38053.7	23141.8	50330.2	42210.6	10264.2	15466.1	38119.2	32850.3	15694.5	63171.5	67785.5	48947.6	105102	32116	16452.8	61278.7	46878.6	54088.2	36871	25938.8	55120.5	146945	112798
489	LAMP2				13294.1	21694.1	7023.88	14055.4	6068.11	9688.58	7867.81	7068.88	41649.5	27997.6	12177.5	3639.09	11913.6	40200.9	24395.9	2796.9	NA	NA	5468.75	NA	NA	NA	NA	10484.1	10980	4951.2	5764.86	16013.5	12443	10279.4	NA	11394.8	3025.9	NA	15976.1	NA	18206.9	6534.76	15535.9	5426.02	19231.8	NA	15373.5	11957.5	28995.2
490	RNH1				NA	NA	NA	NA	NA	NA	NA	NA	NA	995.725	NA	NA	NA	NA	NA	623.053	NA	NA	NA	NA	NA	NA	NA	NA	NA	NA	NA	NA	NA	2446.9	NA	NA	NA	NA	NA	NA	NA	NA	NA	NA	NA	NA	NA	NA	NA
491	MYH6				30751.2	NA	169236	7982.83	NA	24799.8	31306.2	72435.4	NA	NA	NA	9496.85	8333.66	NA	NA	NA	NA	NA	NA	NA	NA	NA	NA	NA	NA	16802.3	NA	NA	NA	NA	NA	NA	6561.43	NA	NA	NA	NA	NA	NA	22581.8	NA	NA	NA	NA	NA
492	MYH8				34440.5	20092	NA	NA	22622.9	18077.6	18197.3	158508	NA	NA	NA	8905.82	4076.3	NA	NA	49185.5	NA	111042	NA	NA	NA	NA	NA	NA	28297.1	76492.3	189577	252016	NA	3159.99	NA	901755	115916	NA	933885	NA	NA	134483	NA	10735.3	NA	NA	NA	41711.3	100840
493	EEF2				6648.95	11616	7209.98	8223.19	NA	10376.1	4186.06	5333.6	10544.3	7174.75	NA	3091.65	7920.37	5805.59	16289.4	6931.05	NA	10698.5	NA	NA	NA	NA	NA	3684.53	10951.1	13255.8	7654.03	16399.3	12352.4	8478.96	NA	10203.3	5259.59	37250.8	73628.7	10485.1	21155.5	7940.28	NA	3193.38	9203.99	14673.3	4882.57	7652.66	11732
494	KRT10				473984	1339700	1923070	928479	1187370	984576	3579740	350039	3464800	2900270	7218170	95457.2	1418410	1796990	3146270	190187	NA	446534	584638	1383240	1469700	354351	1307300	310405	1613530	263219	192920	6074510	3808550	1170940	872046	1067630	248831	895219	2745150	1202010	3471450	1295670	890776	353358	4387180	876245	940445	627655	3192800
495	KRT5				94541.3	277413	440544	338443	162126	222473	323221	101854	709844	411247	747685	18999.3	268989	197959	439796	32525.1	NA	101409	245172	530979	413263	89972.5	227314	54140.1	363087	45109	83095.8	1063060	841225	319960	119631	150580	40085.5	87719.2	261671	295571	422074	239621	148477	48930.6	609390	149013	114659	57547.7	524078
496	PDIA4				NA	NA	NA	NA	NA	NA	NA	NA	NA	NA	NA	6682.42	NA	NA	NA	NA	NA	NA	NA	NA	NA	NA	NA	NA	NA	3105.34	NA	NA	NA	301.019	NA	NA	NA	NA	NA	NA	NA	NA	NA	2321.5	NA	NA	NA	NA	NA
497	TPT1				NA	NA	NA	NA	NA	NA	NA	NA	NA	NA	NA	NA	NA	NA	NA	NA	NA	NA	NA	NA	NA	NA	NA	NA	NA	600.045	NA	NA	NA	1974.66	NA	NA	NA	10006	NA	NA	NA	NA	NA	NA	NA	NA	NA	NA	NA
498	ALAD				NA	NA	NA	NA	NA	NA	NA	NA	NA	NA	NA	NA	NA	NA	NA	NA	NA	NA	NA	NA	NA	NA	NA	NA	NA	NA	NA	NA	NA	569.874	NA	NA	NA	NA	NA	NA	NA	NA	NA	NA	NA	NA	NA	NA	753.167
499	LCP1				NA	NA	NA	NA	NA	NA	NA	1133.21	NA	NA	NA	NA	NA	NA	NA	NA	NA	NA	NA	NA	NA	NA	NA	NA	NA	NA	NA	NA	NA	534.821	NA	NA	NA	NA	NA	NA	NA	NA	NA	NA	NA	NA	1565.55	NA	NA
500	PLS3				NA	2281.54	NA	NA	NA	1455.45	NA	NA	NA	3301.7	NA	NA	NA	NA	NA	NA	NA	NA	9174.03	NA	NA	NA	NA	NA	NA	NA	NA	NA	NA	942.886	NA	NA	NA	NA	NA	NA	NA	NA	NA	NA	NA	NA	NA	NA	NA
501	APEH				NA	2449.4	NA	4509.22	NA	3061.43	NA	NA	NA	5668.35	7402.74	NA	4176.74	3252.98	NA	3216.94	NA	NA	NA	NA	NA	NA	NA	NA	NA	3213.74	NA	6232.35	NA	11381.2	NA	NA	NA	NA	NA	NA	8471.79	2484.17	NA	NA	8531.8	NA	NA	NA	NA
502	ETFA				NA	921.931	NA	NA	NA	1751.26	840.622	4443	6885.02	NA	NA	NA	NA	NA	NA	562.026	NA	NA	NA	NA	NA	NA	NA	NA	NA	3745.9	1323.17	NA	NA	3182.01	NA	NA	NA	NA	NA	NA	NA	1533.38	NA	2425.1	NA	NA	NA	NA	NA
503	TNNT1	+			81302.9	31902.9	NA	77275.5	NA	502954	1097710	733531	276593	90428.9	59663.5	41508	42630.7	21666	NA	NA	NA	1885920	102032	777497	NA	80685.7	NA	351316	NA	155975	NA	76558.4	57414	12813.4	NA	32359.9	82524.6	320733	8348.6	1191020	NA	NA	446258	167236	52540.1	NA	11961	12487.4	479764
504	GYS1				5971.96	NA	NA	6048.27	6261.21	11304.5	5256.81	8224.99	NA	3260	NA	6428.26	6937.94	NA	27766.5	17024.6	NA	13590.3	NA	NA	22033.9	NA	NA	NA	3888.85	5403.14	4657.08	8975.24	5093.38	15511	NA	9532.34	5937.68	6398.13	13016.1	NA	NA	8673.47	NA	5714.27	NA	NA	3343.04	3066.6	5247.88
505	PRKAR2A				NA	2880.55	NA	3199.18	NA	3690.57	3934.41	4602.41	6754.58	3826.1	NA	2190.37	2807.93	NA	NA	1567.72	NA	6996.91	NA	NA	NA	NA	NA	3559.86	4243.15	5659.92	NA	NA	5676.21	7787.61	NA	NA	2630.04	NA	5106.49	NA	NA	2863.28	6348.1	3865.83	NA	NA	4254.54	3264.04	NA
506	ENO3				2774.5	3034.87	NA	3275.87	1860.59	4213.13	5092.71	28363.7	6286.03	14914.1	NA	3200.19	3308.16	9027.87	2502.63	5435.99	NA	27696.5	9495.07	NA	NA	NA	NA	NA	1541.85	4287.44	3492.79	NA	9772.6	58084.7	NA	16110.8	2604.88	245610	43850.1	84678.4	37845.2	4312.18	12816.2	4446.48	NA	10985.8	29372.8	10480.5	18097.5
507	MIF				NA	NA	NA	NA	NA	NA	NA	NA	NA	NA	NA	NA	NA	NA	NA	NA	NA	NA	NA	NA	NA	NA	NA	NA	NA	NA	NA	NA	NA	802.03	NA	NA	NA	NA	NA	NA	NA	NA	NA	NA	NA	NA	NA	NA	NA
508	PRKCSH				NA	NA	NA	NA	NA	NA	1826.87	NA	NA	NA	NA	NA	3093.43	NA	NA	NA	NA	NA	NA	NA	NA	NA	NA	NA	NA	899.564	NA	NA	NA	3577.78	NA	NA	NA	NA	NA	NA	NA	NA	NA	6648.08	NA	NA	3856.3	NA	3867.63
509	FDPS				NA	NA	NA	NA	NA	NA	NA	NA	NA	NA	NA	NA	NA	NA	NA	NA	NA	NA	NA	NA	NA	NA	NA	NA	NA	NA	NA	NA	NA	NA	NA	NA	NA	4031.71	NA	NA	NA	NA	NA	NA	NA	NA	NA	NA	NA
510	NID1				6232.68	NA	NA	9095.46	NA	NA	10067.2	5525.74	NA	NA	NA	NA	6205.97	NA	7645.99	9719.84	NA	NA	NA	NA	NA	11371.9	NA	5932.21	NA	5038.1	4139.81	21213.7	NA	3765.86	NA	NA	4813.16	NA	22791.3	NA	NA	6612.15	9628.64	5252.9	NA	16354.9	4031.84	5927.83	NA
511	AKR1A1				NA	NA	NA	NA	NA	NA	NA	NA	NA	NA	NA	NA	NA	NA	NA	NA	NA	NA	NA	NA	NA	NA	NA	NA	NA	NA	NA	NA	NA	844.204	NA	NA	NA	NA	NA	NA	NA	NA	NA	NA	NA	NA	NA	NA	NA
512	PKM				10301.7	41973.5	6279.4	9062.62	5193.78	13154.4	11055.1	16971.2	29197.3	25245.6	13624	5224.25	9005	19136.3	25379.8	4118.05	NA	NA	22869.2	NA	NA	3729.38	13106.1	9431.65	10843.4	8838.08	23829.2	40043.5	23651.6	23608.9	6898.05	16748.5	16495.4	49705.4	48858.5	20773.2	25494.6	12502.6	11521.6	4697.09	19836.1	21814.6	21552.2	21650.4	25554.3
513	ACYP2				NA	NA	NA	4010.4	NA	2717.93	NA	NA	NA	NA	NA	NA	NA	NA	NA	2889.73	NA	NA	NA	NA	NA	NA	NA	NA	1997.15	2989.88	1637.53	NA	NA	2322.9	NA	NA	1029.62	NA	NA	NA	NA	1591.54	NA	3617.79	NA	NA	NA	NA	NA
514	HSP90B1				2473.75	6729.86	NA	4728.33	2235.8	8384.11	3918.25	2429.79	3397.54	6395.02	NA	2679.52	3409.83	NA	NA	1937.29	NA	NA	NA	NA	NA	NA	NA	NA	5916.08	1327.12	NA	7367.47	8571.16	6282.83	6816.5	NA	1917.01	92943.3	6959.6	75574	36793.7	5091.05	11350.1	7587.56	NA	28415.5	7486.3	7379.66	NA
515	MYL6B	+			19292.3	NA	NA	NA	NA	29772.1	100874	834262	NA	12193.1	NA	63968.5	17434.1	37766.6	NA	9560.31	NA	140056	515755	NA	NA	90801.3	NA	285420	24904.7	15829.9	NA	NA	3794.15	8895.52	NA	7704.59	76834.6	298567	7317.5	49127.9	NA	NA	295428	40398.9	152035	NA	6419.03	4185.45	638787
516	SLC2A4				NA	NA	NA	NA	NA	NA	NA	NA	NA	NA	NA	NA	NA	NA	NA	611.18	NA	NA	NA	NA	NA	NA	NA	NA	NA	847.017	NA	NA	NA	979.468	NA	NA	NA	NA	NA	NA	NA	NA	NA	646.799	NA	NA	NA	NA	NA
517	SNRPB				923.466	5315.2	NA	4687.11	NA	1771.01	2723.84	1283.25	NA	NA	NA	1974.6	1874.65	NA	NA	808.514	NA	NA	NA	NA	NA	NA	NA	NA	NA	2251.65	1286.78	NA	NA	4888.63	NA	NA	NA	NA	NA	NA	10241.2	1343.33	6557.97	4301.22	NA	NA	NA	2167.07	NA
518	IDE				NA	NA	NA	NA	NA	1630.99	NA	5802.85	6624.11	6105.24	NA	NA	2008.61	NA	NA	NA	NA	NA	NA	NA	NA	NA	NA	NA	3215.72	NA	NA	10338.2	3890.1	3343.16	NA	NA	NA	NA	NA	NA	7374.83	3148.76	NA	653.752	6567.08	NA	5261.64	3022.79	9864.44
519	COX6B1				NA	NA	NA	4942.29	NA	4569.7	NA	NA	NA	NA	NA	NA	1651.74	NA	NA	NA	NA	NA	7795.86	NA	NA	NA	NA	NA	NA	2726.52	NA	NA	NA	1310.02	NA	NA	NA	4350.5	7186.48	NA	NA	NA	NA	5605.84	NA	NA	NA	NA	NA
520	HNRNPL				NA	NA	NA	NA	NA	NA	NA	919.844	NA	NA	NA	NA	NA	NA	NA	673.494	NA	NA	NA	NA	NA	NA	NA	NA	NA	1579.4	NA	NA	NA	1672.15	NA	NA	NA	NA	NA	NA	NA	NA	NA	1462.24	NA	NA	NA	NA	NA
521	DARS				2912.38	NA	NA	NA	NA	NA	NA	NA	NA	NA	NA	NA	NA	NA	NA	2641.69	NA	NA	NA	NA	NA	NA	NA	NA	NA	2846.13	NA	NA	NA	1780.32	NA	NA	NA	NA	NA	NA	NA	NA	NA	2156.17	NA	NA	NA	NA	NA
522	JUP		+		NA	3287.28	NA	5015.75	NA	7898.3	3005.67	1182.74	13236.3	3639.42	NA	NA	10486.9	NA	11705.9	1041.96	NA	NA	2540.1	NA	7602.13	3189.76	NA	NA	9267.48	2102.53	2544.18	70687.5	25380.6	23836.2	NA	6209.36	NA	NA	6121.64	5908.99	12714.1	11256.5	1782.13	1278.61	25909.8	3466.3	4063.73	NA	30966.7
523	UQCRB				9768.14	16318.5	6707.46	14902.8	NA	38415.1	15496.3	46384.4	17280.8	49379.2	NA	10389.6	7588.64	NA	NA	18702.5	NA	79081.8	68883	NA	32673.2	12619	13319.8	38846.1	10911.1	39682.5	8092.85	12471.4	23021.7	32690.3	13954.3	NA	11404	16291.4	35798.8	22583.8	NA	13784.9	80462.4	22371.1	15806.3	19628.2	31584.3	58642.2	19145.3
524	CPA3				NA	NA	NA	7899.77	NA	NA	NA	2978.37	NA	NA	NA	NA	2951.35	NA	NA	2180.38	NA	NA	NA	NA	NA	NA	NA	NA	NA	1615.09	7811.5	NA	NA	1060.57	NA	NA	6658.67	NA	6114.87	NA	16147.9	NA	NA	1124.02	NA	NA	NA	NA	NA
525	FABP4		+		5128.61	12549.7	NA	6219.91	10086.5	6175.18	7275.96	9042.39	8889.92	12612.1	19144.7	2287.88	NA	29781.3	12009	NA	NA	NA	NA	NA	NA	NA	NA	NA	NA	NA	NA	10410.3	8787.04	NA	NA	13954.2	3388.1	NA	NA	20904.7	NA	NA	8373.66	NA	5225	15051.5	NA	5949.59	11035.3
526	GLUL				NA	NA	NA	NA	NA	NA	NA	NA	NA	NA	NA	NA	NA	NA	NA	NA	NA	NA	NA	NA	NA	NA	NA	NA	NA	NA	NA	NA	NA	349.833	NA	NA	NA	NA	NA	NA	NA	NA	NA	NA	NA	NA	NA	NA	NA
527	AKR1B1				NA	NA	NA	3492.61	NA	NA	NA	NA	NA	NA	NA	NA	1651.31	NA	NA	NA	NA	NA	NA	NA	NA	NA	NA	NA	NA	1664.04	NA	NA	NA	1691.96	NA	NA	NA	NA	NA	NA	NA	NA	NA	1605.53	NA	NA	NA	1167.9	NA
528	GSPT1				NA	NA	NA	NA	NA	NA	NA	NA	NA	NA	NA	NA	NA	NA	NA	NA	NA	NA	NA	NA	NA	NA	NA	NA	NA	NA	NA	NA	NA	NA	NA	NA	NA	NA	NA	NA	NA	NA	NA	NA	NA	NA	NA	NA	NA
529	PGAM2		+		2551.6	7753.5	NA	4062.72	NA	4030.99	NA	3474.5	23828.1	5232.51	NA	NA	3513.91	NA	NA	2406.6	NA	3586.51	7105.05	NA	NA	NA	NA	NA	4965.78	5700.94	13259.8	7595.59	5169.93	5137.43	2384.52	NA	NA	NA	4845.85	10612.4	NA	3445.27	NA	4299.23	NA	26277.4	5663.35	NA	NA
530	EZR				NA	NA	NA	NA	NA	NA	NA	NA	NA	NA	NA	NA	NA	NA	NA	NA	NA	NA	NA	NA	NA	NA	NA	NA	NA	NA	NA	NA	NA	NA	NA	NA	NA	24793.6	NA	NA	NA	NA	NA	NA	NA	NA	NA	NA	NA
531	UCHL3				NA	NA	NA	NA	NA	NA	NA	NA	NA	NA	NA	NA	NA	NA	NA	NA	NA	NA	NA	NA	NA	NA	NA	NA	NA	NA	NA	NA	NA	NA	NA	NA	NA	NA	NA	NA	NA	NA	NA	NA	NA	NA	NA	NA	NA
532	NME1				NA	NA	NA	NA	NA	NA	NA	NA	NA	NA	NA	NA	NA	NA	NA	NA	NA	NA	NA	NA	NA	NA	NA	NA	NA	NA	NA	NA	NA	NA	NA	NA	NA	NA	NA	NA	NA	NA	NA	NA	NA	NA	NA	NA	NA
533	RPS2				NA	NA	NA	NA	NA	NA	NA	1585.95	NA	NA	NA	NA	623.406	NA	NA	1746.63	NA	NA	NA	NA	NA	NA	NA	NA	NA	NA	NA	NA	NA	949.121	NA	NA	NA	NA	NA	NA	NA	NA	NA	1486.36	NA	NA	NA	NA	NA
534	DSP		+		NA	614.355	NA	1187.88	NA	NA	NA	563.345	5603.79	NA	NA	NA	NA	NA	NA	NA	NA	NA	NA	NA	NA	NA	NA	NA	1043.3	375.138	NA	5034.52	4166.48	3034.66	NA	NA	NA	NA	NA	NA	NA	1305.13	NA	158.33	6261.51	NA	NA	NA	3685.07
535	COX7C				17022.1	20603.9	NA	43001.5	15442.1	33197.6	74275.2	26936.5	NA	44608.2	NA	22929.9	26665.7	5552.86	9415.3	6790.89	NA	137436	43219.6	NA	53704.4	61086.5	11949.6	30267	41042.6	108590	12611.4	NA	15440.8	14347.7	27074	22447.9	66575.5	49606.9	42979.5	53622.3	39830.3	42950.8	59344	18097.5	12605.9	28836.3	19761.6	85135.8	14349.4
536	CD44				NA	NA	NA	NA	NA	NA	NA	NA	NA	NA	NA	NA	NA	NA	NA	NA	NA	NA	NA	NA	NA	NA	NA	NA	NA	NA	NA	NA	NA	NA	NA	NA	NA	NA	NA	NA	NA	NA	NA	NA	NA	NA	NA	NA	NA
537	CBR1				NA	NA	NA	NA	NA	NA	NA	NA	NA	2074.17	NA	NA	1139.89	NA	NA	NA	NA	NA	NA	NA	NA	NA	NA	NA	NA	NA	NA	NA	NA	1295.89	NA	88814.3	NA	NA	NA	NA	NA	NA	NA	NA	NA	NA	NA	NA	NA
538	ANK1				NA	NA	NA	NA	NA	NA	NA	633.065	NA	NA	NA	NA	NA	NA	NA	438.683	NA	NA	NA	NA	NA	NA	NA	NA	NA	NA	NA	NA	NA	NA	NA	NA	NA	NA	NA	NA	NA	NA	NA	NA	NA	NA	NA	NA	NA
539	ACADS				59842.4	NA	NA	6314.11	5806.56	NA	5248.83	10362.5	NA	4970.32	NA	NA	NA	NA	NA	8116.09	NA	NA	NA	NA	NA	NA	4460.6	NA	NA	8230.82	NA	NA	NA	11190.9	NA	7576.17	NA	NA	3352.72	NA	NA	2444.07	3775.3	3494.63	NA	NA	7074.52	5846.67	NA
540	PPP3CB				NA	NA	NA	4296.99	NA	2983.88	4443.36	2374.73	NA	2905.35	NA	NA	2992.03	NA	NA	3052.94	NA	NA	3318.1	NA	NA	NA	NA	NA	2440.15	3646.53	NA	NA	4489.24	4624.29	NA	NA	NA	NA	NA	NA	5146.36	2844.1	NA	4335.03	NA	NA	NA	5076.29	NA
541	HIST1H1C				1705.68	NA	NA	4572.66	3340.28	5243.06	5771.34	6337.94	3890.85	19174.9	7838.09	2310.54	1666.5	NA	NA	6549.76	NA	11107.6	14313.6	NA	13432.4	2890.99	9697.08	12068.7	6530.5	9182.77	3248.74	11229.1	11292.6	7076.79	6052.29	5691.19	2831.19	5584.59	30114.8	NA	2231.72	2751.77	6172.34	6043.59	3511.48	17799.4	5381.13	7403.79	10343.3
542	POR				NA	NA	NA	NA	NA	NA	NA	2113.89	NA	NA	NA	NA	NA	NA	NA	NA	NA	NA	NA	NA	NA	NA	NA	NA	NA	NA	NA	NA	NA	911.69	NA	NA	NA	NA	NA	NA	NA	NA	NA	NA	NA	NA	NA	NA	NA
543	ATP2A2			+	110910	8643.55	NA	123017	11092.5	83722.6	35700.5	146097	20636.1	NA	NA	23987.4	34016	NA	NA	NA	NA	182072	54247.6	NA	NA	19568.6	NA	44748.3	NA	52049.4	NA	NA	NA	6721.67	NA	16646.6	27116.5	74682.8	NA	46789.8	NA	NA	73051.6	85960.4	NA	NA	NA	NA	30260.2
544	CD36				3337.34	3549.47	NA	7121.52	NA	5009.15	5071.67	6522.24	4207.77	3540.52	NA	3145.07	3661.08	NA	NA	3228.49	NA	NA	24094	NA	NA	2682.96	NA	11814	2016.05	6980.75	1483.55	NA	6274.43	3517.68	5767.61	NA	3329.68	6771.26	8796.27	NA	NA	2278.04	14181	6794.13	NA	9600	NA	4300.8	5114.57
545	YBX3				NA	NA	NA	6129.77	NA	NA	NA	6050.91	NA	5303.52	NA	NA	NA	NA	NA	1159.99	NA	NA	NA	NA	NA	NA	NA	NA	NA	4352.95	NA	NA	NA	7613.93	NA	NA	NA	NA	NA	NA	NA	NA	NA	2725.48	NA	NA	7369.4	2252.34	NA
546	TMEM11				NA	NA	NA	NA	NA	NA	NA	NA	NA	NA	NA	NA	NA	NA	NA	3928.17	NA	NA	NA	NA	NA	NA	NA	NA	NA	NA	NA	NA	NA	NA	NA	NA	NA	NA	NA	NA	NA	NA	NA	NA	NA	NA	NA	NA	NA
547	GOT1				NA	7425.67	NA	5788.73	NA	5592.88	NA	5630.93	6023.16	6753.82	4937.55	NA	4433.81	NA	NA	2966.24	NA	NA	NA	NA	64311.4	NA	NA	NA	4314.25	6354.58	NA	NA	8287.9	4513.19	NA	NA	3714.07	NA	9032.23	NA	NA	3863.67	4920.86	2896.53	NA	NA	5479.83	NA	NA
548	UBTF				NA	NA	NA	NA	NA	NA	NA	NA	NA	NA	NA	NA	NA	NA	NA	2336.04	NA	NA	NA	NA	NA	NA	NA	NA	NA	6597.65	NA	NA	NA	4826.23	NA	NA	NA	NA	NA	NA	NA	NA	NA	7616.81	NA	NA	NA	NA	NA
549	CKMT2		+		14982.3	49826	28021.3	52937.5	8269.85	34282.3	58921.1	51886.3	34608.3	46316.6	36752.1	33214.9	46702.3	NA	NA	14057.6	NA	57389.6	173441	NA	34547.5	45563.2	24330.9	31274.3	33196.5	84893.4	25762.1	35728.8	19548.8	37427.6	NA	28032.1	9650.35	66783.8	27149.6	127353	50552.2	31191.6	69662.1	24650.9	21907.9	50296.1	31342.5	55614.5	26474.5
550	PRKACA				7050.55	5259.52	NA	5929.08	NA	7648.39	NA	NA	11424.5	4649.36	NA	2866.77	6204.31	NA	NA	4144.19	NA	NA	NA	NA	NA	1983.71	NA	3269.85	2691.81	4996.95	7120.03	6466.95	5675.3	8865.98	NA	9978.53	3850.77	5272.57	NA	10015.2	6155.58	4854.02	8394.64	5315.84	NA	8192.85	4878.02	3477.82	NA
551	CAPN2				NA	NA	NA	NA	NA	3848.42	NA	NA	NA	NA	NA	NA	NA	NA	NA	NA	NA	NA	NA	NA	NA	NA	NA	NA	NA	1992.5	NA	NA	NA	2428.83	NA	NA	NA	NA	NA	NA	NA	NA	NA	NA	NA	NA	NA	NA	NA
552	DES		+		82844.8	172816	10580.4	112392	105221	207078	97463.4	223137	16373.8	45581.7	46440.5	134424	108034	19297.8	74991.6	290732	NA	62872.8	122217	31047.1	169190	73857.5	161916	65855	97451.3	196957	56416.3	110055	101601	61557.2	121002	138327	83905.2	119493	147456	99174.1	39010.2	110662	34603.8	174194	14706.4	134319	79968.5	32719.7	285335
553	ENG				NA	2738.09	NA	NA	8926.06	NA	NA	NA	NA	NA	NA	NA	NA	NA	NA	16400.4	NA	NA	NA	NA	NA	NA	NA	NA	NA	NA	NA	NA	NA	NA	NA	NA	NA	NA	NA	NA	NA	NA	NA	NA	NA	NA	NA	NA	NA
554	PFKL				NA	NA	NA	NA	NA	NA	NA	NA	NA	NA	NA	NA	NA	NA	NA	4756.59	NA	NA	NA	NA	NA	NA	NA	NA	NA	NA	NA	NA	NA	25548.8	NA	NA	NA	NA	NA	NA	NA	2135.78	NA	NA	NA	NA	NA	NA	NA
555	LGALS3			+	NA	NA	NA	2338.1	NA	NA	NA	NA	NA	4157.52	NA	NA	NA	NA	NA	229.361	NA	NA	NA	NA	NA	NA	NA	NA	NA	NA	NA	NA	NA	2673.37	NA	NA	12440.2	NA	NA	NA	NA	1104.18	NA	NA	NA	NA	NA	NA	NA
556	PSMC3				2906.21	NA	NA	4724.13	NA	3867.24	NA	2403.75	NA	NA	NA	1996.01	3699.99	NA	NA	1099.15	NA	NA	NA	NA	15004.4	NA	NA	NA	NA	1800.06	NA	NA	NA	2680.01	NA	NA	NA	11323.3	NA	NA	NA	1797.38	NA	2039.38	NA	NA	NA	2405.67	NA
557	TCP1				NA	NA	NA	NA	NA	NA	5510.28	3731.7	NA	3384.41	NA	NA	NA	NA	NA	766.859	NA	NA	NA	NA	NA	NA	NA	NA	NA	NA	NA	NA	NA	3110.62	NA	NA	NA	143796	NA	NA	NA	NA	NA	2225.93	NA	NA	3361.33	NA	NA
558	RPL35A				NA	NA	NA	2669.31	3783.12	NA	NA	6807.92	NA	2714.23	NA	NA	NA	NA	NA	7717.79	NA	NA	NA	NA	NA	NA	NA	NA	NA	NA	1316.8	NA	NA	1797.29	NA	7785.3	1866.66	NA	NA	NA	NA	2955.84	NA	1778.29	NA	NA	NA	NA	NA
559	RPL7				NA	5233.16	NA	NA	NA	2160.73	NA	5119.02	NA	NA	NA	3282.39	4434.29	NA	NA	6199.4	NA	NA	NA	NA	NA	NA	NA	NA	2517.17	1102.23	NA	NA	2780.21	2271.43	1776.36	8903.43	NA	66879	NA	NA	NA	2877.93	NA	1829.79	NA	NA	NA	NA	NA
560	VCL				4597.68	10623.6	NA	8330.13	4166.78	4955.85	1432.63	4849.09	8488.33	6250.4	10464.8	6036.91	6428.73	12468	11976.2	3305.8	NA	NA	NA	NA	NA	3363.92	NA	6039.04	7387.05	7020.73	5130.32	15716.1	8747.74	8495.77	7531.48	7238.14	4720.27	5717.29	NA	NA	9641.37	4071.43	NA	6489.69	7801.4	9398.23	5456.68	4668.16	9947.41
561	RPL17				7199.12	10600.7	NA	9757	4751.57	4452.55	NA	1883.52	NA	NA	NA	8230.13	9457.25	NA	NA	3012	NA	NA	NA	NA	NA	NA	NA	NA	3655.62	3018.89	2994.83	6540.69	NA	1696.19	NA	8743.45	NA	NA	37841.4	NA	NA	3194.09	NA	5063.41	NA	NA	NA	NA	NA
562	PGAM1				3038.09	NA	NA	NA	12516.6	NA	NA	NA	NA	NA	NA	NA	NA	NA	NA	NA	NA	NA	NA	NA	NA	NA	NA	NA	NA	675.786	NA	NA	NA	NA	NA	NA	NA	NA	NA	NA	NA	NA	NA	NA	NA	NA	NA	NA	NA
563	ATP5J				5722.61	47335.1	NA	33014	9666.78	64970.9	37372.5	47415.6	8170.11	37314.4	11230	30564.5	30497.8	NA	6951.21	10522.6	NA	43513.6	56376.6	NA	68992	34461.8	26972.5	83336.8	34876.2	61847.3	11213.6	48782.9	37235.2	25184	36552.7	7269.51	27384.6	98851.5	20675.8	67487.9	35633.4	29618.1	91605.8	31048.1	10096.5	35895	21158.1	41906.9	34851.6
564	TNNI1	+			89223.5	21556.2	NA	126678	NA	583326	2134840	1934630	117848	36513.1	48038	52388.8	64006.1	39310.2	NA	3823.8	NA	2580510	624773	163997	NA	66904.9	NA	479203	65186.2	806995	65661.4	24212.8	666005	5768.49	NA	38351.6	43923.9	239634	54640.1	980049	NA	NA	464072	709626	NA	NA	26349.4	30815.2	404651
565	NCL				NA	4245.56	NA	2854.39	2502.15	4565.89	3763.75	5284.34	3566.14	7144.8	NA	1167.53	2158.53	NA	NA	2749.28	NA	NA	NA	NA	NA	NA	NA	NA	4267.31	5860.72	NA	NA	8178.91	6385.14	NA	NA	NA	12441.4	53222.3	NA	NA	2282.61	9873.2	8093.29	34249.9	NA	5659.3	6463.05	NA
566	HK1				5138.49	18161.7	NA	2932.06	10474.3	7934.17	6437.19	7782.11	NA	5549.97	NA	4351.09	3444.48	NA	16616.5	13888.4	NA	NA	NA	NA	NA	NA	NA	13322.4	6644.44	7293.1	3989.11	NA	7715.58	8684.17	5231.03	12044.7	NA	8873.23	12695.9	NA	NA	6121.27	6284.92	9434.16	NA	11355.2	6607.57	6872.74	NA
567	NDUFV2		+		4019.88	17523.9	NA	19889.1	3333.96	11094.4	5150.94	13776.4	NA	3772.48	NA	31203.4	16683.3	NA	NA	3746.34	NA	36327.2	12988.5	NA	NA	26358.8	NA	36961	16041.3	21497	4800.51	NA	17370.5	13360.6	8522.26	NA	21110	29816.5	15705.2	30271.5	16967.6	27453.2	NA	22122	NA	9476.1	10437.1	25813.6	8251.92
568	TRIM21				NA	NA	NA	NA	NA	NA	NA	NA	NA	NA	NA	NA	NA	NA	NA	214.339	NA	NA	NA	NA	NA	NA	NA	NA	NA	NA	NA	NA	NA	1041.17	NA	NA	NA	NA	NA	NA	NA	NA	NA	NA	NA	NA	6750.2	NA	NA
569	ORM2				3485.45	3192.21	NA	NA	NA	NA	NA	6745.43	6125.42	3933.76	NA	NA	NA	6879.7	NA	NA	NA	NA	NA	NA	NA	NA	NA	NA	3481.92	NA	NA	NA	1681.33	970.474	NA	NA	NA	NA	NA	NA	NA	NA	NA	NA	NA	NA	16331.1	2431.39	NA
570	ITIH2				NA	NA	NA	NA	NA	NA	NA	5550	NA	NA	NA	NA	NA	NA	NA	NA	NA	NA	NA	NA	NA	NA	NA	NA	NA	NA	NA	NA	NA	NA	NA	NA	557.94	NA	NA	NA	NA	NA	NA	NA	NA	NA	7053.16	NA	NA
571	ITIH1				NA	NA	NA	NA	NA	NA	NA	2156.98	NA	NA	NA	NA	NA	NA	NA	NA	NA	NA	NA	NA	NA	NA	NA	NA	NA	NA	NA	NA	NA	189.332	NA	NA	NA	NA	NA	NA	NA	NA	NA	NA	NA	NA	2662.8	NA	NA
572	TYMP				NA	NA	NA	NA	NA	824.612	NA	NA	2485.69	NA	NA	NA	NA	3731.22	NA	NA	NA	NA	NA	NA	NA	NA	NA	NA	NA	NA	NA	NA	NA	1345.64	NA	NA	NA	NA	NA	NA	NA	NA	NA	NA	NA	NA	NA	NA	NA
573	EIF2S2				NA	NA	NA	NA	NA	NA	NA	NA	NA	NA	NA	NA	NA	NA	NA	817.531	NA	NA	NA	NA	NA	NA	NA	NA	NA	NA	1131.56	NA	NA	901.303	NA	NA	NA	NA	NA	NA	NA	NA	NA	NA	NA	NA	NA	NA	NA
574	ANXA7				NA	NA	NA	NA	NA	NA	NA	NA	NA	NA	NA	NA	NA	NA	NA	664.805	NA	NA	NA	NA	NA	NA	NA	NA	NA	NA	NA	1986.77	NA	2554.91	NA	NA	NA	NA	NA	NA	NA	858.458	NA	NA	NA	NA	689.236	NA	NA
575	TPSB2				NA	NA	NA	6926.32	NA	NA	NA	8059.35	NA	NA	NA	NA	NA	NA	NA	808.421	NA	NA	NA	NA	NA	NA	NA	NA	NA	NA	NA	NA	NA	1078.48	NA	NA	NA	NA	NA	NA	NA	NA	NA	1372.77	NA	NA	NA	NA	NA
576	BTF3				NA	NA	NA	NA	NA	NA	NA	NA	NA	NA	NA	NA	1932.62	NA	NA	1162.19	NA	NA	NA	NA	NA	NA	NA	NA	NA	NA	NA	NA	NA	NA	NA	NA	NA	NA	NA	NA	NA	NA	NA	912.806	NA	NA	NA	NA	NA
577	RAB5A				NA	NA	NA	NA	NA	NA	NA	NA	NA	NA	NA	NA	NA	NA	NA	NA	NA	NA	NA	NA	NA	NA	NA	NA	NA	NA	NA	NA	NA	1018.82	NA	NA	NA	NA	NA	NA	NA	NA	NA	NA	NA	NA	NA	NA	NA
578	RAB6A				NA	NA	NA	NA	NA	NA	NA	NA	NA	NA	NA	NA	NA	NA	NA	NA	NA	NA	NA	NA	NA	NA	NA	NA	NA	1673.99	NA	NA	NA	730.144	NA	NA	NA	NA	NA	NA	NA	NA	NA	888.388	NA	NA	1556.48	1590.11	NA
579	PVALB				NA	NA	6075.13	NA	2969.2	1923.12	3739.29	NA	4147.17	NA	NA	3348.11	818.292	NA	18701.5	NA	NA	NA	NA	NA	NA	NA	NA	NA	4282.69	698.618	NA	5235.4	5789.78	NA	NA	5090.06	19824.2	NA	NA	20846.3	NA	4175.11	3907.84	NA	3421.51	NA	NA	2119.54	32488.4
580	PSMB1				2374.43	5569.77	NA	8136.95	NA	3867.51	9041.5	6786.36	4826.3	8179.44	12192.6	2217.34	6020.34	7759.82	NA	2541.14	NA	5755.84	NA	NA	26764.7	NA	NA	NA	4813.96	NA	NA	9911.6	11565.3	13813.1	NA	4621.41	NA	NA	9181.7	NA	4292.18	3438.02	NA	5103.48	5894.79	5136.5	4030.11	4617.11	9818.82
581	COX5A		+		13543.9	24073.8	NA	57551.1	22133.3	25949.8	84813.1	106522	NA	114836	12008.8	37051.9	37042.3	NA	NA	35737.5	NA	158159	34335.6	NA	21249.8	95695	60044.5	17885.5	64196.3	18736.2	4338.26	NA	41626.7	32854.4	15140.5	30784.9	81379.2	40647.6	48954.9	45225	32671.4	70715.1	31285.4	48137.2	9351.88	23970.3	55118.8	69973.4	161402
582	LMNB1				NA	NA	NA	NA	NA	NA	NA	NA	NA	NA	NA	NA	NA	NA	NA	1070.49	NA	NA	NA	NA	NA	NA	NA	NA	3564.66	NA	NA	NA	NA	648.903	NA	NA	NA	NA	NA	NA	NA	NA	NA	NA	NA	NA	NA	NA	NA
583	OGN				3743.99	15441.2	5854.54	5560.39	NA	NA	NA	5280.8	7947.52	NA	NA	NA	1335.42	NA	16717.4	2830.69	NA	NA	NA	NA	NA	2136.62	NA	NA	2175.87	12974.9	3254.82	22132.2	NA	NA	NA	30491.1	100260	5037.2	10119.7	15639.2	NA	2971.9	17816.1	1650.99	NA	59466.1	NA	4007.46	7592.71
584	CAPN3				2414.25	NA	NA	3760.78	NA	6596.98	4805.28	1810.55	NA	4342.86	NA	NA	4742.42	NA	NA	1771.75	NA	5690.67	NA	NA	NA	NA	10994.9	NA	NA	7931.35	5838.89	NA	7064.17	5506.88	NA	NA	NA	NA	NA	NA	NA	2870.63	NA	8906.4	NA	NA	NA	4974.1	NA
585	CAST				NA	NA	NA	NA	NA	NA	NA	NA	NA	NA	NA	NA	NA	NA	NA	NA	NA	NA	NA	NA	NA	NA	NA	NA	NA	1944.87	2628.25	NA	NA	3670.18	NA	NA	NA	NA	NA	NA	NA	2663.49	NA	3975.61	NA	6817.46	NA	NA	NA
586	NEB				55312.2	87933.1	49793.3	74884.1	82006.8	58169.7	65211.3	164062	25038	27829.4	122860	59660	60392.4	NA	97952.2	183221	NA	78202.8	83313.8	NA	97053.4	65093.9	129991	101420	70926.1	33360.2	36543.4	65082.1	53337.4	41484	63489	279518	49898.3	116388	176633	101215	88490.4	61428.2	23306.5	66131.3	7098.23	104032	59768.7	37190.6	52614.7
587	FLG				8151.04	16512.4	21699.7	14647.9	NA	NA	NA	NA	NA	NA	NA	NA	24307.9	NA	NA	2565.84	NA	NA	NA	NA	NA	NA	NA	NA	NA	NA	NA	NA	NA	NA	NA	NA	NA	NA	NA	NA	NA	NA	NA	3463.02	NA	NA	NA	NA	NA
588	GSTM3				NA	NA	NA	477.732	NA	NA	NA	NA	NA	NA	NA	NA	NA	NA	NA	366.282	NA	NA	NA	NA	NA	NA	NA	NA	NA	714.813	NA	NA	NA	480.924	NA	NA	NA	5737.65	NA	NA	NA	NA	NA	NA	NA	NA	NA	NA	NA
589	ATP6V1B2				NA	NA	NA	NA	NA	NA	NA	NA	NA	NA	NA	NA	NA	NA	NA	NA	NA	NA	NA	NA	NA	NA	NA	NA	NA	NA	NA	NA	NA	1540.44	NA	NA	NA	NA	NA	NA	NA	NA	NA	NA	NA	NA	NA	NA	NA
590	CSRP1				NA	NA	NA	NA	NA	NA	NA	NA	NA	NA	NA	NA	NA	NA	NA	NA	NA	NA	NA	NA	NA	NA	NA	NA	NA	NA	NA	NA	NA	NA	NA	NA	NA	NA	NA	NA	NA	NA	NA	NA	NA	NA	NA	NA	NA
591	FLNA				6122.24	7040.54	NA	6755.44	2652.53	1021.04	NA	NA	9185.11	4232.65	22267.7	NA	4937.67	14477.3	NA	4210.16	NA	33713.2	45545.3	NA	48399.6	199105	NA	NA	15237.8	11460.1	155295	106196	NA	6842.58	NA	93483.1	60679.4	215424	46408.1	177385	NA	151541	8682.02	2955.02	NA	110885	NA	305912	NA
592	MAOA				NA	NA	NA	NA	NA	NA	NA	NA	NA	NA	NA	NA	NA	NA	NA	NA	NA	NA	45030.5	NA	NA	NA	NA	NA	NA	NA	NA	NA	NA	1298.05	NA	NA	NA	NA	NA	NA	NA	NA	NA	NA	NA	NA	NA	NA	NA
593	ACO1				NA	NA	NA	NA	NA	NA	NA	NA	5889.61	NA	NA	NA	4625.79	NA	12827.1	305.522	NA	NA	NA	NA	3960.84	NA	NA	NA	NA	NA	NA	NA	NA	NA	NA	17695.6	NA	NA	NA	NA	NA	NA	NA	NA	NA	NA	NA	NA	7578.32
594	GPD1				NA	23996.8	NA	NA	NA	NA	NA	5040.7	25566.6	NA	NA	NA	28212	NA	NA	7766.72	NA	NA	NA	NA	NA	NA	NA	NA	NA	4309.37	9885.85	8695.33	NA	4082.6	NA	NA	3877.63	NA	NA	NA	NA	6381.88	NA	7463.67	NA	NA	7715.91	NA	NA
595	VDAC1				19184	6726.75	NA	20164	31098.8	17390.9	50690.1	113814	NA	62651.8	NA	8020.46	11567.9	NA	4025.9	66504.7	NA	73834.4	10653.3	NA	NA	7996.77	NA	NA	7267.67	11727.6	7856.12	13282.8	4537.71	24786.1	10944.3	72483	13176.7	7217.74	47977	10608.2	4831.52	19769.2	9176.68	11356.3	6857.7	5658.75	25204.3	26971.4	32691.5
596	BGN				NA	NA	NA	NA	NA	NA	NA	NA	NA	NA	NA	NA	NA	NA	NA	NA	NA	NA	NA	NA	NA	NA	NA	NA	NA	NA	NA	NA	NA	413.43	NA	NA	NA	NA	NA	NA	NA	NA	NA	NA	NA	NA	NA	NA	NA
597	RYR1				9047.2	20200.9	22879.2	11225.5	21043.8	12526.4	9413.02	9570.48	NA	7196.6	41472.2	7078.52	10807.7	NA	29139	23326.4	NA	133387	NA	NA	NA	10197.2	25850.3	NA	18955	9091.34	13538.5	20002.1	23804.3	10828.2	21418.5	28832.5	9788.05	13809.8	28720.1	16229.8	39331.2	17392.7	6052.94	17505.1	NA	22370.8	7622.09	9890.74	NA
598	SDHB				41654.2	33230.2	NA	33721	23259.1	51094.7	27108.9	38275.1	16196.8	7015.64	11987.8	44805.6	30394.9	NA	7466.44	52414.7	NA	92193.8	49725.9	NA	30622.3	28320.6	20488.2	49744.3	24859.5	15678.6	18270.9	12515.2	25743.6	44035.8	24082.1	28251.2	42255.7	53258.5	28867.3	22049.5	28165.6	34102.9	6827.31	47812.2	8016.73	21127.3	41357	67216.8	5829.65
599	CD9			+	NA	NA	NA	NA	NA	56286.9	67170.1	77094	NA	64515.9	NA	NA	NA	NA	NA	12686.1	NA	NA	NA	NA	NA	NA	NA	NA	NA	NA	NA	NA	NA	NA	NA	6252.19	NA	NA	NA	NA	NA	NA	NA	2828.28	NA	NA	NA	10173.1	NA
600	BCKDHB				NA	NA	NA	NA	NA	NA	NA	NA	NA	NA	NA	NA	NA	NA	NA	638.481	NA	NA	NA	NA	NA	NA	NA	NA	NA	NA	NA	NA	NA	NA	NA	NA	NA	NA	NA	NA	NA	NA	NA	NA	NA	NA	NA	NA	NA
601	COMT				NA	NA	NA	NA	NA	NA	NA	NA	NA	NA	NA	NA	NA	NA	NA	341.088	NA	NA	NA	NA	NA	NA	NA	NA	NA	NA	NA	NA	NA	1063.16	NA	NA	NA	NA	NA	NA	NA	NA	NA	NA	NA	NA	NA	NA	NA
602	TGM2				NA	NA	NA	NA	NA	NA	NA	NA	NA	NA	NA	NA	NA	NA	NA	318.202	NA	NA	NA	NA	NA	NA	NA	NA	NA	NA	NA	NA	NA	NA	NA	NA	NA	NA	NA	NA	NA	NA	NA	NA	NA	NA	NA	NA	NA
603	MUT				NA	NA	NA	1220.32	NA	NA	NA	1725.55	NA	NA	NA	NA	NA	NA	NA	1115.58	NA	NA	NA	NA	NA	NA	NA	NA	NA	1224.33	NA	NA	NA	1210.86	NA	NA	NA	NA	NA	NA	NA	1872.6	NA	1949.38	NA	NA	NA	2900	NA
604	OSBP				NA	NA	NA	NA	NA	NA	NA	NA	NA	NA	NA	NA	NA	NA	NA	584.035	NA	NA	NA	NA	NA	NA	NA	NA	NA	NA	NA	NA	NA	1123.62	NA	NA	NA	NA	NA	NA	NA	NA	NA	1845.14	NA	NA	NA	NA	NA
605	PCMT1				NA	NA	NA	NA	NA	NA	NA	4046.47	NA	NA	NA	NA	NA	NA	NA	917.284	NA	NA	NA	NA	NA	NA	NA	NA	NA	1650.36	NA	NA	NA	1996.44	NA	NA	NA	NA	NA	NA	NA	NA	NA	923.659	NA	NA	3680.23	NA	NA
606	FBL				NA	NA	NA	NA	NA	NA	NA	NA	NA	NA	NA	NA	NA	NA	NA	793.735	NA	NA	NA	NA	NA	NA	NA	NA	NA	NA	NA	NA	NA	NA	NA	NA	NA	NA	NA	NA	NA	NA	NA	NA	NA	NA	NA	NA	NA
607	GART				NA	NA	NA	NA	NA	NA	NA	NA	NA	NA	NA	NA	NA	NA	NA	NA	NA	NA	NA	NA	NA	NA	NA	NA	NA	NA	NA	NA	NA	NA	NA	NA	NA	11840.3	NA	NA	NA	NA	NA	NA	NA	NA	NA	NA	NA
608	TNXB				NA	NA	NA	2197.83	NA	NA	NA	NA	NA	NA	NA	NA	NA	NA	NA	182.286	NA	NA	NA	NA	NA	NA	NA	NA	NA	NA	NA	NA	NA	NA	NA	2629.95	1384.68	NA	NA	NA	NA	NA	NA	337.896	NA	5684.78	NA	NA	NA
609	PAICS				NA	NA	NA	NA	NA	NA	NA	NA	NA	NA	NA	NA	NA	NA	NA	NA	NA	NA	NA	NA	NA	NA	NA	NA	NA	NA	NA	NA	NA	998.489	NA	NA	NA	NA	NA	NA	NA	NA	NA	NA	NA	NA	NA	NA	NA
610	ACHE				524.442	NA	NA	NA	NA	1433.86	NA	NA	NA	NA	NA	NA	NA	NA	NA	NA	NA	NA	NA	NA	NA	NA	NA	NA	NA	NA	NA	NA	NA	NA	NA	NA	NA	NA	NA	NA	NA	NA	NA	NA	NA	NA	NA	NA	NA
611	SCP2				NA	NA	NA	NA	NA	NA	NA	NA	NA	NA	NA	NA	NA	NA	NA	1468.15	NA	NA	NA	NA	NA	NA	NA	NA	NA	1004.28	NA	NA	NA	1465.34	NA	NA	NA	NA	NA	NA	NA	NA	NA	NA	NA	NA	NA	NA	NA
612	UBA1				NA	NA	NA	NA	NA	NA	NA	NA	NA	NA	NA	NA	NA	NA	NA	495.609	NA	NA	NA	NA	NA	NA	NA	NA	NA	NA	NA	NA	NA	1019.31	NA	NA	NA	20327.6	10438.9	NA	NA	NA	NA	816.966	NA	NA	NA	NA	NA
613	NME2				NA	3436.63	NA	4374.01	NA	4092.23	NA	3132.07	2209.14	3785.42	NA	2503.4	3401.1	NA	3875.72	3005.4	NA	NA	NA	NA	NA	NA	NA	NA	4263.5	904.683	NA	NA	NA	2868.55	NA	NA	NA	67089.3	NA	NA	NA	2872.63	NA	1906.08	NA	NA	NA	NA	3662.11
614	HNRNPA2B1				4469.64	NA	NA	13064.8	3436.8	3047.71	10020.5	7970.33	4292.38	7715.43	NA	NA	1815.7	NA	NA	7880.26	NA	7532.19	NA	NA	NA	NA	NA	NA	NA	6546.51	NA	NA	14721.3	13890.2	NA	NA	NA	261895	17297.1	NA	NA	3113.21	13233.9	7325.49	NA	NA	9761.58	9951.03	8410.33
615	UQCRC2				17143.1	NA	NA	3730.36	16870.6	5843.49	12748.4	58233.6	NA	47868.9	18412.9	2338.34	3833.27	NA	NA	62190	NA	40197.8	NA	NA	NA	8694.47	25386.4	11082.6	5748.96	18503.3	3185.99	NA	24750.8	48552.8	NA	34908.8	6472.4	NA	23954.5	NA	NA	9347.45	8156.32	5352.92	NA	NA	30294.8	17810.6	37527.7
616	CA4				2774.79	NA	NA	3721.75	NA	NA	NA	NA	NA	NA	NA	NA	NA	NA	NA	NA	NA	NA	8696.51	NA	NA	NA	NA	NA	NA	2383.6	NA	NA	NA	2071.85	NA	NA	NA	NA	6016.05	NA	NA	NA	5914.36	NA	NA	16823	NA	NA	NA
617	FECH				2463.77	2857.82	NA	1627.69	1866.49	2557.45	NA	2541.14	NA	NA	NA	1278.2	3657.67	NA	NA	2445.55	NA	NA	NA	NA	NA	NA	NA	NA	NA	1733.11	NA	NA	NA	2788.05	NA	2226.16	NA	NA	NA	NA	NA	1458.02	3893.45	3785.74	NA	NA	NA	NA	NA
618	AMPD1				19486.7	39180.3	28813	11082.4	11148.3	19408.7	6464.47	26013.3	NA	15854.6	5860.48	8937.71	8788.51	NA	20581.6	52006.5	NA	NA	10980	NA	NA	11784	NA	11111.3	14096.1	23973.8	8203.61	6188.37	59190.3	20265.6	NA	11187.1	5732.9	NA	40459.8	NA	NA	19431	8638.72	24862.9	NA	27389.7	17965.4	25098.6	NA
619	SFPQ				NA	NA	NA	NA	NA	NA	NA	NA	NA	NA	NA	NA	NA	NA	NA	768.31	NA	NA	NA	NA	NA	NA	NA	NA	NA	2015	NA	NA	NA	1617.59	NA	NA	NA	NA	NA	NA	NA	NA	NA	1679.03	NA	NA	NA	NA	NA
620	PPIB				1190.44	2107.79	NA	3706.35	NA	1170.17	NA	1535.28	NA	1749.81	NA	NA	2833.06	NA	NA	652.779	NA	NA	NA	NA	NA	NA	NA	NA	7267.5	NA	NA	NA	NA	3420.43	NA	NA	NA	NA	NA	NA	NA	NA	NA	2552.71	NA	NA	NA	NA	NA
621	S100A1				NA	NA	NA	1836.21	NA	NA	1563.19	5687.44	NA	NA	NA	NA	1069.34	NA	NA	NA	NA	NA	NA	NA	NA	NA	NA	NA	NA	1829.94	NA	NA	NA	362.587	NA	NA	NA	NA	NA	NA	NA	NA	NA	666.582	NA	NA	1590.9	NA	NA
622	HRC				2147.77	9521.55	NA	15750.2	NA	11850.1	21436.8	6685.44	10575.7	19150.8	NA	3460.56	9547.83	NA	12767.8	6851.84	NA	NA	10444	NA	11360.5	NA	NA	NA	6092.22	20732.1	5457.07	24717.4	21783.5	20507.1	15719.4	9440.22	5963.21	13468.8	30619.1	NA	NA	7195.79	14339.3	19573.9	11925	13898.6	20878.4	17052.5	29027.2
623	ME2				NA	NA	7896.93	2940.38	1527.17	NA	NA	NA	NA	NA	NA	NA	2012.92	NA	NA	NA	NA	NA	NA	NA	NA	NA	NA	NA	NA	2307.75	NA	NA	NA	857.086	NA	NA	NA	NA	NA	NA	NA	NA	NA	2337.62	NA	NA	NA	NA	NA
624	RPS3				NA	NA	NA	3247	NA	1914.98	NA	2641.35	NA	2232.43	NA	2240.02	942.844	NA	NA	2658.18	NA	NA	NA	NA	NA	1419.45	NA	NA	NA	2082.55	NA	NA	NA	2286.08	1820.01	NA	934.924	8428.99	4412.04	NA	NA	NA	NA	2722.23	NA	NA	NA	1678.77	NA
625	AHCY				2985.79	8192.98	2857.68	2006.72	NA	2573.24	NA	NA	NA	NA	NA	NA	2775.5	NA	NA	NA	NA	NA	NA	NA	NA	NA	NA	NA	3357.05	1330.08	NA	7722.21	5293.72	2249.67	4353.82	11171.6	NA	NA	10981.6	NA	9035.46	3399.95	NA	1916.52	6088.57	NA	NA	NA	NA
626	CFL1				NA	15174.5	NA	NA	NA	6594.18	3613.43	NA	7478.27	10064.3	NA	NA	NA	9137.25	NA	NA	NA	NA	NA	NA	NA	NA	NA	NA	NA	NA	NA	NA	NA	4288.22	NA	NA	NA	17895.5	NA	NA	NA	4274.31	NA	NA	NA	NA	5372.32	NA	NA
627	EIF4B				NA	NA	NA	NA	NA	NA	NA	NA	NA	NA	NA	NA	NA	NA	NA	NA	NA	NA	NA	NA	NA	NA	NA	NA	NA	NA	NA	NA	NA	1332.27	NA	NA	NA	NA	NA	NA	NA	NA	NA	NA	NA	NA	NA	NA	NA
628	CPT2				6602.74	NA	NA	4285.6	NA	5710.21	NA	6099.49	NA	NA	NA	6047.68	4588.19	NA	NA	3535.59	NA	NA	NA	NA	NA	5862.12	NA	NA	3441.42	2705.73	1469.77	NA	NA	4470.81	NA	8568.83	4538.44	8373.36	NA	NA	NA	3874.26	NA	4130.77	12597.2	NA	NA	NA	NA
629	LAMA2				8845.94	NA	3662.5	9802.7	6777.88	3611.3	NA	3083.76	2902.22	NA	8369.44	NA	8115.97	NA	16027.9	11057.5	NA	NA	8594	NA	8743.45	11996.1	10965.7	5645.64	4515.26	5624.72	8857.13	NA	NA	3587.25	8074.61	11074.7	5221.4	5402.94	18086.4	NA	21297.6	8440.72	14789.8	7812.02	NA	32017.8	5614.68	2292.82	12317.4
630	PRTN3				NA	3744.01	NA	NA	NA	NA	NA	NA	NA	NA	NA	NA	NA	NA	NA	NA	NA	NA	NA	NA	NA	NA	NA	NA	NA	NA	NA	NA	NA	NA	NA	NA	NA	NA	NA	NA	NA	NA	NA	908.725	NA	NA	NA	NA	NA
631	GPT				NA	NA	NA	NA	NA	NA	NA	NA	NA	NA	NA	NA	NA	NA	NA	NA	NA	NA	NA	NA	NA	NA	NA	NA	NA	NA	NA	NA	NA	1693.59	NA	NA	NA	NA	NA	NA	NA	NA	NA	NA	NA	NA	1783.32	NA	NA
632	COX7A1				161808	44960.5	NA	282434	67867.4	79206.7	70534	132607	9917.75	72070.3	26558.8	161021	196670	NA	18073	125895	NA	222845	50655.2	NA	26257.7	180055	86239.2	53727.2	208932	136818	22669.4	18451.2	74548.9	55265.7	42175.7	78512.6	243739	87399.7	64275.5	128326	125342	203059	67862.5	94593.9	8008.51	60683.9	66755	123402	32782.3
633	EEF1B2				NA	2313.6	NA	2500.45	2088.05	2358.78	7407.67	4646.53	NA	3793.42	NA	1915.15	1786.83	NA	NA	2954.48	NA	NA	NA	NA	NA	NA	NA	2563.39	1230.25	2909.97	2159.26	NA	2501.09	7234.95	NA	2757.3	1242.6	10046.8	3849.82	NA	NA	1829.63	2284.28	5837.8	NA	NA	3060.41	4992.93	10202.5
634	ATP5F1				16269.1	7258.11	NA	NA	8584.74	40430.6	45760.7	42586.5	12540.5	53274.3	NA	5293.42	7554.3	NA	NA	26935.8	NA	97151.7	46539.3	NA	27168.3	9157.39	13938.9	26630.1	7221.75	17948.6	12813	14903.2	13366.8	16217.5	29212.4	21935.8	12688.7	15033	27319.5	NA	NA	8786.06	14806.3	6922.38	10218.1	10467.9	29155.7	61515.8	8962.34
635	ACP1				NA	NA	NA	NA	NA	NA	NA	NA	NA	NA	NA	NA	NA	NA	NA	NA	NA	NA	NA	NA	NA	NA	NA	NA	NA	2305.39	NA	NA	NA	3918.69	NA	NA	NA	NA	NA	NA	NA	NA	NA	2045.34	NA	NA	NA	NA	NA
636	ACAT1				7747.67	25987.2	NA	7887.62	3503.82	8207.24	6564.53	30328.1	4837.19	6179.95	NA	4725.14	4557.73	NA	NA	5213.1	NA	12404.3	6295.02	NA	NA	2371.96	8928.67	7410.05	5957.04	14513.8	1870.51	22323.6	5206.82	41054.5	NA	8544.58	1742.68	12711.7	8252.89	NA	NA	1863.02	5038.52	15968.5	NA	15884.9	12707.9	3982.72	6046.25
637	MYL9				NA	NA	NA	NA	NA	NA	NA	NA	NA	2439.97	NA	NA	NA	NA	NA	NA	NA	NA	NA	NA	NA	NA	NA	NA	NA	NA	NA	NA	NA	815.836	NA	NA	NA	NA	NA	NA	NA	NA	NA	NA	NA	NA	NA	NA	NA
638	AZGP1				31920.3	28217.5	12197.5	10042	12054.3	12263.5	14256.3	17321.9	78852.2	57486.7	35505.2	2914.38	14212.3	110042	43096.6	2165.92	NA	14716.5	21242.9	51706.2	14087.6	12203.1	9945.68	25578.5	20160.9	3422.34	2892.83	70515.8	41952.7	163609	8310.05	22254	5049.04	8665.57	52654.9	24890.3	44976.5	13345.7	11753.3	8247.26	49845.2	25598.6	37677	19706.2	57958.2
639	RPS12				NA	6667.84	NA	5354.44	3210.34	3952.53	NA	2402.89	1693.9	NA	NA	3295.65	2088.19	NA	NA	1432.46	NA	NA	NA	NA	NA	1959.05	NA	NA	5332.13	2804.49	1936.49	NA	7907.01	5746.74	2535.13	NA	3693.06	6284.94	3097.95	NA	NA	3118.02	6294.6	8324.76	NA	5831.74	1950.47	4863.54	NA
640	DNAJB1				NA	NA	NA	NA	NA	NA	NA	NA	NA	NA	NA	NA	NA	NA	NA	NA	NA	NA	NA	NA	NA	NA	NA	NA	NA	NA	NA	NA	NA	NA	NA	NA	NA	NA	NA	NA	NA	NA	NA	NA	NA	NA	NA	NA	NA
641	DNAJB2				NA	NA	NA	NA	NA	NA	NA	NA	NA	NA	NA	NA	NA	NA	NA	NA	NA	NA	NA	NA	NA	NA	NA	NA	NA	NA	NA	NA	NA	547.384	NA	NA	NA	NA	NA	NA	NA	NA	NA	NA	NA	NA	NA	NA	NA
642	ATP5A1				168665	121661	238566	56571.1	79354.3	118454	543212	1175690	57336.3	729656	83048	53820.2	53777.4	32726.5	233129	174626	NA	816442	301183	148456	145048	34052.9	244864	290517	76862.8	93821	41941.8	87242.2	201817	330175	90357.5	407519	36497.3	139946	563848	96153.9	112684	53842.2	285464	49966.4	111824	286176	527264	625584	211312
643	PSMA1				5631.44	8530.92	6030.56	18474.1	3736.32	4745.2	8558.17	8881.4	6041.99	8033.53	18317.5	3807.58	6991.41	NA	NA	2160.82	NA	NA	NA	NA	NA	3938.89	NA	NA	5153.04	2558.99	2425.23	12186.8	18269.5	10602.3	NA	NA	NA	7589.11	15389	NA	18331.5	5607.51	NA	6782.05	8706.73	NA	6594.17	9082.54	9384.93
644	PSMA2				NA	NA	NA	1853.9	NA	1112.74	5156.26	3201.75	2781.06	3900.75	NA	NA	2290.21	1848.1	NA	886.861	NA	NA	NA	NA	11427.4	NA	NA	NA	NA	NA	NA	4309.23	3578.44	3642.69	NA	NA	NA	8142.98	9063.72	4967.42	NA	NA	1041.07	1771.49	NA	NA	2261.91	NA	NA
645	PSMA3				3149.28	6963.73	NA	9680.94	NA	4099.96	5079.35	3294.72	5280.86	3892.91	13534.1	2072.9	3849.31	NA	NA	1625.05	NA	NA	3430.36	NA	NA	3051.37	NA	7331.1	3504.32	2228.23	2130.42	8355.65	4979.48	7855.15	NA	NA	NA	10658.2	5224.17	10738.1	12328.2	3066.7	NA	5136.68	3832.66	NA	3643.55	4488.69	5634.45
646	PSMA4				8123.03	8899.54	7955.7	21786.5	5291.81	5515.75	11311.3	7299.51	10574.4	12395.4	18023.7	5466.02	10527.5	7863.77	8542.14	4420.25	NA	NA	NA	NA	NA	NA	NA	NA	6543.51	2933.95	NA	15862.4	13947.3	16595.2	NA	NA	NA	NA	15399.3	11169.1	17351.7	8843.53	3238.6	10937.3	12910.7	7361.11	6084.43	8828	7722.3
647	COL5A3				4482.02	NA	NA	4386.16	NA	NA	NA	NA	NA	NA	NA	NA	NA	NA	NA	5190.86	NA	NA	NA	NA	NA	NA	NA	NA	NA	NA	NA	NA	NA	NA	NA	NA	NA	NA	NA	NA	NA	NA	10720	NA	NA	NA	NA	NA	NA
648	MSN				NA	4361.26	NA	1251.32	NA	6572.58	NA	2206.28	7511.7	4142.41	NA	NA	3174.74	NA	7968.91	1756.15	NA	NA	NA	NA	NA	NA	NA	NA	7539.85	2087.4	3722.21	5807.24	5978.51	5611.71	NA	NA	NA	NA	NA	NA	NA	1979.23	4221.71	1466.49	NA	13097.8	NA	3980.44	10760.5
649	DDX6				NA	NA	NA	NA	NA	NA	NA	1104.36	NA	NA	NA	NA	NA	NA	NA	412.072	NA	NA	NA	NA	NA	NA	NA	NA	NA	NA	NA	NA	NA	434.99	NA	NA	NA	NA	NA	NA	NA	NA	NA	NA	NA	NA	NA	NA	NA
650	U2AF2				NA	NA	NA	NA	NA	NA	NA	NA	NA	NA	NA	NA	464.197	NA	NA	NA	NA	NA	NA	NA	NA	NA	NA	NA	NA	657.677	NA	NA	NA	536.261	NA	NA	654.232	NA	NA	NA	NA	NA	NA	913.153	NA	NA	NA	NA	NA
651	RPL13				NA	NA	NA	NA	NA	4280.51	NA	3537.57	NA	3385.94	NA	527.8	NA	NA	NA	1697.68	NA	NA	NA	NA	NA	NA	NA	NA	NA	NA	NA	NA	NA	2458.26	NA	NA	NA	NA	4127.68	NA	NA	NA	NA	NA	NA	6001.73	NA	NA	NA
652	IVD				NA	NA	NA	7330.66	NA	NA	NA	NA	NA	NA	NA	NA	NA	NA	NA	1466.78	NA	NA	NA	NA	NA	NA	NA	NA	NA	NA	NA	NA	NA	3858.72	NA	NA	NA	NA	NA	NA	NA	NA	NA	5125.96	NA	NA	NA	NA	NA
653	S100A4				NA	NA	NA	NA	NA	NA	NA	NA	NA	NA	NA	NA	NA	NA	NA	NA	NA	NA	NA	NA	NA	NA	NA	NA	NA	NA	NA	NA	NA	NA	NA	NA	NA	NA	NA	NA	NA	NA	NA	NA	NA	NA	NA	NA	NA
654	HMGB2				NA	NA	NA	NA	NA	NA	NA	NA	NA	NA	NA	NA	NA	NA	NA	NA	NA	NA	NA	NA	NA	NA	NA	NA	NA	NA	NA	NA	NA	908.124	NA	NA	NA	NA	NA	NA	NA	NA	NA	NA	NA	NA	NA	NA	NA
655	PTBP1				NA	NA	NA	NA	NA	NA	NA	NA	NA	NA	NA	NA	NA	NA	NA	NA	NA	NA	NA	NA	NA	NA	NA	NA	NA	NA	NA	NA	NA	631.658	NA	NA	NA	69435	52875.3	NA	NA	NA	NA	NA	NA	NA	NA	NA	NA
656	VARS				NA	NA	NA	NA	NA	NA	NA	NA	NA	NA	NA	NA	NA	NA	NA	772.786	NA	NA	NA	NA	NA	NA	NA	NA	NA	1100.32	NA	NA	NA	1400.53	17270.3	NA	NA	NA	NA	NA	NA	NA	NA	1442.36	NA	NA	NA	NA	NA
657	EEF1G				6503.06	18355.3	6399.12	21430.8	7763.32	9696.4	8166.9	5589.57	7743.09	6210.66	7190.81	12628.8	15805.1	NA	10664.7	6803.57	NA	NA	13006.1	NA	21053.5	7324.86	11014.7	22323	8269.64	10845.1	7134.17	12175.8	11405.2	12794.6	15191.4	7742.74	9869.64	15654.9	10678.4	12603	10990.3	9669.54	10488.7	21864.9	3070.53	13707.7	8994.52	7514.95	4115.39
658	PLN				3280.37	NA	NA	NA	5378.25	NA	4886.52	4518.53	NA	3735.16	NA	NA	NA	NA	NA	8583.93	NA	23505.6	7468.76	NA	NA	NA	6781.01	NA	NA	1680.28	NA	NA	NA	11098.1	NA	6791.31	NA	NA	NA	NA	NA	NA	NA	NA	NA	NA	NA	NA	NA
659	FKBP2				NA	NA	NA	NA	NA	1334.52	NA	1020.31	NA	NA	NA	NA	NA	NA	NA	NA	NA	NA	NA	NA	NA	NA	NA	NA	NA	847.778	NA	NA	NA	1442.14	NA	NA	NA	NA	NA	NA	NA	NA	NA	1945.12	NA	NA	NA	NA	NA
660	STOM				NA	NA	NA	3499.28	NA	NA	NA	NA	NA	3540.68	NA	NA	NA	NA	NA	2000.81	NA	NA	NA	NA	NA	NA	NA	NA	NA	2046.79	NA	NA	2777.48	2170.16	NA	NA	NA	4139.62	NA	NA	NA	2193.97	3627.64	NA	NA	13766.8	NA	NA	NA
661	MAOB				6275.41	2895.66	NA	7794.78	3391.09	8560.79	13356.6	14476.9	NA	5731.51	NA	3587.68	4203.03	NA	NA	7587.21	NA	18454.9	17823.8	NA	NA	7512.23	NA	8575.33	4886.25	11663.1	3770.94	NA	7459.28	6830.73	5755.6	7338.05	6106.02	10012.2	8621.06	9516.27	NA	2626.56	14731.8	7531.55	NA	NA	6508.05	12476.5	5430.74
662	YWHAQ				NA	NA	NA	NA	NA	NA	NA	NA	NA	NA	NA	NA	NA	NA	NA	NA	NA	NA	NA	NA	NA	NA	NA	NA	NA	1144.7	NA	NA	NA	818.621	NA	NA	NA	NA	NA	4392.85	NA	NA	NA	NA	NA	NA	NA	NA	NA
663	CALML3				NA	NA	NA	NA	NA	NA	NA	NA	NA	2262.86	NA	NA	NA	2768.15	NA	NA	NA	NA	NA	NA	NA	NA	NA	NA	NA	NA	NA	NA	NA	486.961	NA	NA	NA	NA	NA	NA	NA	NA	NA	NA	NA	NA	NA	NA	NA
664	RPL10				NA	NA	NA	NA	NA	NA	NA	NA	NA	NA	NA	NA	NA	NA	NA	1085.47	NA	NA	NA	NA	NA	NA	NA	NA	NA	NA	NA	NA	NA	NA	NA	NA	NA	NA	NA	NA	NA	NA	NA	NA	NA	NA	NA	NA	NA
665	CALR				NA	5833.72	38966.8	5295.37	NA	4096.54	6460.18	4887.22	NA	6104.6	NA	1905.55	5251.04	NA	NA	1489.58	NA	NA	NA	NA	NA	NA	NA	NA	NA	3078.94	NA	NA	4519.01	4740.92	NA	5945.73	NA	NA	NA	NA	NA	5262.98	3730.89	5865.28	NA	NA	12875.5	4309.11	6913
666	MAP4				NA	NA	NA	6309.71	NA	2641.98	NA	3383.17	NA	NA	NA	2207.28	NA	NA	NA	1289.24	NA	NA	NA	NA	NA	2003.95	NA	NA	979.15	2435.13	NA	NA	NA	1670.91	NA	5970.03	NA	NA	NA	NA	NA	NA	NA	3400.32	NA	NA	NA	NA	NA
667	CANX				4380.38	NA	7392.28	9006.23	NA	3444.99	4646.46	4416.74	NA	2738.12	NA	4487.56	4703.05	NA	NA	2840.42	NA	NA	7811.61	NA	NA	2621.43	NA	4225.84	6603.94	3875.43	3219.11	NA	8936.76	5276.18	NA	3479.01	1635.99	4907.95	NA	NA	6117.47	1451.94	6075.72	5015.5	NA	7283.75	4968.35	NA	NA
668	PSMB8				NA	NA	NA	NA	NA	NA	NA	NA	NA	NA	NA	NA	NA	4504.34	NA	NA	NA	NA	NA	NA	NA	NA	NA	NA	NA	NA	NA	NA	NA	2120.2	NA	NA	NA	NA	NA	NA	NA	NA	NA	NA	NA	NA	NA	NA	NA
669	PSMA5				NA	3136.46	NA	6233.96	NA	2568.99	9588.02	8191.12	3925.31	7395.9	10973.5	1937.23	5486.11	8448.7	NA	1937.74	NA	NA	NA	NA	5912.98	NA	NA	NA	4865.09	NA	NA	10966.1	7942.41	9094.89	NA	NA	NA	8548.56	11761.8	27397.2	12089	4101.61	5443.41	6092.82	8210.32	NA	5395.37	5606.3	8799.61
670	PSMB4				1282.75	1930.15	NA	5111.44	NA	1320.88	5012.07	2663.57	1958.7	3843.28	NA	1278.23	3482.85	NA	NA	1682.93	NA	NA	NA	NA	NA	1414.29	NA	2084.3	1768.38	2208.98	1080.91	3952.52	3997	5339.93	NA	NA	NA	NA	2774.33	NA	4495.9	1439.58	NA	2549.51	NA	NA	1748	NA	NA
671	PSMB6				NA	NA	NA	4322.99	NA	4338.3	8482.67	6258.72	NA	7199.93	6967.75	NA	4253.31	4898.41	NA	2008.45	NA	NA	NA	NA	NA	2830.97	NA	NA	4477.77	NA	NA	12267.2	8798.37	6879.81	NA	NA	NA	NA	6461.94	NA	NA	4026.5	NA	5958.84	4882.65	NA	4060.82	6268.59	5325.91
672	PSMB5				3290.4	3960.41	NA	5366.22	NA	2636.34	5430.65	3471.85	3593.59	5192.84	NA	2524	5398.82	5403.04	NA	2843.66	NA	NA	12359	NA	84270.1	1575.76	NA	NA	4610.88	NA	NA	9628.77	5880.2	9789.65	NA	NA	NA	49931	7183.84	102664	NA	3184.51	NA	4844.93	3859.22	NA	9012.39	2671.35	4798.24
673	GSTM2				NA	NA	NA	2656.45	NA	NA	NA	2348.9	4705.9	NA	NA	NA	2527.75	NA	NA	1295.4	NA	NA	NA	NA	NA	NA	NA	NA	2097.05	5649.65	NA	6605.21	2256.2	1698.78	2326.71	6414.4	NA	NA	4444.58	NA	11325.2	3374.4	NA	2280.14	NA	NA	NA	1669.35	3288.33
674	ABCD3				NA	NA	NA	NA	NA	NA	NA	NA	NA	NA	NA	NA	NA	NA	NA	NA	NA	NA	NA	NA	NA	NA	NA	NA	NA	NA	NA	NA	NA	NA	NA	NA	NA	NA	NA	NA	NA	NA	NA	NA	NA	NA	NA	NA	NA
675	TMOD1				NA	12932.6	NA	NA	2596.64	6192.64	3383.5	5098.44	4291.06	4824.62	NA	2673.9	NA	NA	NA	2156.28	NA	NA	NA	NA	NA	NA	NA	NA	NA	1706.73	NA	NA	NA	6050.21	NA	8501.2	NA	NA	8444.31	NA	NA	NA	NA	5457.61	NA	NA	7614.55	8356.43	NA
676	NDUFS1				4806.65	3745.77	NA	4954.81	6554.82	15729.2	7083.54	28126.9	NA	5020.42	NA	5519.53	3685.14	NA	NA	25844.7	NA	34365.6	7893.28	NA	NA	14062.1	NA	12614.3	7268.77	4718.85	8107.1	NA	10096.6	17032	NA	24608.9	6582.62	12141.5	12057.5	16081	NA	10799.6	NA	7694.43	NA	NA	13520.9	15569	8760.74
677	MAPK1				8808.9	6059.46	NA	5222.47	20553.8	NA	NA	13589.8	NA	NA	NA	12545.1	11205.5	NA	NA	26611.4	NA	NA	NA	NA	NA	NA	NA	NA	NA	NA	NA	NA	NA	1655.02	NA	NA	NA	NA	NA	NA	NA	NA	NA	2235.96	NA	NA	NA	NA	NA
678	LAP3				1318.56	NA	NA	2345.17	NA	NA	NA	1764.41	5596.9	NA	NA	NA	2342.56	NA	NA	322.098	NA	NA	NA	NA	NA	NA	NA	NA	NA	NA	NA	NA	NA	1632.72	NA	NA	NA	NA	NA	NA	NA	NA	NA	3186.35	NA	NA	NA	NA	NA
679	CD38				NA	NA	NA	NA	NA	NA	NA	NA	NA	NA	NA	NA	NA	NA	NA	NA	NA	NA	NA	NA	NA	NA	NA	NA	NA	NA	NA	NA	NA	1139.74	NA	NA	NA	NA	NA	NA	NA	NA	NA	NA	NA	NA	NA	NA	NA
680	TPP2				NA	NA	NA	NA	NA	NA	NA	NA	NA	NA	NA	NA	NA	NA	NA	1201.83	NA	NA	NA	NA	NA	NA	NA	NA	NA	NA	NA	9151.75	4801.2	1271.77	7768.19	NA	NA	NA	NA	NA	NA	NA	NA	NA	NA	NA	NA	NA	NA
681	TKT				NA	NA	NA	NA	NA	NA	NA	NA	NA	NA	NA	NA	NA	NA	NA	NA	NA	NA	NA	NA	NA	NA	NA	NA	NA	NA	NA	NA	NA	385.501	NA	NA	NA	NA	NA	NA	NA	NA	NA	NA	NA	NA	NA	NA	NA
682	NOS1				NA	NA	NA	NA	NA	NA	NA	NA	NA	NA	NA	NA	NA	NA	NA	991.528	NA	NA	NA	NA	NA	NA	NA	NA	NA	NA	NA	NA	NA	NA	NA	NA	NA	NA	NA	NA	NA	NA	NA	NA	NA	NA	NA	NA	NA
683	SERPINB3				12404.4	10558.9	9195.11	2390.63	9778.51	1308.28	3507.75	5476.06	22805.3	10910.7	NA	1766.01	2468.53	102011	9241.56	589.308	NA	NA	NA	NA	NA	NA	NA	NA	NA	NA	NA	NA	7930.69	NA	NA	NA	1122.3	NA	7849.31	11228.9	25424	NA	3405.59	6271.22	16605.1	13282.5	5552.05	1621.66	14368.1
684	SERPINA4				NA	NA	NA	NA	NA	NA	NA	NA	NA	NA	NA	NA	NA	NA	NA	NA	NA	NA	NA	NA	NA	NA	NA	NA	NA	NA	NA	NA	NA	NA	NA	NA	NA	NA	NA	NA	NA	NA	NA	NA	NA	NA	NA	NA	NA
685	EEF1D				4992.93	8174.83	NA	10198.7	8814.84	3149.48	4799.13	5972.47	2800.49	5126.08	NA	5774.64	4847.27	NA	4566.86	6497.31	NA	NA	5005.13	NA	NA	NA	NA	NA	5523.73	4317.42	6177.72	5865.72	4861.77	8720.3	8153.09	6116.72	7093.05	5576.36	6171.16	NA	5682.33	5522.25	8702.96	8540.91	2684.29	4457.92	7594.32	3932.03	7703.17
686	ALDH4A1				NA	NA	NA	5522.57	NA	NA	NA	1414.78	NA	NA	NA	NA	1664.82	NA	NA	NA	NA	NA	NA	NA	NA	NA	NA	NA	NA	1953.07	NA	NA	NA	5704.63	NA	NA	NA	NA	NA	NA	NA	NA	NA	6135.36	NA	NA	2672.99	NA	NA
687	ERP29				NA	NA	NA	3890.86	NA	NA	2067.73	1547.9	NA	NA	NA	NA	NA	NA	NA	NA	NA	NA	NA	NA	NA	NA	NA	NA	NA	1261.99	NA	NA	NA	3570.28	NA	NA	NA	NA	NA	NA	NA	NA	NA	1683.41	NA	NA	4455.77	NA	NA
688	PRDX6				10799.6	68440.6	11743.8	11043	11104.2	15443	5687.47	12740.5	46429.5	11944.9	NA	6909.94	11270.3	8913.68	33691.2	9354.65	NA	NA	53803.1	NA	NA	NA	NA	NA	12389.9	15641.6	13392.6	19690.3	13535.9	9595.49	6490.29	12942.6	12711.3	11671.2	12434.4	47135	16996.1	9967.54	11439.1	9850.17	17943.8	80995.8	7329.91	4583.93	19494.5
689	BLVRB				NA	NA	NA	NA	NA	NA	NA	NA	NA	NA	NA	NA	NA	NA	NA	NA	NA	NA	NA	NA	NA	NA	NA	NA	NA	NA	NA	NA	NA	225.598	NA	NA	NA	NA	NA	NA	NA	NA	NA	NA	NA	NA	NA	NA	NA
690	PRDX5				NA	NA	NA	NA	NA	NA	NA	4421.73	NA	4607.03	NA	NA	1902.79	NA	NA	1216.7	NA	NA	NA	NA	38808.9	NA	NA	NA	NA	2984.01	NA	NA	3037.59	3285.2	NA	NA	NA	38276.4	4416.81	NA	NA	1320.79	NA	NA	NA	NA	3381.56	NA	NA
691	PRDX3		+		42868	177851	NA	112143	44481.4	114333	133370	88424.8	29242.9	41627.4	9838.89	106794	88629.8	3686.22	22957.6	30962.5	NA	53775.7	189638	NA	53440.2	40191.7	12253.4	111564	70437.8	123345	28733.8	68550.7	86797.1	87891	53940.3	17568.1	15163.1	196209	67713	145718	67936.9	64015.3	66224	115602	36990	63045.4	47552.8	110878	70541.3
692	ATP5D				NA	NA	NA	NA	NA	NA	8809.47	16440.2	NA	8197.21	NA	NA	NA	NA	NA	3134.57	NA	12724.9	NA	NA	NA	NA	NA	NA	NA	1519.44	NA	NA	NA	17590	NA	NA	NA	2574.83	2238.76	NA	NA	NA	NA	1627.39	NA	NA	7029.29	3815.38	5920.3
693	RPL12		+		NA	NA	NA	NA	2052.21	1116.06	4942.24	7525.9	1421.09	6642.13	NA	NA	1184.86	NA	NA	7633.16	NA	NA	NA	NA	NA	NA	NA	NA	NA	NA	NA	NA	1927.52	3023.74	NA	10915.5	NA	NA	7242.81	NA	5011.95	2005	NA	1608.16	NA	NA	2643.71	2975.08	NA
694	ECHS1		+		NA	NA	NA	50733.2	NA	NA	NA	3948	NA	NA	NA	8636.01	NA	NA	NA	843.296	NA	NA	NA	NA	NA	NA	NA	NA	22699.4	2561.84	NA	NA	NA	12837.7	NA	NA	NA	NA	NA	58490.7	NA	NA	NA	7891.12	NA	NA	6823.53	NA	NA
695	CMPK1				NA	NA	NA	NA	NA	NA	NA	NA	NA	NA	NA	NA	NA	NA	NA	NA	NA	NA	NA	NA	NA	NA	NA	NA	NA	NA	NA	NA	NA	NA	NA	NA	NA	NA	NA	NA	NA	NA	NA	NA	NA	NA	NA	NA	1242.59
696	PEBP1				1296.52	4904.19	NA	9015.04	NA	3060.93	NA	3557.53	NA	3574.82	24207.2	NA	3594.05	NA	NA	NA	NA	NA	NA	NA	NA	NA	5173.89	NA	4652.86	6325.8	NA	5333.31	4054.71	5305.33	NA	NA	NA	7902.46	NA	NA	7493.73	3229.26	NA	8305.44	NA	NA	4042.4	NA	4965.58
697	PDIA3		+		NA	NA	NA	5880.87	NA	1712.64	3976.13	3127.38	NA	4198.59	NA	NA	NA	NA	NA	1398.66	NA	NA	NA	NA	NA	NA	NA	NA	NA	3409.61	NA	NA	2961.81	4623.72	NA	NA	NA	228355	76657.4	33115.6	11492.1	1118.37	NA	2226.05	3275.04	NA	5183.74	2116.24	5120.41
698	PPP2R1A				NA	NA	NA	NA	NA	NA	3614.16	3233.15	NA	5079	NA	NA	NA	NA	NA	2357.36	NA	NA	NA	NA	NA	3735.59	NA	NA	NA	2440.67	NA	NA	NA	5471.69	NA	NA	NA	NA	NA	22813.1	NA	NA	NA	1683.06	NA	NA	NA	2392.46	NA
699	LRPAP1				NA	NA	NA	NA	NA	NA	NA	NA	NA	NA	NA	NA	NA	NA	NA	NA	NA	NA	NA	NA	NA	NA	NA	NA	NA	NA	NA	NA	NA	1912.19	NA	NA	NA	NA	NA	NA	NA	NA	NA	NA	NA	NA	NA	NA	NA
700	ADSL				NA	NA	NA	NA	NA	NA	NA	NA	NA	NA	NA	NA	NA	NA	NA	3281.79	NA	NA	NA	NA	NA	NA	NA	NA	NA	2233.06	NA	NA	NA	2206.16	NA	NA	1151.92	NA	NA	NA	NA	NA	NA	NA	NA	NA	NA	NA	NA
701	CLIP1				NA	6759.29	NA	5290.2	NA	NA	NA	1160.7	NA	NA	NA	2218.38	2654.07	NA	NA	1344.7	NA	NA	NA	NA	NA	NA	NA	NA	2678.75	2236.34	1921.14	NA	1835.95	1680.45	NA	NA	NA	4901.05	NA	NA	NA	2268.56	NA	4007.06	NA	NA	NA	NA	NA
702	SRI				1815.61	NA	NA	NA	NA	NA	NA	NA	NA	NA	NA	NA	NA	NA	NA	NA	NA	NA	NA	NA	NA	NA	NA	NA	2832.98	NA	NA	NA	NA	1142.59	NA	NA	NA	NA	NA	NA	NA	NA	NA	NA	NA	NA	NA	NA	NA
703	SERPINB1				3782.66	7659.5	3665.76	2930.91	4498.68	1959.03	2502.3	2605.52	10301.4	7190.88	9155.65	698.694	2201.91	19234.9	4194.5	610.925	NA	NA	NA	NA	NA	NA	NA	4954.82	7690.06	NA	NA	4562.75	2732.27	2756.66	NA	NA	NA	NA	5786.53	NA	9414.96	NA	NA	777.107	3935.67	NA	3660.63	3434.52	9505.1
704	ALDH1B1				NA	NA	NA	NA	NA	NA	NA	1924.38	NA	NA	NA	NA	NA	NA	NA	987.601	NA	NA	NA	NA	NA	NA	NA	NA	NA	1398.87	NA	NA	NA	3594.35	NA	NA	NA	NA	NA	NA	NA	NA	NA	1360.95	NA	NA	NA	NA	NA
705	LCN1				15454.3	25054.7	13596.1	NA	12925.5	7474.23	8381.12	10046.8	37136.2	27880.7	12250.4	NA	NA	20767.3	20263.2	NA	NA	NA	8356.57	47040.5	NA	6914.18	5243.3	8871.36	15236.7	NA	3295.43	32426	27869.2	17376.2	4210.31	10272.1	2300.8	7465.29	40290.9	15700.7	15051.4	3214.55	3726.85	NA	17384.5	5621.06	15286.5	10516.5	15238
706	SDHA		+		21198.3	17798.4	NA	34165.5	6338.28	30051.5	19571.6	24728.3	9270.33	5832.9	NA	21786.5	25427.1	NA	24043.5	8342.93	NA	76737.7	44646.7	25917.2	43010.6	7611.82	10040.4	26281.4	22719.3	1681.06	9937.98	NA	20754.9	18465.9	17075.4	19510.2	25610.2	27441.5	20392.2	16983.6	13966.6	17109.2	1148.64	23407.9	7793.96	15452.3	22869.8	32666.5	NA
707	S100A7				248971	135954	53605.5	126842	186453	51052.9	83723.5	72003.9	325572	312486	189473	22569.3	22196.3	1246370	95691.2	11105.7	NA	87333.5	76843.2	NA	43908.1	69352.6	85957.8	284139	82148.8	7165.74	9130.35	131442	126005	132958	15978.9	45310.4	22398.4	37017.5	170750	240568	95750.4	33054.8	104609	34375.2	349379	223552	120630	74966.3	429741
708	MAT2A				NA	NA	NA	NA	NA	NA	NA	NA	NA	NA	NA	NA	NA	NA	NA	NA	NA	NA	NA	NA	NA	NA	NA	NA	NA	NA	NA	NA	NA	589.887	NA	NA	NA	NA	NA	NA	NA	NA	NA	NA	NA	NA	NA	NA	NA
709	CPS1				NA	NA	NA	NA	NA	NA	NA	NA	NA	NA	NA	NA	NA	NA	3023.79	NA	NA	NA	NA	NA	NA	NA	NA	NA	NA	546.948	NA	NA	NA	NA	NA	NA	NA	4342.91	NA	6262.09	5264.22	1192.56	NA	NA	NA	NA	NA	NA	NA
710	CASQ1				NA	23061.5	NA	9663.76	20882.6	6222.58	357577	530485	13597.9	1054340	110587	NA	NA	12628.1	11067.5	34933.2	NA	203577	13121	118841	29979.8	NA	NA	NA	8685.08	9491.96	6180.88	19597.8	44895.1	277941	28188.3	125613	NA	NA	449573	NA	NA	7846.16	33191.6	20728.4	61470.7	NA	1476530	111110	429609
711	UQCRC1				12413.1	5557.85	NA	5606.75	18304.2	40411.9	17896.4	69825	NA	64723.4	NA	7478.1	5758.33	NA	NA	51685.8	NA	61756.5	11921.8	NA	NA	15106.6	23257.7	10610	12420.9	61183.7	6491.28	NA	27193.2	44920.4	NA	56503	11100.1	10451.7	43418.4	NA	NA	17995.1	58513.7	29368	NA	NA	35788.4	49936.8	8068.16
712	HIBADH		+		NA	NA	NA	NA	NA	NA	NA	942.335	NA	NA	NA	NA	NA	NA	NA	455.765	NA	NA	NA	NA	NA	NA	NA	NA	NA	2901.19	NA	NA	2791.85	6503.45	NA	NA	NA	NA	NA	NA	NA	NA	NA	2797.34	NA	NA	1700.66	NA	NA
713	ATIC				NA	NA	NA	NA	NA	NA	NA	NA	NA	NA	NA	227.349	NA	NA	NA	NA	NA	NA	NA	NA	NA	NA	NA	NA	NA	NA	NA	NA	NA	NA	NA	NA	NA	22228.6	25846.4	14937.8	5897.49	1002.85	NA	NA	NA	NA	NA	NA	NA
714	HNRNPH3				NA	NA	NA	NA	NA	NA	NA	NA	NA	NA	NA	NA	NA	NA	NA	NA	NA	NA	NA	NA	NA	NA	NA	NA	NA	NA	NA	NA	NA	1343.91	NA	NA	NA	NA	NA	NA	NA	NA	NA	NA	NA	NA	NA	NA	NA
715	HNRNPH1		+		5917.04	NA	NA	NA	NA	NA	NA	1833.18	NA	NA	7545.92	NA	NA	NA	NA	3259.3	NA	NA	NA	NA	NA	NA	NA	NA	1727.09	1851.9	NA	NA	NA	3898.48	NA	3392.91	NA	9446.71	NA	NA	NA	819.123	NA	5783.39	NA	NA	2033.64	2484.4	NA
716	CASP14				41336.5	64236	22248.8	22036.6	45943	8319.54	24697.1	26223.1	103803	75167	121336	5086.15	13124.7	240496	37996.1	NA	NA	NA	NA	NA	NA	NA	NA	NA	30644.8	9785.03	NA	NA	NA	51197.8	NA	NA	2894.63	NA	NA	NA	64466.7	5635.31	10510.5	5606.67	29618.2	NA	NA	11058.7	62695.4
717	YWHAB				1441.18	NA	NA	NA	NA	1965.66	NA	1014.11	NA	3293.36	NA	NA	NA	NA	NA	1523.61	NA	NA	NA	NA	NA	NA	2269.5	NA	2019.75	2552.32	NA	NA	3205.37	4740.4	NA	NA	NA	NA	NA	NA	NA	NA	NA	2309.81	NA	NA	NA	2690.64	NA
718	STIP1				NA	NA	NA	2429.87	NA	917.13	NA	4077.72	NA	NA	NA	NA	NA	NA	NA	1018.02	NA	NA	NA	NA	NA	NA	NA	NA	NA	2178.99	NA	NA	3020.09	12754.2	NA	NA	NA	NA	NA	NA	NA	NA	NA	8677.99	NA	NA	NA	4484.06	NA
719	S100A11				NA	6747.88	NA	NA	1867.75	2224.81	1328.83	2185.66	8465.85	7681.95	NA	NA	1253.7	10250.9	NA	NA	NA	NA	NA	NA	NA	NA	NA	NA	2140.45	NA	NA	4802.86	2330.6	3387.51	NA	837.972	NA	33861.8	76728.1	12629.6	12505.6	2001.62	NA	NA	7667.91	2515.65	2586.64	1728.63	8661.4
720	PRDX2				7843.3	26904.6	9652.03	18991.3	8143.82	11200.5	20603.9	13172	26716.4	36645	21761.4	3398.33	12794.4	32624.7	24277.2	8459.78	NA	11279.5	15710.8	38057.5	59418.5	11027	28581.7	16662	16694.9	6366.48	7131.84	60801.3	39283	23439.2	9042.35	15092.3	4677.99	13136	33514.6	18326.2	24466	14381.4	6027.88	4904.65	30987.5	14808.7	14096.4	11702.5	29816.1
721	RPL9		+		NA	NA	NA	NA	NA	NA	NA	4635.15	NA	NA	NA	NA	2015.34	NA	NA	3943.16	NA	NA	NA	NA	NA	NA	NA	NA	NA	1805.18	NA	NA	NA	3034.43	NA	6049.6	NA	15443.9	5706.25	5877.41	NA	NA	NA	NA	NA	NA	2811.57	4151.3	5546.58
722	ACSL1		+		29706.4	24633.7	NA	41117.2	12455.3	45853.4	24411.3	47623.6	6321.08	25070.7	NA	25236.1	21662.3	NA	10843.4	24576.1	NA	70402.9	45731.4	NA	43973.7	27165.5	30383.3	49012.1	33920.8	52535.4	13819.4	13175.2	21269.2	50585.4	19307.9	24635.7	33497.2	40612.2	24178.8	34062.5	12674.5	29940.3	47675.5	32186.8	6411.69	18559.5	23967.7	39385.2	2711.25
723	KIF5B				NA	NA	NA	NA	4531.81	NA	3809.71	NA	NA	NA	NA	NA	NA	NA	NA	2251.09	NA	NA	NA	NA	NA	NA	NA	NA	NA	2473.86	NA	NA	NA	2452.28	NA	NA	NA	NA	NA	NA	NA	NA	NA	2924.22	NA	NA	5304.96	NA	NA
724	SHMT1				NA	NA	NA	NA	NA	NA	NA	NA	NA	NA	NA	NA	NA	NA	NA	NA	NA	NA	NA	NA	NA	NA	NA	NA	NA	NA	NA	NA	NA	413.534	NA	NA	NA	NA	NA	NA	NA	NA	NA	NA	NA	NA	NA	NA	NA
725	SHMT2				NA	NA	NA	NA	NA	NA	NA	NA	NA	NA	NA	NA	NA	NA	NA	NA	NA	NA	NA	NA	NA	NA	NA	NA	NA	NA	NA	NA	NA	NA	NA	NA	NA	NA	NA	NA	NA	NA	NA	NA	NA	NA	NA	NA	NA
726	HSPA4				NA	NA	NA	1563.85	NA	NA	NA	NA	NA	NA	NA	NA	NA	NA	NA	NA	NA	NA	NA	NA	NA	NA	NA	NA	NA	NA	NA	NA	NA	773.744	NA	NA	NA	NA	NA	NA	NA	NA	NA	NA	NA	NA	NA	NA	NA
727	PRSS3				6274.71	18131.1	15626.8	2797.94	13225.6	6583.79	6710.82	7858.84	10669.9	13041.9	NA	4903.11	6313.06	18924	NA	2942.25	NA	NA	NA	NA	NA	NA	NA	NA	NA	NA	NA	NA	NA	17768.8	NA	NA	NA	NA	123117	NA	NA	NA	NA	4898.44	NA	NA	NA	NA	136639
728	GPC1				NA	NA	NA	NA	NA	NA	NA	NA	NA	NA	NA	NA	NA	NA	NA	NA	NA	NA	NA	NA	NA	NA	NA	NA	NA	NA	NA	NA	NA	1067.85	NA	NA	NA	NA	NA	NA	NA	NA	NA	NA	NA	NA	NA	NA	NA
729	CTNNA1				NA	NA	NA	NA	NA	NA	NA	NA	NA	NA	NA	NA	NA	NA	NA	NA	NA	NA	NA	NA	NA	NA	NA	NA	NA	1730.04	NA	NA	NA	NA	NA	NA	NA	NA	NA	NA	NA	NA	NA	NA	NA	NA	NA	NA	NA
730	CTNNB1				NA	NA	NA	NA	NA	NA	NA	NA	NA	NA	NA	NA	NA	NA	NA	NA	NA	NA	NA	NA	NA	NA	NA	NA	NA	NA	NA	NA	NA	1183.47	NA	NA	NA	NA	NA	NA	NA	NA	NA	NA	NA	NA	NA	NA	NA
731	PHB				5228.87	NA	NA	NA	NA	5038.65	40077.4	38094.1	NA	26711.5	NA	NA	NA	NA	NA	8841.02	NA	47803.1	NA	NA	NA	NA	10648.4	NA	NA	11176.8	NA	NA	4616.53	20052.4	NA	13414.4	NA	106224	25719.7	87814.1	89509.7	2290.88	NA	5176	4285.29	NA	23637.5	29629.5	10198.2
732	SERPINB6				2994.32	4383.45	NA	NA	2289.62	1871.19	NA	NA	4243.27	5455.43	17049.8	732.967	1886.76	16013.6	4275.39	995.325	NA	NA	6210.94	NA	NA	NA	NA	NA	2369.58	639.717	755.378	3334.2	NA	2236.19	NA	NA	NA	NA	NA	NA	3243.73	1785.14	2017.96	1176.99	NA	1018.26	3962.61	NA	5965.49
733	RDX				NA	NA	NA	NA	NA	NA	NA	NA	NA	NA	NA	NA	NA	NA	NA	NA	NA	NA	NA	NA	NA	NA	NA	NA	NA	565.203	NA	NA	NA	1341.99	NA	NA	NA	NA	NA	NA	NA	NA	NA	NA	NA	NA	NA	NA	NA
734	RPL22		+		NA	NA	NA	NA	2029.31	NA	3263.17	5362.89	NA	5954.5	NA	NA	1697.51	NA	NA	3877.12	NA	NA	NA	NA	NA	NA	NA	NA	NA	NA	NA	NA	NA	6163.77	NA	4698.14	NA	NA	6127.28	NA	NA	NA	NA	NA	NA	NA	3638.42	1429.33	2440.32
735	SPR				NA	NA	NA	NA	NA	NA	NA	NA	NA	NA	NA	NA	NA	NA	NA	NA	NA	NA	NA	NA	NA	NA	NA	NA	NA	NA	NA	NA	NA	971.536	NA	NA	NA	NA	NA	NA	NA	NA	NA	NA	NA	NA	NA	NA	NA
736	KRT9				878570	1861460	2292000	1745150	491803	1357390	2147860	648446	3785050	2914460	872622	114672	1953070	1843410	3533680	112213	NA	1172080	1275810	3033850	2112720	739421	560935	333547	2282770	320201	685492	7986520	5761820	886416	1002290	1157680	127813	295864	1532100	573329	1335520	1703790	1303980	469024	5742170	1418200	923075	762665	4006550
737	FBN1				6745.51	NA	4700.55	24674.6	NA	1793.72	NA	NA	NA	NA	NA	NA	3211.01	NA	NA	4822.71	NA	NA	NA	NA	63738.6	8823	NA	NA	NA	NA	5283.23	26926.2	NA	NA	NA	9692.16	15779.3	NA	NA	NA	NA	4693.7	5705.82	NA	NA	28690.4	NA	NA	NA
738	AGL				16899.6	37242	64386.5	33617	24550.2	21998.7	20142.7	21199.5	11084	28696.3	57010.7	15876	25944.9	NA	24218.6	69294.2	NA	23237.4	30779.2	NA	32218.5	19555.4	35574.9	15403	30675.9	20962.5	19947.1	35673.6	66090.3	42969.6	22775.9	28518	14251.6	37800.5	52520.7	35215.6	44671.6	43684.2	21727.7	52073.8	11332.7	59420.7	62531.8	33048.3	NA
739	AC096949.1				16899.6	37242	64386.5	33617	24550.2	21998.7	20142.7	21199.5	11084	28696.3	57010.7	15876	25944.9	NA	24218.6	69294.2	NA	23237.4	30779.2	NA	32218.5	19555.4	35574.9	15403	30675.9	20962.5	19947.1	35673.6	66090.3	42969.6	22775.9	28518	14251.6	37800.5	52520.7	35215.6	44671.6	43684.2	21727.7	52073.8	11332.7	59420.7	62531.8	33048.3	NA
740	MYH9				NA	NA	NA	2868.66	NA	NA	NA	4161.92	NA	NA	NA	NA	3936.93	NA	NA	4736.11	NA	NA	NA	NA	NA	NA	NA	NA	10780.8	2924.51	NA	NA	NA	4117.02	NA	NA	NA	NA	NA	NA	NA	2078.91	NA	NA	NA	NA	46200.7	NA	4795.3
741	MYH10				NA	NA	NA	NA	NA	NA	NA	NA	NA	NA	NA	NA	NA	NA	NA	NA	NA	NA	NA	NA	NA	NA	NA	NA	NA	NA	NA	NA	NA	NA	NA	NA	NA	NA	NA	NA	NA	NA	NA	NA	NA	NA	NA	NA	NA
742	ACTN2				371085	620020	97209.6	421655	381668	961214	602469	586476	58707.3	327030	279236	515260	394613	23332.5	201776	665212	NA	825932	717156	855486	937405	322926	354284	653657	476143	1046950	358646	282130	478340	574064	485269	713416	359288	633332	415537	301951	183942	516524	70556.6	1023610	41210.8	370439	357001	644623	172489
743	BSG				NA	23245.1	NA	NA	NA	17454.9	10119.5	12009.6	9141.38	19602.1	NA	NA	7321.67	NA	NA	11045.1	NA	NA	30104.7	NA	NA	4449.03	NA	NA	7094.33	10270.5	7520.41	25316	NA	9083.92	12144.6	NA	6254.32	NA	23988.6	NA	NA	6634.92	27099.4	15042.4	9929.17	NA	20629.1	30321.1	10463.2
744	GLRX				NA	NA	NA	NA	NA	NA	NA	793.171	NA	NA	NA	NA	591.621	NA	NA	NA	NA	NA	NA	NA	NA	NA	NA	NA	NA	NA	NA	NA	NA	2166.56	NA	NA	NA	NA	NA	NA	NA	744.591	NA	NA	NA	NA	1155.13	NA	NA
745	PPM1A				NA	NA	NA	NA	NA	NA	NA	NA	NA	NA	NA	NA	NA	NA	NA	NA	NA	NA	NA	NA	NA	NA	NA	NA	NA	NA	NA	NA	NA	NA	NA	NA	NA	NA	NA	NA	NA	NA	NA	NA	NA	NA	NA	NA	NA
746	KRT2				209993	765426	826049	489375	409952	440770	1981660	106678	1873470	1284810	4658830	43296.1	822295	389856	1784170	97350.8	NA	265921	178252	1104050	569160	156567	992659	170721	915627	107585	84537.6	3527270	1615540	701063	374055	475864	112764	386691	1309530	544850	1486890	739998	636285	149858	2091360	332129	456378	257653	1522420
747	HMGCL		+		NA	NA	NA	902.27	NA	NA	NA	NA	NA	NA	NA	NA	NA	NA	NA	NA	NA	NA	NA	NA	NA	NA	NA	NA	NA	815.427	NA	NA	NA	467.919	NA	NA	NA	NA	NA	NA	NA	NA	NA	593.027	NA	NA	NA	NA	NA
748	PSMC2				NA	NA	NA	NA	NA	3530.42	NA	3064.09	NA	NA	NA	NA	NA	NA	NA	2516.49	NA	NA	NA	NA	NA	NA	NA	NA	NA	1739.7	NA	NA	4025.49	2319.65	NA	NA	NA	NA	NA	NA	NA	3119.71	NA	2777.49	NA	NA	3075.1	2752.49	NA
749	ATP5C1		+		27873.5	NA	NA	NA	9962.29	4157.28	45316.8	137167	NA	61106.1	NA	NA	NA	NA	NA	48755.9	NA	156400	1046630	NA	736783	11747.6	6207.35	674913	NA	5668.23	NA	NA	NA	47858	NA	49344.7	8779.91	NA	58321.2	NA	NA	8264.89	NA	3996.24	69200.1	NA	55381.2	24049.2	51496.8
750	ATP6V1E1				NA	NA	NA	NA	NA	NA	NA	NA	NA	NA	NA	NA	NA	NA	NA	NA	NA	NA	NA	NA	NA	NA	NA	NA	NA	2800.64	NA	NA	NA	663.228	NA	NA	NA	NA	NA	NA	NA	NA	NA	NA	NA	NA	NA	NA	NA
751	RPL4				NA	NA	NA	NA	1577.82	NA	NA	2344.9	NA	NA	NA	NA	NA	NA	NA	2144.5	NA	NA	NA	NA	NA	NA	NA	NA	NA	NA	NA	NA	NA	645.086	NA	NA	NA	NA	NA	NA	NA	NA	NA	987.588	NA	NA	NA	NA	NA
752	LONP1				NA	NA	NA	NA	NA	NA	NA	1835.54	NA	NA	NA	NA	NA	NA	NA	974.77	NA	NA	NA	NA	NA	NA	NA	NA	NA	2034.46	NA	NA	NA	1844.66	NA	NA	NA	NA	NA	NA	NA	NA	NA	1719.55	NA	NA	NA	NA	NA
753	PGM1				3246.39	10386	NA	2424.44	NA	6933.69	5670.68	5900.75	15788.5	8249.14	NA	3524.75	10137.5	NA	NA	5687.75	NA	NA	NA	NA	NA	NA	NA	NA	7459.05	3870.96	6925.71	NA	17899.7	7638.51	NA	NA	5379.18	NA	18232.5	NA	NA	6278.83	5466.72	5240.94	3876.47	17861.2	15247.4	14294.2	NA
754	DLST		+		38729.3	41557.5	10664.6	72360.3	15151.5	45671.3	13234.7	28841.8	16713.5	20853	24383.5	36071.5	41559.8	NA	19374.6	33111.2	NA	29138.7	43018.1	NA	27182	45325.9	25008.6	27827.5	38969	58459.3	19174.7	47202.3	26600.1	29076.5	21181	18636.7	17582.8	52372.4	22203.6	59676.7	39861.5	25938.1	44906.2	40301	11172.6	40698.3	20950.6	27610.5	17721.2
755	GPX4				2824.45	6604.09	NA	1971.26	2348.18	3779.78	2404.58	NA	NA	1887.26	NA	3880.79	4075.45	NA	NA	3359.3	NA	NA	NA	NA	NA	1340.15	NA	NA	NA	1010.28	NA	NA	NA	1111.84	NA	NA	NA	NA	NA	NA	NA	1720.58	NA	2030.73	NA	NA	NA	NA	NA
756	SRP14				NA	NA	NA	NA	NA	NA	NA	NA	NA	NA	NA	NA	NA	NA	NA	373.113	NA	NA	NA	NA	NA	NA	NA	NA	NA	544.552	NA	NA	NA	320.348	NA	NA	NA	2423.95	NA	NA	NA	NA	NA	287.928	NA	NA	NA	NA	NA
757	TAGLN2				NA	NA	NA	NA	NA	NA	NA	NA	NA	NA	NA	NA	704.678	NA	NA	NA	NA	NA	NA	NA	NA	NA	NA	NA	NA	NA	NA	NA	NA	2095.98	NA	NA	NA	NA	NA	NA	NA	NA	NA	NA	NA	NA	NA	NA	NA
758	TALDO1				3733.42	6350.17	3850.25	1267.32	NA	NA	3146.66	3568.36	8724.13	5104.24	9098.92	NA	3060.9	11952.1	NA	NA	NA	NA	NA	NA	NA	NA	NA	NA	3376.34	NA	NA	NA	6193.33	5116.17	NA	10492.1	NA	66963	5674.55	NA	8477.22	3879.46	NA	1224.84	5916.96	NA	5284.71	1325.81	5746.56
759	ETFB			+	NA	NA	NA	NA	NA	NA	NA	5614.45	NA	NA	NA	NA	NA	13337.8	NA	NA	NA	NA	NA	NA	NA	NA	NA	NA	NA	3895.46	NA	NA	NA	6894.94	NA	NA	NA	5203.68	NA	NA	NA	NA	NA	2396.31	NA	NA	NA	NA	NA
760	RBMX				NA	NA	NA	NA	NA	NA	NA	1443.22	NA	2612.5	NA	NA	NA	NA	NA	NA	NA	NA	NA	NA	NA	NA	NA	NA	NA	2791.43	NA	NA	NA	2285.97	NA	NA	NA	NA	NA	NA	NA	NA	NA	NA	NA	NA	3950.47	1302.6	NA
761	ATP6V1A				NA	NA	NA	NA	NA	NA	NA	NA	NA	NA	NA	NA	1808.06	NA	NA	NA	NA	NA	NA	NA	NA	NA	NA	NA	NA	NA	NA	NA	NA	1317.4	NA	NA	NA	NA	NA	NA	NA	NA	NA	NA	NA	NA	NA	NA	NA
762	HSPA9		+		1768.68	4900.91	NA	11355.3	1156.72	5796.1	NA	8403.13	15734.1	2245.99	NA	3555.36	8266.7	NA	NA	3435.93	NA	NA	NA	NA	NA	NA	282002	13117.7	5380.37	11718.5	4678.71	4929.28	9396	11957.9	NA	3916	3551.26	15139.3	225023	NA	4733.46	4828.95	3168.28	13375.5	2382.9	21236.8	9808.34	3708.07	2682.72
763	RPS19				5491.51	8916.89	NA	11168.7	NA	7530.74	NA	6945.19	NA	8128.34	NA	6401.67	5786.58	NA	NA	4879.78	NA	8552.52	22375.6	NA	26082.1	4610.55	4883.93	12768.7	7818.51	10658.1	3919.1	NA	12474.9	10425.8	9901.36	NA	4254.61	8565.86	12828.2	7807.93	7089.98	6294.43	16047.8	16299	NA	8376.09	6527.78	11719.5	9357.91
764	RPL3				NA	NA	NA	NA	NA	NA	NA	NA	NA	NA	NA	NA	NA	NA	NA	1212.25	NA	NA	NA	NA	NA	NA	NA	NA	NA	NA	NA	NA	NA	NA	NA	NA	NA	NA	NA	NA	NA	NA	NA	NA	NA	NA	NA	NA	NA
765	COL15A1				2307.69	NA	NA	4601.82	NA	2252.05	6424.61	3501.99	NA	2823.26	NA	NA	5745.35	NA	4605	5115.89	NA	91899.3	13443	NA	NA	6697.65	NA	7245.48	3972.76	2860.98	4132.45	NA	2618.3	2974.6	NA	7584.63	5228.25	NA	18577	NA	13608.9	4091.81	16821.2	4170.69	NA	27796.3	4341.45	5316.34	NA
766	COL18A1				NA	NA	NA	1067.26	NA	NA	NA	NA	NA	NA	NA	NA	NA	NA	NA	984.748	NA	NA	NA	NA	NA	874.748	NA	NA	NA	998.02	875.655	2267.24	NA	1630.65	NA	NA	NA	NA	NA	NA	NA	543.454	1131.39	801.602	NA	4115.15	NA	1066.66	NA
767	DDOST				3375.1	11644	5594.45	11464.1	3753.46	5393.87	5793.03	4896.14	NA	6833.32	NA	5176.95	8277.55	2764.32	NA	7275.11	NA	NA	NA	NA	NA	NA	NA	NA	7102.37	4566.22	3696.35	8993.18	8202.23	7083.58	4067.43	6335.16	3952.48	6292.63	12989	NA	9689.43	7526.47	3823.43	6903.32	NA	NA	4426.7	7114.64	NA
768	ANP32A				NA	NA	NA	NA	NA	NA	2340.19	NA	NA	NA	NA	NA	NA	NA	NA	NA	NA	NA	NA	NA	NA	NA	NA	NA	NA	867.23	NA	NA	NA	1232.63	NA	NA	NA	NA	NA	NA	2640.22	NA	NA	1163.39	NA	NA	NA	NA	NA
769	CAPG				NA	2235.99	NA	NA	NA	NA	NA	NA	NA	NA	NA	NA	NA	NA	NA	NA	NA	NA	NA	NA	NA	NA	NA	NA	NA	NA	NA	NA	NA	1006.04	NA	NA	NA	NA	21038.5	NA	NA	NA	NA	NA	NA	NA	NA	NA	NA
770	CAP2				8625.65	27837.1	24047.3	24892	5911.39	11561.5	10319.2	9558.17	NA	8529.61	29248.8	11051.9	17438.7	NA	15970.7	5336.34	NA	NA	19779.8	NA	NA	9430.63	NA	17457.1	7024.67	11825.5	12942.3	17920	11953.6	12959.8	NA	6703.88	5943.29	16360	20514.4	14533.7	21288.2	9969.06	9993.48	17097	NA	28908.5	10452.5	6996.31	5183.21
771	CCT6A				NA	NA	NA	NA	NA	NA	6295.82	NA	2891.33	NA	NA	NA	NA	NA	NA	1616.12	NA	17649.6	NA	NA	NA	NA	29616.5	2031.92	NA	NA	NA	NA	NA	3450.22	NA	NA	NA	42525.6	59259.8	126069	39433.6	8473.68	11766.6	2305.96	NA	NA	NA	4876.43	NA
772	RPL13A				NA	NA	NA	NA	NA	NA	NA	2194.64	NA	NA	NA	NA	NA	NA	NA	NA	NA	NA	NA	NA	NA	NA	NA	NA	NA	NA	NA	NA	NA	1777.95	NA	NA	NA	NA	NA	NA	NA	NA	NA	NA	NA	NA	NA	NA	NA
773	STAT3				NA	NA	NA	NA	NA	NA	NA	NA	NA	NA	NA	NA	NA	NA	NA	603.158	NA	NA	NA	NA	NA	NA	NA	NA	NA	529.807	NA	NA	NA	395.062	NA	NA	NA	NA	NA	NA	NA	NA	NA	NA	NA	NA	NA	NA	NA
774	MDH1				2940.6	9144.85	NA	11764	NA	3273.02	3688.82	11280.3	7330.98	19931.6	NA	4543.55	9928.75	NA	NA	3627.16	NA	6323.59	15431.7	NA	NA	3203.34	NA	4985.03	7500.67	23989.1	2853.45	5370.67	6966.77	5679.59	NA	8960.36	3548.52	18460.1	8836.5	11091.9	11327.2	5198.97	11905.5	9704.49	NA	8377.81	6465.25	1996.23	8548.2
775	MDH2		+		NA	20379.2	NA	40135.6	5403.26	4651.5	3052.16	17079.1	7201.49	9855.21	8497.33	6142.78	15925.2	7157.87	4487.63	3715.29	NA	NA	23665.5	NA	23231.9	3958.05	16371.9	NA	22262.8	110318	4243.04	7969.84	39704	62095.1	4068.54	5261.46	3056.43	14923.6	13710.9	13880.1	37010.8	7904.22	7627.34	86095.6	4585.06	26577.5	34824.6	5687.05	9468.4
776	HADHA				16585.1	4967.08	NA	3529.27	7511.05	14485.4	97676.5	177186	NA	97934.6	16169.2	3404.15	NA	NA	NA	18135.4	NA	168370	61706.5	NA	25235.7	7749.89	27500.7	75089.6	6239.17	40909.7	6315.31	12441.3	17700.1	67189.5	11937.5	30481.3	6824.34	30013.8	62501.5	29518.9	NA	5189.36	21216.3	10590	12008.7	19678.3	62781.3	42077	22397
777	EIF2S3		+		NA	NA	NA	NA	NA	NA	NA	1196.39	NA	NA	NA	NA	NA	NA	NA	925.849	NA	NA	NA	NA	NA	NA	NA	NA	NA	920.85	NA	NA	NA	1508	NA	NA	NA	NA	NA	NA	NA	NA	NA	4042.91	NA	NA	NA	NA	NA
778	GARS				NA	NA	NA	NA	NA	NA	NA	NA	NA	NA	NA	NA	NA	NA	NA	NA	NA	NA	NA	NA	NA	NA	NA	NA	NA	NA	NA	NA	NA	NA	NA	NA	NA	NA	NA	NA	NA	NA	NA	NA	NA	NA	NA	NA	NA
779	IARS				NA	NA	NA	NA	NA	NA	NA	NA	NA	NA	NA	NA	NA	NA	NA	2035.52	NA	NA	NA	NA	NA	NA	NA	NA	NA	NA	NA	NA	NA	728.009	NA	NA	NA	NA	NA	NA	NA	NA	NA	NA	NA	NA	NA	NA	NA
780	EIF1				NA	NA	NA	NA	NA	NA	NA	NA	NA	NA	NA	NA	NA	NA	NA	NA	NA	NA	NA	NA	NA	NA	NA	NA	NA	NA	NA	NA	NA	4024.08	NA	NA	NA	NA	NA	NA	NA	NA	NA	926.411	NA	NA	NA	NA	NA
781	ECI1				2229.81	6040.24	NA	13436.1	NA	8111.32	NA	4285.99	8461.47	NA	NA	1551.12	6052.74	NA	NA	776.672	NA	NA	NA	NA	NA	NA	NA	NA	4847.9	25283.9	5549.7	NA	10218.3	12516.8	NA	NA	1203.8	3477.82	NA	NA	4912.98	2142.06	NA	21123.9	NA	NA	4305.32	1119.08	NA
782	TMPO				NA	NA	NA	NA	NA	NA	NA	NA	NA	NA	NA	NA	NA	NA	NA	NA	NA	NA	NA	NA	NA	NA	NA	NA	NA	713.582	NA	NA	NA	921.493	NA	NA	NA	NA	NA	NA	NA	NA	NA	NA	NA	NA	NA	NA	NA
783	STAT1				NA	NA	NA	NA	NA	NA	NA	NA	NA	NA	NA	NA	NA	NA	NA	543.405	NA	NA	NA	NA	NA	NA	NA	NA	NA	NA	NA	NA	NA	388.569	NA	NA	NA	NA	NA	NA	NA	NA	NA	NA	NA	NA	NA	NA	NA
784	AKR1C3				NA	NA	NA	NA	NA	NA	NA	NA	NA	NA	NA	NA	NA	NA	NA	NA	NA	NA	NA	NA	NA	NA	NA	NA	NA	NA	NA	NA	NA	NA	NA	NA	NA	NA	NA	NA	NA	NA	NA	NA	NA	NA	NA	NA	NA
785	RPS27				NA	NA	NA	NA	NA	NA	NA	1406.17	NA	NA	NA	NA	NA	NA	NA	2739.95	NA	NA	NA	NA	NA	NA	NA	NA	NA	NA	NA	NA	NA	NA	NA	NA	NA	NA	NA	NA	NA	NA	NA	NA	NA	NA	NA	NA	NA
786	LRPPRC				5776.24	6731.09	NA	14287	3114.95	11270	NA	7210.52	NA	2957.63	NA	7608.27	7269.32	NA	NA	6221.4	NA	6454.7	NA	NA	NA	6833.98	8320.59	19013.6	7096.24	11185.9	4914.08	7587.81	6283.17	6763.36	4491.83	5608.64	7165.29	11972.9	4708.63	5039.89	3998.34	8333.89	8188.51	10546.2	NA	14048.7	3768.55	4686.93	NA
787	ACAA2		+		NA	NA	NA	NA	1130.17	NA	NA	9340.03	NA	NA	NA	NA	381.168	NA	NA	5478.76	NA	NA	NA	NA	NA	NA	NA	NA	NA	NA	NA	NA	NA	5526.59	NA	NA	NA	NA	NA	NA	NA	1744.09	NA	NA	NA	NA	NA	NA	NA
788	RPL35				NA	NA	NA	NA	NA	2388.54	NA	1965.94	NA	NA	NA	NA	2669.95	NA	NA	2797.73	NA	NA	NA	NA	NA	NA	NA	NA	NA	1727.19	1337.6	NA	NA	881.099	NA	NA	784.111	NA	2433.38	NA	NA	NA	NA	1079.81	NA	NA	2128.31	2331.85	NA
789	PRCP				NA	NA	NA	NA	NA	NA	NA	NA	NA	NA	NA	NA	NA	854.674	NA	NA	NA	NA	NA	NA	NA	NA	NA	NA	NA	NA	NA	NA	NA	NA	NA	NA	NA	NA	NA	NA	NA	NA	NA	NA	NA	NA	NA	NA	NA
790	SLC1A4				1267.8	NA	NA	NA	NA	1524.33	NA	NA	NA	NA	NA	NA	NA	NA	NA	966.681	NA	NA	NA	NA	NA	NA	NA	NA	NA	586.751	NA	NA	NA	1295.23	NA	NA	NA	NA	NA	NA	NA	NA	NA	1102.16	NA	NA	NA	NA	NA
791	PAFAH1B1				NA	NA	NA	NA	NA	NA	NA	NA	NA	NA	NA	NA	NA	NA	NA	1440.71	NA	NA	NA	NA	NA	NA	NA	NA	NA	NA	NA	NA	NA	1919.66	NA	NA	NA	NA	NA	NA	NA	NA	NA	816.697	NA	NA	NA	NA	NA
792	CRAT				11417.9	12319.9	NA	12031	5539.89	10048.5	9447.86	19041.2	4602.09	7964.76	NA	6026.53	13393.5	NA	NA	12370.6	NA	17174	NA	NA	13932.4	NA	11282.3	NA	NA	19202.3	3028.98	NA	11863.9	20408.1	NA	5185.18	NA	NA	NA	NA	NA	5698.38	9045.96	16208.3	NA	NA	10936.2	22784.9	NA
793	MATR3				NA	NA	NA	6847.13	NA	NA	NA	NA	NA	NA	NA	1219.61	2158.5	NA	NA	1008.91	NA	NA	NA	NA	NA	NA	11487.8	NA	NA	1735.71	NA	NA	NA	1674.08	NA	NA	NA	8196.65	NA	NA	NA	NA	NA	1712.5	NA	NA	NA	NA	NA
794	GPD2				NA	12682.3	9314.89	8126.39	6069.77	3911.47	3474.11	1908.87	9864.21	9633.21	14482.5	1165.25	5322.06	NA	7599.93	6331.76	NA	NA	NA	NA	19428.5	NA	14567.3	NA	10602.5	3232.94	4943.6	11666.7	16449	7595.42	9058.07	5375.59	NA	NA	13050.2	NA	22431.6	5241.82	NA	5930.57	4060.14	17114.5	17457.6	9604.81	NA
795	SSR1				NA	NA	NA	NA	NA	3967.01	NA	NA	5909.98	3966.58	NA	NA	4152.15	10525.1	NA	NA	NA	NA	NA	NA	NA	NA	NA	NA	6405.68	2025.56	NA	7481.88	NA	4705.96	NA	NA	NA	52824.3	NA	NA	NA	2717.86	NA	3771.04	6276.64	NA	NA	2189.21	8483.09
796	NAMPT				NA	NA	NA	NA	NA	NA	NA	NA	NA	NA	NA	NA	NA	NA	NA	NA	NA	NA	NA	NA	NA	NA	NA	NA	NA	NA	NA	NA	NA	876.463	NA	NA	NA	NA	NA	NA	NA	NA	NA	NA	NA	NA	NA	NA	NA
797	PSMC4				NA	NA	NA	2682.31	NA	4655.44	4105.29	2538.12	NA	2274.85	NA	1380.81	3943.57	NA	NA	1048.16	NA	NA	NA	NA	NA	NA	NA	NA	NA	1731.01	NA	NA	NA	2815.79	NA	NA	NA	NA	NA	NA	NA	1805.57	NA	3005.28	NA	NA	2884.06	2201.26	NA
798	TSFM				NA	NA	NA	NA	NA	NA	NA	NA	NA	NA	NA	NA	NA	NA	NA	623.136	NA	NA	NA	NA	NA	NA	NA	NA	NA	NA	NA	NA	NA	620.378	NA	NA	NA	NA	NA	NA	NA	NA	NA	NA	NA	NA	NA	NA	NA
799	TNNT3	+			54555.6	644890	NA	213185	309547	46245	71308.9	40806	484443	1311740	277528	33496.5	137648	16726.6	302977	498196	NA	117694	1057200	NA	2006830	40662.4	1259170	118505	591681	68664.2	615197	1525530	927393	900236	1012270	891790	62482.4	376248	2357620	357127	449287	302808	72719.5	40295.7	683790	1284490	1522200	1509830	224953
800	VDAC2				14456.8	18537	NA	8386.34	23594.8	9511.17	22557.6	62283.5	2953.77	33278.6	NA	1567.78	3710.3	NA	NA	45360.8	NA	42057.9	NA	NA	NA	6126.29	NA	NA	2551.23	5262	3654.9	NA	7093.2	13866.2	NA	39941.9	5751.52	NA	33875.9	NA	NA	16618.5	NA	3849.65	NA	NA	15862.2	18115.5	11764.1
801	ACADSB				NA	NA	NA	NA	NA	NA	3510.08	2866.32	NA	NA	NA	NA	NA	NA	NA	860.054	NA	NA	NA	NA	NA	NA	NA	NA	NA	NA	NA	NA	NA	3891.5	NA	NA	NA	NA	NA	NA	NA	NA	NA	NA	NA	NA	NA	NA	NA
802	USP5				NA	NA	NA	NA	NA	NA	NA	NA	NA	NA	NA	NA	NA	NA	NA	NA	NA	NA	NA	NA	NA	NA	NA	NA	NA	NA	NA	NA	NA	552.259	NA	NA	NA	3365.92	NA	NA	NA	NA	NA	NA	NA	NA	NA	NA	NA
803	PHKA1				2723.59	7401.75	NA	3089.66	NA	4657.5	NA	1253.88	NA	NA	NA	NA	3392.66	NA	11093.6	3639.32	NA	NA	NA	NA	NA	NA	NA	NA	3625.88	2937.66	5075.12	6852.48	4747.9	1773.12	NA	NA	1202.48	NA	NA	NA	4883.46	5043.92	NA	1060.83	NA	24360.3	3330.15	5115.74	NA
804	CRKL				NA	NA	NA	NA	NA	NA	NA	2878.49	NA	NA	NA	NA	NA	NA	NA	779.334	NA	NA	NA	NA	NA	NA	NA	NA	NA	NA	NA	NA	NA	1193.74	NA	NA	NA	NA	NA	NA	NA	NA	NA	NA	NA	NA	NA	NA	NA
805	BAG6				NA	NA	NA	NA	NA	NA	NA	NA	NA	NA	NA	NA	NA	NA	NA	529.842	NA	NA	NA	NA	NA	NA	NA	NA	NA	473.777	NA	NA	NA	1591.93	NA	NA	NA	NA	NA	NA	NA	NA	NA	797.932	NA	NA	NA	NA	NA
806	NSF				2784.53	6066.18	NA	3690.33	2778.98	3922.96	2092.9	1123.09	NA	NA	NA	1596.85	4087.15	NA	6228.7	3013.25	NA	NA	NA	NA	NA	NA	NA	NA	2890.7	3270.08	3038.71	NA	NA	2157.33	3300.25	NA	NA	4016.64	NA	NA	NA	3056.69	3835.22	2659.12	NA	6342	NA	NA	NA
807	BRCC3				4713.23	NA	NA	NA	NA	NA	NA	NA	NA	NA	NA	5267.2	NA	NA	NA	5075.4	NA	NA	NA	NA	NA	NA	NA	NA	NA	NA	NA	NA	NA	NA	NA	NA	NA	NA	NA	NA	NA	NA	NA	NA	NA	NA	NA	NA	NA
808	RPL27A				NA	NA	NA	NA	3992.13	NA	NA	NA	NA	NA	NA	NA	NA	NA	NA	9376.74	NA	NA	NA	NA	NA	NA	NA	NA	NA	NA	NA	NA	NA	2358.97	NA	NA	NA	NA	NA	NA	NA	NA	NA	1282.59	NA	NA	NA	NA	NA
809	RPL5				3838.1	NA	NA	5204.72	NA	2743.64	4688.31	3107.5	NA	6776.66	NA	NA	NA	NA	NA	2491.54	NA	NA	NA	NA	NA	NA	NA	NA	NA	3307.67	NA	NA	NA	4222.43	NA	NA	NA	NA	NA	NA	NA	NA	9819.66	4783.49	NA	NA	NA	7844.99	11730.7
810	RPL21				NA	NA	NA	NA	NA	NA	NA	NA	NA	NA	NA	NA	NA	NA	NA	2071.64	NA	NA	NA	NA	NA	NA	NA	NA	NA	NA	NA	NA	NA	1155.81	NA	NA	NA	NA	NA	NA	NA	NA	NA	NA	NA	NA	NA	NA	NA
811	RPL28				817.81	NA	NA	NA	NA	NA	NA	NA	NA	NA	NA	NA	NA	NA	NA	2215.85	NA	NA	NA	NA	NA	NA	NA	NA	NA	NA	NA	NA	NA	NA	NA	2385.51	443.795	NA	NA	NA	NA	NA	NA	NA	NA	NA	NA	NA	NA
812	RPS9				6975.75	7384.35	NA	6526.87	4802.59	5921.52	NA	8511.43	NA	3348.86	NA	4789.89	7056.71	NA	8331.83	6314.27	NA	NA	NA	NA	NA	4767.23	NA	NA	5708.07	4156.98	5221.65	NA	8322.5	7218.33	8168.37	9890.52	4652.39	NA	13410.8	NA	NA	9576.2	8819.35	8931.78	NA	NA	5750.22	12564.6	5431.61
813	RPS5				NA	NA	NA	NA	NA	NA	NA	NA	NA	NA	NA	NA	NA	NA	NA	604.022	NA	NA	NA	NA	NA	NA	NA	NA	NA	NA	NA	NA	NA	725.426	NA	NA	NA	NA	NA	NA	NA	NA	NA	472.179	NA	NA	NA	NA	NA
814	RPS10		+		751.093	NA	NA	NA	1176.14	NA	2313.27	3479.77	NA	7581.07	NA	NA	403.624	NA	NA	1637.17	NA	NA	NA	NA	NA	NA	NA	NA	NA	402.279	NA	NA	NA	3152.16	NA	NA	NA	2075.26	7151.62	NA	NA	NA	NA	NA	NA	NA	4640.73	2640.79	NA
815	GNPDA1				NA	NA	NA	NA	NA	NA	NA	NA	NA	NA	NA	NA	NA	NA	NA	NA	NA	NA	NA	NA	NA	NA	NA	NA	NA	NA	NA	2469.95	814.173	1030.23	NA	NA	NA	NA	NA	NA	NA	NA	NA	NA	NA	NA	NA	NA	NA
816	UTRN				NA	NA	NA	NA	NA	NA	NA	NA	NA	NA	NA	NA	NA	NA	NA	28032.3	NA	NA	NA	NA	NA	NA	NA	NA	7010.23	NA	3777.18	NA	NA	NA	NA	NA	NA	NA	NA	NA	NA	15666.9	NA	NA	NA	NA	NA	NA	NA
817	IQGAP1				1395.42	3455.52	NA	NA	NA	NA	NA	NA	NA	2082.39	NA	NA	NA	NA	NA	NA	NA	NA	NA	NA	NA	NA	NA	NA	NA	NA	NA	NA	NA	751.894	NA	NA	NA	12539.9	8933.64	NA	NA	NA	NA	248.687	NA	NA	NA	NA	NA
818	GYG1				3579.68	NA	NA	11535.6	1222.9	6450.4	3094.26	5706.65	NA	NA	NA	9232.3	10036.1	NA	3781.69	2557.88	NA	NA	11409.6	NA	NA	9318.61	NA	NA	1697.44	7639.44	4755.31	2516.36	4451.33	7548.64	NA	NA	6599.98	8718.36	NA	14353.1	NA	6534.88	5359.29	12040.3	NA	12589.5	6974.83	2894.53	9182.77
819	CAPZA2				1310.06	NA	NA	7852.57	2745.22	2472.2	26874.7	27457.3	NA	26190.2	NA	513.131	3075.37	3231.8	NA	23335	NA	NA	NA	NA	NA	NA	NA	NA	2523.3	883.613	5099.04	3793.73	5907.25	17240.2	NA	20353.2	NA	NA	30257.8	NA	NA	3708.54	NA	4371.02	NA	NA	19705.6	11058.8	26413.5
820	CAPZB				10389.2	19702.3	NA	9045.76	9119.84	26394.8	24573.8	18976.1	8645.42	21047.5	19602.7	9477.84	8319.14	NA	5029.35	17343	NA	15377	NA	NA	10247.8	9007.81	39286.4	11932.2	14309.6	21862.2	12790	17030.9	18873.8	14847.3	15361.8	18356.6	5349.08	12482.2	35206.3	9523.75	5608.08	15144.7	5088.24	17192.4	15938.1	15342.4	16590.4	35641.6	8301.02
821	QARS				NA	NA	NA	NA	NA	NA	4156.3	870.9	NA	7825.14	NA	2931.83	4514.31	NA	NA	2272.13	NA	NA	NA	NA	NA	NA	NA	NA	NA	460.073	NA	NA	1442.93	5152.31	NA	2937.59	NA	NA	NA	NA	NA	NA	NA	1361.92	4185	NA	22609.1	7536.32	NA
822	UQCRFS1				36903.9	22346.1	80493.4	22594.2	35572.7	117062	22959.9	121107	NA	127328	13630.5	29947.1	21133.5	NA	9474.51	83784.6	NA	185389	57857.1	NA	39249.4	41403.1	16043.1	90813.3	47256.8	181406	45557.3	20053.8	147845	75853.1	39507.3	76248.2	43551.8	68716.7	82825.7	51093.8	13503.3	66608.1	439005	71810.7	NA	70910	79506.1	85530.7	24449.4
823	ATP5O		+	+	14570.6	NA	NA	NA	6131.69	5569.46	69457.4	97038.2	NA	94182.7	NA	NA	NA	NA	NA	34472.2	NA	166856	16267.5	39710	NA	NA	45103	29326.1	NA	10696.4	NA	8249.97	4668.45	61417.7	7067.43	30646.4	NA	NA	84678	20874.9	NA	5088.7	4650.74	3072.21	8017	NA	49020.8	56716.7	9530.92
824	LIMS1				NA	NA	NA	3000.32	NA	1520.39	NA	NA	NA	NA	NA	NA	1044.12	NA	NA	3188.85	NA	NA	NA	NA	NA	NA	NA	NA	NA	NA	NA	NA	NA	3570.7	NA	NA	NA	NA	NA	NA	NA	NA	NA	NA	NA	NA	NA	NA	NA
825	PREP				NA	NA	NA	NA	NA	NA	NA	NA	1973.6	NA	NA	NA	NA	NA	NA	NA	NA	NA	NA	NA	NA	NA	NA	NA	NA	1126.58	NA	NA	NA	NA	NA	NA	NA	NA	NA	NA	NA	NA	NA	NA	NA	NA	NA	NA	NA
826	ME1				1365.2	NA	NA	1866.79	NA	NA	NA	NA	NA	4760.1	NA	NA	1844.29	5680.05	4074.51	NA	NA	NA	NA	NA	NA	NA	NA	NA	NA	693.3	NA	6113.08	6064.61	5528.85	NA	NA	NA	NA	NA	NA	NA	2676.37	NA	NA	NA	NA	NA	NA	8263.41
827	ARCN1				NA	NA	NA	NA	NA	NA	NA	NA	NA	NA	NA	NA	NA	NA	NA	733.211	NA	NA	NA	NA	NA	NA	NA	NA	NA	NA	NA	NA	NA	592.501	NA	NA	NA	NA	NA	NA	NA	NA	NA	NA	NA	NA	NA	NA	NA
828	LSS				3561.07	3837.51	NA	4135.06	NA	2991.24	NA	3192.4	NA	NA	NA	2858.1	NA	NA	NA	1713.56	NA	NA	NA	NA	NA	NA	NA	NA	2030.73	1931.33	NA	NA	NA	2481.99	NA	NA	NA	NA	NA	NA	NA	NA	NA	2740.26	NA	7216.74	NA	NA	NA
829	PSMD8				1424.69	8405.56	NA	2548.87	NA	3244.97	5900.41	3035.09	NA	3643.04	NA	2197.29	2418.12	NA	NA	1577.45	NA	NA	7116.78	NA	NA	NA	NA	NA	2727.95	3427.11	3016.25	NA	6671.99	4170.42	1731.58	NA	NA	NA	NA	NA	NA	3558.33	4068.28	4808.78	NA	NA	8077.59	3525.67	NA
830	PRRC2A				NA	NA	7855.17	7745.08	NA	2300.44	NA	2854.84	NA	NA	NA	2837.18	6981.84	NA	NA	2192.85	NA	NA	NA	NA	NA	5859.93	NA	NA	4812.78	5867.19	3078.03	8857.61	3984.17	5030.83	5526.09	2390.87	2938.34	NA	NA	NA	NA	2520.52	NA	9635.27	NA	NA	NA	NA	NA
831	GSS				NA	1659.92	NA	NA	NA	NA	NA	NA	NA	2232.03	4225.6	NA	NA	4333.99	NA	NA	NA	NA	NA	NA	NA	NA	NA	NA	NA	NA	NA	NA	NA	1490.15	NA	NA	NA	NA	NA	NA	NA	1379.32	2437.7	408.685	2685.05	NA	1221.97	NA	NA
832	CCT5				NA	NA	NA	NA	NA	1782.91	4591.96	1665.91	NA	2122.9	NA	NA	NA	NA	NA	NA	NA	NA	NA	NA	NA	NA	NA	NA	NA	2898.63	NA	NA	NA	1746.24	NA	NA	NA	24998	21004.6	7123.08	4815.78	NA	NA	3012.93	NA	NA	NA	NA	NA
833	KRT6C				NA	2845.14	12445.3	8469.04	NA	1489.52	NA	NA	6032.51	NA	NA	NA	16659.3	NA	NA	1807.48	NA	NA	NA	NA	NA	NA	NA	NA	17544.9	NA	3318.7	30901.4	16041.9	6623.86	NA	NA	NA	NA	NA	NA	13713.8	13556.9	NA	1522.01	118237	NA	NA	NA	NA
834	NES				NA	NA	NA	NA	NA	NA	NA	2155.08	NA	NA	NA	NA	NA	NA	NA	781.79	NA	NA	NA	NA	NA	NA	NA	NA	NA	1475.08	NA	NA	NA	595.576	NA	NA	NA	NA	NA	NA	NA	NA	NA	NA	NA	NA	NA	NA	NA
835	CSNK1A1				NA	NA	NA	NA	NA	NA	NA	NA	NA	NA	NA	NA	NA	NA	NA	NA	NA	NA	NA	NA	NA	NA	NA	NA	NA	NA	NA	NA	NA	NA	NA	NA	NA	NA	NA	NA	NA	NA	NA	325.259	NA	NA	NA	NA	NA
836	IDH2				23162.6	33569.2	10006.9	74293.4	17564.5	27944.2	8289.32	32494.8	43337.6	5725.71	15154.3	31887.3	51820.4	NA	20533.7	19676.8	NA	NA	26826.1	NA	15625.6	36242.6	35601	12171.9	26096	63439	30285.4	21585.5	28099.8	47056.7	8106.31	19864.2	16573.3	34591.4	9852.78	38977	30877.7	23443	9010.67	57402.8	NA	27100.5	13976.2	12948.5	NA
837	TNNI2				NA	12477.3	NA	NA	109136	3069.64	13192.1	4964.6	35008.3	289402	33045.2	1172.85	NA	7284.69	56306.9	240159	NA	NA	NA	NA	765194	9311.23	23881	NA	48455.8	2482.41	28051	50045.4	70976.6	331019	79896.5	268192	8025.71	NA	436476	74887.3	14112.1	47531.3	5851.94	3535.15	71584.7	87382.7	491062	504232	30179.4
838	ALDH9A1				NA	11528.3	NA	12279.4	NA	6326.33	NA	NA	6149.27	NA	NA	NA	5992.24	NA	3563.85	NA	NA	NA	NA	NA	NA	NA	NA	NA	6657.42	7524.05	2505.82	14727.5	7796.54	5551.35	NA	NA	NA	NA	NA	NA	9838.08	2275.62	NA	11998.1	3102.06	8262.76	NA	NA	7968.17
839	LMAN1				NA	NA	NA	NA	NA	NA	NA	NA	NA	NA	NA	NA	NA	NA	NA	1166.36	NA	NA	NA	NA	NA	NA	NA	NA	NA	NA	NA	NA	NA	NA	NA	NA	NA	NA	NA	NA	NA	NA	NA	NA	NA	NA	NA	NA	NA
840	CCT3		+		NA	NA	NA	NA	NA	NA	5296.23	3667.41	NA	5212.17	NA	NA	NA	NA	NA	1336.06	NA	NA	NA	NA	NA	NA	17814.1	NA	NA	2460.87	NA	89551.3	58033.2	3663.62	NA	NA	NA	NA	34801.2	NA	44569.2	NA	23581.5	3738.56	80483.8	NA	NA	NA	51189.3
841	MRPL19				1744.43	NA	NA	NA	NA	NA	NA	2149.05	NA	2429.94	NA	964.498	NA	NA	NA	2058.97	NA	NA	NA	NA	NA	NA	NA	NA	NA	3053.31	NA	NA	NA	1290.68	NA	NA	NA	NA	NA	NA	NA	NA	NA	2324.31	NA	NA	NA	NA	NA
842	TUFM			+	2936.12	NA	NA	4092.71	5164.17	6780.96	9870.2	17010.8	NA	4635.05	NA	5000.58	4692.36	NA	NA	12208.6	NA	13165.9	NA	NA	NA	3043.09	8898.14	NA	1589.5	9231.87	3216.19	NA	6829.65	7423.84	NA	9974.69	1122.17	3669.63	2692.97	NA	NA	7498.79	NA	6306.07	NA	5632.28	5385.49	4995.81	NA
843	ALDH7A1				NA	NA	NA	1682.2	NA	NA	NA	NA	3334.66	2132.49	NA	NA	1594.93	NA	NA	NA	NA	NA	NA	NA	NA	NA	NA	NA	NA	920.412	NA	NA	NA	1887.67	NA	NA	NA	NA	NA	NA	NA	NA	NA	852.023	NA	NA	NA	NA	4184.82
844	CENPF				6543.02	14381.2	NA	15394.6	2622.98	39502	3128.41	3081.72	NA	NA	NA	11246.8	9965.16	NA	4491.5	5863.78	NA	12810.1	54849.2	NA	15012	14475.5	12158.4	23257.8	10273.3	26936.5	12814	9884.75	9603.94	NA	6800.51	NA	15663.9	25282.2	NA	15377.4	NA	11507.2	37137	13957	NA	NA	NA	9938.15	NA
845	SRP9				NA	NA	NA	NA	NA	NA	NA	NA	NA	NA	NA	NA	NA	NA	NA	NA	NA	NA	NA	NA	NA	NA	NA	NA	NA	NA	NA	NA	NA	462.122	NA	NA	NA	NA	NA	NA	NA	NA	NA	495.81	NA	NA	NA	NA	NA
846	PCYT1A				NA	NA	NA	NA	NA	NA	NA	NA	NA	NA	NA	NA	NA	NA	NA	NA	NA	NA	NA	NA	NA	NA	NA	NA	NA	NA	NA	NA	NA	NA	NA	NA	NA	NA	NA	NA	NA	NA	NA	NA	NA	NA	NA	NA	NA
847	AARS				NA	4499.13	NA	NA	NA	NA	NA	NA	NA	NA	NA	NA	NA	NA	NA	NA	NA	NA	NA	NA	NA	NA	NA	NA	NA	688.311	1025.31	2679.58	NA	NA	NA	NA	NA	NA	NA	NA	NA	NA	NA	NA	NA	NA	NA	NA	NA
848	CARS				NA	NA	NA	NA	NA	NA	NA	NA	NA	NA	NA	NA	NA	NA	NA	NA	NA	NA	NA	NA	NA	NA	NA	NA	NA	NA	NA	NA	NA	NA	NA	NA	NA	NA	NA	NA	NA	NA	NA	NA	NA	NA	NA	NA	NA
849	SARS				NA	NA	NA	NA	NA	NA	NA	NA	NA	NA	NA	NA	1420.21	NA	NA	NA	NA	NA	NA	NA	NA	NA	NA	NA	NA	NA	NA	NA	531.717	1086.86	NA	NA	NA	NA	NA	NA	NA	NA	NA	NA	NA	NA	NA	NA	NA
850	MAN2A2				NA	NA	NA	NA	NA	NA	NA	NA	NA	NA	NA	NA	NA	NA	NA	496.273	NA	NA	NA	NA	NA	NA	NA	NA	NA	396.905	NA	NA	NA	706.528	NA	NA	NA	NA	NA	NA	NA	532.603	NA	917.439	NA	NA	NA	NA	NA
851	PSMB3				1045.47	NA	NA	2192.52	NA	873.953	1558.18	2037.8	NA	NA	NA	NA	2838.81	NA	NA	984.064	NA	NA	NA	NA	NA	NA	NA	NA	NA	436.085	861.898	4309.99	3535.64	3956.61	NA	NA	NA	4215.89	NA	NA	3759.93	1917.29	768.443	1696.41	NA	NA	1908.9	1627.4	2729.64
852	PSMB2				NA	3985.64	NA	4244.27	1670.54	1512.96	3256.05	926.495	2804.44	2347.2	NA	1184.44	3705.56	1241.63	NA	1259.91	NA	NA	NA	NA	NA	NA	NA	NA	1238.44	637.593	NA	2125.39	3252.84	6092.04	NA	NA	NA	NA	2174.34	NA	6528.57	2113.37	1436.12	2161.95	3479.81	NA	NA	1260.48	3327.72
853	MCM2		+	+	NA	NA	NA	NA	NA	NA	NA	NA	NA	1603.04	NA	NA	NA	NA	NA	5214.81	NA	NA	NA	NA	NA	NA	NA	NA	NA	NA	NA	NA	NA	17900.7	NA	1065.7	NA	NA	29953.4	NA	NA	NA	NA	22752.3	NA	NA	2816.82	NA	2998.66
854	ACADVL				68704.4	75351.3	22867.8	91903.7	29367.1	90435.2	53482.1	89561.4	43603.2	64975.6	16119.6	63338.6	64531.9	NA	37627.5	42448.2	NA	90226.7	152454	378612	60389.1	57698.4	25490	114492	72626.5	115261	46079.9	48781.5	39264.3	52470.3	53684	32580.8	62595.9	134990	31681.5	103922	63320.6	49108.7	124232	75021.2	14431.1	46934.8	31752.7	88068.3	25892.7
855	ACOT2				4444.49	18613	NA	9185.67	NA	NA	NA	7461.5	NA	NA	NA	6920.73	5326.74	NA	6393.43	2116.72	NA	NA	NA	NA	NA	2657.01	NA	NA	NA	6297.89	7895.03	NA	NA	4603.64	NA	NA	NA	NA	NA	NA	NA	2092.84	NA	4274.26	NA	NA	NA	NA	NA
856	TMED10				NA	NA	NA	NA	NA	NA	NA	2166.38	NA	NA	NA	NA	NA	NA	NA	1299.59	NA	NA	NA	NA	NA	NA	NA	NA	NA	NA	NA	NA	NA	2275.59	NA	NA	NA	NA	NA	NA	NA	NA	NA	NA	NA	NA	NA	NA	NA
857	HINT1				NA	NA	NA	NA	NA	NA	NA	NA	NA	NA	NA	NA	NA	NA	NA	NA	NA	NA	NA	NA	NA	NA	NA	NA	NA	NA	NA	NA	NA	NA	NA	NA	NA	NA	NA	NA	NA	NA	NA	NA	NA	NA	NA	NA	NA
858	NDUFV1				2707.82	11080.6	NA	12364.5	3430.07	10224.4	22489.1	15059.2	NA	NA	42105.5	17608.8	12477.1	NA	8965.46	5256.52	NA	20328.5	30734.9	NA	NA	14983.7	14556.2	14877.1	10657.8	15081.3	3212.66	NA	14303.9	13874.6	NA	8385.25	14779	16230.3	NA	NA	NA	19562.4	NA	21232.3	NA	NA	12201.1	28499.5	21340
859	NT5C2				NA	NA	NA	NA	NA	NA	NA	NA	NA	NA	NA	NA	NA	NA	NA	NA	NA	NA	NA	NA	NA	NA	NA	NA	NA	NA	NA	NA	NA	NA	NA	NA	NA	NA	NA	NA	NA	NA	NA	NA	NA	NA	NA	NA	NA
860	IDH3A			+	NA	7555.56	NA	11803.6	3737.3	3676.49	NA	3001.24	5206.22	NA	NA	5128.81	7520.56	NA	NA	3270.69	NA	45024.1	NA	NA	NA	NA	3506.79	NA	3632.86	9597.85	3808.67	NA	5730.21	7245.21	34345.2	7356.98	NA	NA	NA	5668.96	NA	2958.67	NA	8090.44	NA	NA	5374.55	7261.08	NA
861	GDI2				993.991	NA	NA	2114.95	NA	1109.53	NA	1875.4	NA	3923.01	NA	NA	1382.44	NA	NA	940.814	NA	NA	NA	NA	NA	NA	NA	NA	2055.55	536.898	NA	4079.56	2572.76	2634.09	NA	NA	NA	NA	2414.19	NA	2320.42	2018.65	NA	740.642	2853.05	NA	NA	NA	NA
862	EMD				NA	NA	NA	NA	NA	NA	NA	NA	NA	NA	NA	NA	NA	NA	NA	1419.75	NA	NA	NA	NA	NA	NA	NA	NA	NA	NA	NA	NA	NA	3097.39	NA	NA	NA	NA	NA	NA	NA	NA	NA	2044.73	NA	NA	NA	1650.34	2663.71
863	CSRP3				6110.96	NA	NA	5718.45	NA	NA	NA	6367.12	NA	NA	NA	NA	3151.46	NA	NA	11940.6	NA	NA	NA	NA	NA	NA	NA	NA	NA	2226.32	NA	NA	NA	3648.34	NA	NA	NA	NA	NA	NA	NA	2282.35	NA	NA	NA	NA	NA	NA	NA
864	ST13				NA	NA	NA	3441.1	NA	NA	NA	2730.72	4434.66	NA	NA	NA	2438.67	NA	NA	1365.13	NA	NA	NA	NA	NA	NA	NA	NA	2106.64	2574.07	NA	NA	3145.43	8170.17	NA	NA	NA	NA	NA	NA	NA	2234.14	NA	NA	NA	6315.95	NA	2602.74	NA
865	VASP				NA	NA	NA	NA	NA	NA	NA	NA	NA	NA	NA	NA	NA	NA	NA	NA	NA	NA	NA	NA	NA	NA	NA	NA	NA	NA	NA	NA	NA	NA	NA	NA	NA	NA	NA	NA	NA	NA	NA	NA	NA	NA	NA	NA	NA
866	DNM2				NA	NA	NA	NA	NA	NA	NA	NA	NA	NA	NA	NA	NA	NA	NA	2032.31	NA	NA	NA	NA	NA	NA	NA	NA	NA	1398.95	NA	NA	NA	839.796	NA	NA	NA	NA	NA	NA	NA	NA	NA	1719.5	NA	NA	NA	NA	NA
867	METAP2				NA	NA	NA	NA	NA	NA	NA	NA	NA	NA	NA	NA	NA	NA	NA	NA	NA	NA	NA	NA	NA	NA	NA	NA	NA	NA	NA	NA	NA	414.568	NA	NA	NA	NA	NA	NA	NA	NA	NA	356.614	NA	NA	NA	NA	NA
868	BCAM				NA	NA	NA	NA	NA	NA	NA	NA	NA	1041.68	NA	NA	NA	NA	NA	415.173	NA	NA	NA	NA	NA	NA	NA	NA	NA	NA	NA	NA	NA	361.814	NA	NA	NA	NA	NA	NA	NA	NA	NA	NA	NA	NA	NA	NA	NA
869	PPT1				NA	NA	NA	NA	NA	NA	NA	NA	NA	NA	NA	NA	NA	NA	NA	NA	NA	NA	NA	NA	NA	NA	NA	NA	NA	NA	NA	NA	NA	727.725	NA	NA	NA	NA	NA	NA	NA	NA	NA	NA	NA	NA	NA	NA	NA
870	RPL14				3208.89	NA	NA	NA	3535.07	NA	NA	3565.63	NA	NA	NA	NA	1191.64	NA	NA	6330.07	NA	NA	NA	NA	NA	NA	NA	NA	NA	NA	NA	NA	NA	1623.26	NA	4173.73	NA	9310.19	7495.64	NA	NA	2317.43	NA	2478.17	NA	NA	NA	NA	NA
871	CCT8				NA	NA	NA	NA	NA	NA	6064.39	6058.97	NA	4280.71	NA	NA	NA	NA	NA	1297.66	NA	NA	NA	NA	NA	NA	NA	NA	NA	3879.91	NA	NA	NA	7696.71	NA	NA	NA	18199.7	NA	NA	NA	NA	NA	2787.15	NA	NA	5950.62	8368.73	NA
872	CCT4				2277.08	3848.22	NA	2685.79	NA	2596.19	2021.67	985.009	NA	1117.41	NA	1693.18	2263.11	NA	NA	726.822	NA	NA	NA	NA	NA	NA	NA	NA	NA	1169.5	NA	NA	NA	1344.29	NA	NA	NA	7832.42	2502.51	NA	NA	NA	NA	2062.31	NA	NA	1822.88	NA	NA
873	ATP1A2				10906.9	8342.29	NA	26561.7	6919.56	8304.79	5465.83	8870.91	NA	8215.81	NA	11164.7	21990.3	NA	NA	8010.8	NA	NA	NA	NA	NA	NA	NA	NA	9996.92	8356.1	9226.89	NA	NA	6620.67	NA	8035.25	7082.21	NA	12598	NA	NA	11110	13126.9	10078.9	NA	NA	9240.48	5349.65	NA
874	ANXA11				NA	NA	NA	NA	NA	1905.1	NA	NA	NA	NA	NA	NA	NA	NA	NA	669.05	NA	NA	NA	NA	NA	NA	NA	NA	NA	1168.71	NA	NA	NA	2307.14	NA	NA	NA	NA	NA	77298.9	NA	NA	NA	NA	NA	NA	NA	NA	76426.6
875	FXR1				3614.41	7020.8	NA	4428.73	NA	NA	NA	4118.27	NA	NA	NA	3597.88	NA	NA	NA	1746.07	NA	NA	NA	NA	NA	2105.21	NA	NA	NA	2021.22	NA	NA	NA	NA	4786.9	NA	2834.65	4499.27	NA	NA	NA	NA	NA	2174.19	NA	NA	NA	NA	NA
876	RAB5C				NA	NA	NA	NA	NA	NA	NA	NA	NA	NA	NA	NA	NA	NA	NA	NA	NA	NA	NA	NA	NA	NA	NA	NA	NA	NA	NA	NA	NA	NA	NA	NA	NA	NA	NA	NA	NA	NA	NA	NA	NA	NA	NA	NA	NA
877	RAB7A				NA	NA	NA	NA	NA	1670.38	7027.57	6376.49	NA	9779.04	NA	NA	NA	NA	NA	2852.61	NA	NA	NA	NA	NA	NA	NA	NA	NA	681.249	NA	NA	NA	6327.52	NA	NA	NA	NA	11351	NA	NA	NA	6307.53	3117.3	NA	NA	9214.97	3985.41	5797.84
878	DAP3				NA	NA	NA	NA	NA	NA	NA	NA	NA	NA	NA	NA	NA	NA	NA	617.986	NA	NA	NA	NA	NA	NA	NA	NA	NA	551.223	NA	NA	NA	385.54	NA	NA	NA	NA	NA	NA	NA	NA	NA	511.871	NA	NA	NA	NA	NA
879	DUSP3				NA	NA	NA	NA	NA	NA	NA	2279.36	NA	NA	NA	NA	NA	NA	NA	2382.69	NA	NA	NA	NA	NA	NA	NA	NA	NA	NA	NA	NA	NA	3041.83	NA	NA	NA	NA	NA	NA	NA	NA	NA	NA	NA	NA	NA	NA	NA
880	IDH3G				NA	NA	NA	NA	NA	NA	NA	2423.84	NA	NA	NA	NA	NA	NA	NA	2353.65	NA	NA	NA	NA	NA	NA	NA	NA	NA	NA	NA	NA	NA	1505.68	NA	NA	NA	NA	NA	NA	NA	NA	NA	NA	NA	NA	NA	NA	NA
881	SSR4				NA	NA	NA	NA	NA	NA	NA	NA	NA	NA	NA	NA	885.267	NA	NA	860.904	NA	NA	NA	NA	NA	NA	NA	NA	NA	NA	NA	NA	NA	981.398	NA	NA	NA	NA	NA	NA	NA	NA	NA	NA	NA	NA	NA	NA	NA
882	BCAP31				NA	NA	NA	NA	NA	NA	NA	NA	NA	NA	NA	NA	NA	NA	NA	NA	NA	NA	NA	NA	NA	NA	NA	NA	NA	NA	NA	NA	NA	2306.41	NA	NA	NA	NA	NA	NA	NA	NA	NA	NA	NA	NA	NA	NA	NA
883	MECP2				NA	NA	NA	NA	NA	NA	NA	NA	NA	NA	NA	NA	NA	NA	NA	NA	NA	NA	NA	NA	NA	NA	NA	NA	534.19	NA	NA	NA	NA	441.859	NA	NA	NA	NA	NA	NA	NA	NA	NA	NA	NA	NA	NA	NA	NA
884	ALDH3A2				3915.34	9832.64	NA	6563.47	3092.64	5169.24	4557.58	4620.04	4808.33	3543.24	NA	5699.41	5592.77	NA	3235.5	3675.56	NA	NA	12518.9	NA	12466.9	4344.42	3407.68	11840.1	5246.95	1698.5	4290.47	6356.49	5279.81	5387.48	8391.5	NA	4326.82	9635.27	6280.72	5357.61	8192.85	3574.37	6119.19	6666.7	2953.98	6046.3	5494.06	6868.69	5528.09
885	ALDH5A1				NA	NA	NA	8870.2	NA	4023.37	NA	4275.05	NA	NA	NA	3685.2	5009.74	NA	NA	2530.72	NA	NA	NA	NA	NA	NA	NA	NA	4515.31	7183.83	NA	NA	4078.81	5990.73	NA	NA	NA	8812.34	NA	NA	NA	NA	NA	7130.41	NA	NA	4257.62	NA	NA
886	HSD17B4				1299.99	NA	NA	NA	841.435	1449.1	NA	1459.8	648.058	1367.3	NA	1097.85	1259.93	NA	NA	903.35	NA	NA	NA	NA	NA	NA	NA	NA	NA	1602.14	NA	NA	4263.3	1239.96	NA	NA	984.892	NA	NA	NA	NA	2063.98	2222.57	1355.58	NA	NA	2086.31	1451.46	NA
887	PSMD7				NA	NA	NA	NA	NA	NA	2693.79	NA	NA	NA	NA	NA	NA	NA	NA	740.654	NA	NA	NA	NA	NA	NA	NA	NA	NA	NA	NA	NA	NA	1335.36	NA	NA	NA	NA	NA	NA	NA	NA	NA	948.113	NA	NA	NA	NA	NA
888	SGSH				1019.25	NA	NA	NA	NA	NA	1687.11	NA	2414.17	NA	NA	NA	NA	3144.46	NA	NA	NA	NA	NA	NA	NA	NA	NA	NA	1227.81	NA	NA	2863.14	NA	1517.23	NA	NA	NA	NA	NA	NA	NA	1292.39	NA	NA	NA	NA	NA	NA	NA
889	RPS6KA3				NA	NA	NA	NA	NA	NA	NA	NA	NA	NA	NA	NA	NA	NA	NA	1143.29	NA	NA	NA	NA	NA	NA	NA	NA	NA	450.175	NA	NA	NA	NA	NA	NA	NA	NA	NA	NA	NA	NA	NA	NA	NA	NA	NA	NA	NA
890	LUM				NA	NA	NA	NA	NA	NA	NA	2549.96	NA	NA	NA	NA	NA	NA	NA	1050.72	NA	NA	NA	NA	NA	NA	NA	NA	NA	NA	NA	NA	NA	761.541	NA	13205.7	NA	NA	NA	NA	NA	NA	NA	NA	NA	NA	NA	1414.57	NA
891	PRELP				NA	6634.02	12842.4	NA	NA	NA	NA	NA	NA	NA	NA	NA	NA	NA	NA	NA	NA	NA	8575.29	NA	NA	NA	NA	NA	NA	1153.01	NA	1766.54	NA	NA	NA	4223.62	2349.83	NA	NA	NA	NA	NA	2497.33	NA	NA	3458.15	NA	NA	3263.41
892	NDUFA8				3064.93	13683.9	NA	7048.87	NA	2986.76	23625.5	22541.7	NA	20139.9	NA	12834.6	3099.1	NA	NA	8466.74	NA	43201.8	NA	NA	17531.3	NA	NA	NA	NA	8318.19	NA	NA	NA	5133.38	NA	NA	3153.93	NA	NA	NA	NA	7253.36	8419.69	4135.44	7843.46	NA	13716.4	30738.6	8948.46
893	HNRNPA3				NA	NA	NA	4927.36	NA	NA	1476.46	NA	NA	NA	NA	NA	NA	NA	NA	1597.09	NA	NA	NA	NA	NA	NA	NA	NA	NA	1582.93	NA	NA	NA	2673.43	NA	NA	NA	10653.8	NA	NA	NA	NA	NA	1189.57	NA	NA	NA	NA	NA
894	MYOM1		+		118568	189933	104373	191820	102014	178557	64904.6	111347	26791.7	34199.1	161388	180351	143817	41234.3	109511	114437	NA	93565.3	136432	NA	139375	152428	116587	155961	165630	115206	144704	120273	128604	67059.3	139752	108712	150022	207513	105779	172120	199251	124157	41717.4	147890	16326.9	155727	65924.3	92609.8	24033.5
895	PGD				NA	NA	NA	NA	NA	NA	NA	NA	NA	NA	NA	NA	NA	NA	NA	NA	NA	NA	NA	NA	NA	NA	NA	NA	NA	NA	NA	NA	NA	2525.6	NA	NA	NA	NA	NA	NA	NA	NA	NA	NA	NA	NA	NA	2861.98	NA
896	HNRNPM				NA	NA	NA	NA	NA	NA	NA	NA	NA	NA	NA	NA	NA	NA	NA	902.006	NA	NA	NA	NA	NA	NA	NA	NA	NA	NA	NA	NA	NA	2045.15	NA	NA	NA	34409.5	NA	NA	NA	NA	NA	NA	NA	NA	NA	NA	NA
897	KPNA1				NA	NA	NA	NA	NA	NA	NA	NA	NA	NA	NA	NA	NA	NA	NA	937.277	NA	NA	NA	NA	NA	NA	NA	NA	NA	438.734	NA	NA	NA	1818.77	NA	NA	NA	NA	NA	NA	NA	NA	NA	647.412	NA	NA	NA	NA	NA
898	ARHGDIA				NA	NA	NA	NA	NA	NA	NA	NA	NA	NA	NA	NA	NA	NA	NA	NA	NA	NA	NA	NA	NA	NA	NA	NA	NA	NA	NA	NA	NA	1192.6	NA	NA	NA	NA	NA	NA	NA	NA	NA	NA	NA	NA	NA	NA	NA
899	ARHGDIB				NA	NA	NA	NA	NA	NA	NA	NA	NA	3955.12	NA	NA	NA	NA	NA	NA	NA	NA	NA	NA	NA	NA	NA	NA	NA	NA	NA	NA	NA	NA	NA	NA	NA	NA	NA	NA	NA	NA	NA	NA	NA	NA	NA	886.789	NA
900	HNRNPF				NA	NA	NA	NA	NA	NA	NA	NA	NA	NA	NA	NA	NA	NA	NA	177.371	NA	NA	NA	NA	NA	NA	NA	NA	NA	NA	NA	NA	NA	409.349	NA	NA	NA	3648.22	1531.15	NA	NA	NA	NA	NA	NA	NA	NA	NA	NA
901	MRPL12		+		NA	NA	NA	NA	NA	1700.34	1502	3337.43	NA	4213.13	NA	NA	NA	NA	NA	1360.32	NA	NA	NA	NA	NA	NA	NA	NA	NA	639.375	NA	NA	NA	2719.91	NA	NA	NA	NA	2563.48	NA	NA	NA	NA	3019.23	NA	NA	2488.29	3635.88	NA
902	AKR1C2				NA	NA	NA	NA	NA	NA	NA	NA	NA	NA	NA	NA	1026.08	NA	NA	NA	NA	NA	NA	NA	NA	NA	NA	NA	NA	NA	NA	NA	NA	NA	NA	NA	NA	NA	NA	NA	NA	NA	NA	NA	NA	NA	NA	NA	NA
903	CAPZA1				NA	NA	NA	NA	NA	NA	NA	NA	NA	1441.89	NA	NA	NA	NA	NA	750.807	NA	NA	NA	NA	NA	NA	NA	NA	NA	NA	NA	NA	NA	604.086	NA	NA	NA	NA	NA	NA	NA	NA	NA	NA	NA	NA	NA	NA	NA
904	CRIP2				NA	551.287	NA	NA	NA	NA	NA	NA	NA	NA	NA	NA	NA	NA	NA	245.416	NA	NA	NA	NA	NA	NA	NA	NA	NA	115.31	NA	NA	NA	190.249	NA	NA	NA	NA	NA	NA	NA	NA	NA	NA	NA	NA	NA	NA	NA
905	ACLY				NA	NA	NA	NA	NA	NA	NA	NA	NA	NA	NA	NA	NA	NA	NA	NA	NA	NA	NA	NA	NA	NA	NA	NA	NA	NA	NA	NA	NA	NA	NA	NA	NA	4021.82	NA	NA	NA	NA	NA	NA	NA	NA	NA	NA	NA
906	SUCLG1		+		NA	NA	NA	10313.5	1968.76	NA	NA	5050.5	NA	NA	NA	NA	1945.85	NA	NA	3902.68	NA	NA	NA	NA	NA	NA	NA	NA	NA	2869.12	NA	NA	6328.95	7378.96	NA	NA	NA	NA	NA	NA	NA	NA	NA	3624.15	NA	NA	NA	NA	NA
907	COPB1				NA	NA	NA	NA	NA	NA	NA	NA	NA	NA	NA	NA	NA	NA	NA	NA	NA	NA	NA	NA	NA	NA	NA	NA	NA	368.493	NA	NA	NA	NA	NA	NA	NA	NA	NA	NA	NA	NA	NA	528.187	NA	NA	NA	NA	NA
908	COPA				NA	NA	NA	NA	NA	NA	NA	NA	NA	NA	NA	NA	NA	NA	NA	867.676	NA	NA	NA	NA	NA	NA	NA	NA	NA	NA	NA	NA	NA	336.657	NA	NA	NA	NA	NA	NA	NA	NA	NA	996.645	NA	NA	NA	NA	NA
909	CTSC				NA	NA	NA	NA	NA	886.836	NA	NA	NA	NA	NA	NA	NA	NA	NA	NA	NA	NA	NA	NA	NA	NA	NA	NA	NA	NA	NA	4408.03	NA	516.759	NA	NA	NA	NA	NA	NA	NA	NA	NA	NA	NA	NA	NA	NA	NA
910	SLC16A1				NA	NA	NA	NA	NA	NA	NA	NA	NA	NA	NA	NA	NA	NA	NA	NA	NA	NA	NA	NA	NA	NA	NA	NA	NA	1935.26	NA	NA	NA	2641.94	NA	NA	NA	NA	NA	NA	NA	NA	NA	1857.69	NA	NA	NA	NA	NA
911	SEC24C				NA	NA	NA	NA	NA	NA	NA	NA	NA	NA	NA	NA	NA	NA	NA	NA	NA	NA	NA	NA	NA	NA	NA	NA	NA	NA	NA	NA	NA	531.657	NA	NA	NA	NA	NA	NA	NA	NA	NA	NA	NA	NA	NA	NA	NA
912	SUB1				NA	NA	NA	NA	NA	NA	NA	NA	NA	NA	NA	NA	NA	NA	NA	NA	NA	NA	NA	NA	NA	NA	NA	NA	1437.23	669.99	NA	2590.64	NA	820.939	NA	NA	NA	NA	NA	NA	NA	NA	NA	823.809	NA	NA	NA	NA	NA
913	POLG				NA	NA	NA	NA	1394.93	NA	3127.35	49029	NA	4918.06	NA	NA	NA	NA	NA	20940.3	NA	NA	NA	NA	NA	NA	NA	NA	NA	3969.75	NA	NA	NA	7631.91	NA	62654.3	NA	NA	45120.6	NA	NA	2800.74	NA	3543.54	NA	NA	9220.77	3490.42	8727.04
914	CLNS1A				NA	NA	NA	2096.51	NA	NA	NA	940.239	NA	NA	NA	NA	NA	NA	NA	NA	NA	NA	NA	NA	NA	NA	NA	NA	NA	NA	NA	NA	NA	2579.88	NA	NA	NA	NA	NA	NA	NA	1378.31	NA	NA	NA	NA	NA	NA	NA
915	RARS				NA	NA	NA	NA	NA	NA	NA	1405.21	NA	NA	NA	NA	NA	NA	NA	933.93	NA	NA	NA	NA	NA	NA	NA	NA	NA	NA	NA	NA	NA	554.926	NA	NA	NA	NA	NA	NA	NA	NA	NA	429.897	NA	NA	NA	NA	NA
916	CACNA2D1				3590.27	24394.6	NA	11326.6	11942.3	11296.2	17713.5	10733.2	7333.08	24210	NA	5107.18	9426.75	NA	9431.43	5943.57	NA	11817.9	28355.7	NA	41337.1	4761.45	33811.6	12450.5	11664.7	16849.9	6560.18	25813.9	21486.6	18665.6	18355.8	12191.4	5008.66	7104.79	39860.3	13810.7	18520.4	7942.4	18860.2	17300.8	21285.4	22311.1	38119.7	18943.8	12725
917	MYOM2		+		83871.4	315049	80558.3	195777	118356	188912	150042	109565	37625.3	115209	196568	160464	143612	8303.76	131718	169780	NA	219249	304250	NA	402985	104877	120796	325509	246014	244610	166123	193396	289299	198133	202134	187599	102277	224210	192721	122231	196950	176401	94625.1	266389	43770.9	255165	280766	261468	25409.5
918	YARS				NA	NA	NA	NA	NA	NA	NA	NA	NA	NA	NA	NA	NA	NA	NA	NA	NA	NA	NA	NA	NA	NA	NA	NA	NA	NA	NA	NA	NA	257.682	NA	NA	NA	3783.18	NA	NA	NA	NA	NA	NA	NA	NA	NA	NA	NA
919	USP14				1453.8	3739.4	NA	NA	NA	1151.98	NA	NA	NA	NA	NA	NA	NA	NA	NA	806.013	NA	NA	NA	NA	NA	NA	NA	NA	NA	945.394	NA	NA	NA	1850.67	NA	NA	NA	NA	NA	NA	NA	826.831	NA	NA	NA	NA	6340.66	NA	NA
920	PRKAG1				NA	NA	NA	NA	NA	NA	NA	NA	NA	NA	NA	NA	NA	NA	NA	NA	NA	NA	NA	NA	NA	NA	NA	NA	NA	NA	NA	NA	NA	NA	NA	NA	NA	NA	NA	NA	NA	NA	NA	NA	NA	NA	NA	NA	NA
921	PRKAA2				NA	NA	NA	NA	NA	NA	NA	NA	NA	NA	NA	NA	NA	NA	NA	2606.34	NA	NA	NA	NA	NA	NA	NA	NA	NA	2687.28	NA	NA	NA	NA	NA	NA	NA	NA	NA	NA	NA	NA	NA	3219.38	NA	NA	NA	NA	NA
922	HSPA2				NA	NA	NA	8708.32	NA	3928.57	NA	7133.19	NA	3703.46	NA	5257.65	3400.58	NA	NA	6739.42	NA	NA	NA	NA	NA	4582.79	NA	NA	5389.24	6969.56	3581.25	NA	7737.15	30630.5	4935.76	3734.77	NA	NA	NA	NA	NA	3566.85	9624.85	10465.9	NA	NA	2845.64	NA	5158.28
923	RAD23B				NA	NA	NA	7271.01	NA	3792.26	2623.98	3399.54	NA	3318.14	NA	NA	NA	NA	NA	2936.55	NA	NA	NA	NA	14048.3	NA	NA	NA	NA	4463.4	2913.15	NA	NA	5313.57	NA	NA	NA	NA	NA	NA	NA	NA	2862.02	2071.26	2089.75	NA	NA	5452.56	NA
924	AK2				NA	NA	NA	5636.93	NA	NA	NA	NA	NA	NA	NA	1336.32	4123.63	NA	NA	NA	NA	NA	NA	NA	NA	NA	NA	NA	NA	10482.2	NA	NA	NA	3610.96	NA	NA	NA	18469.9	NA	NA	NA	NA	NA	3852.36	NA	NA	6294.48	NA	NA
925	HMGCS2				NA	NA	NA	NA	NA	NA	NA	6816.97	NA	NA	NA	NA	NA	NA	NA	NA	NA	NA	NA	NA	NA	NA	NA	NA	NA	NA	NA	NA	NA	NA	NA	NA	NA	NA	NA	NA	6346.11	NA	NA	NA	NA	NA	NA	NA	NA
926	NAPA				NA	NA	NA	NA	NA	NA	1993.39	1321.08	NA	1814.9	NA	NA	NA	NA	NA	1298.87	NA	NA	NA	NA	NA	NA	NA	NA	NA	2934.82	NA	NA	NA	1877.54	NA	NA	NA	NA	NA	NA	NA	NA	NA	1804.54	NA	NA	NA	1166.9	NA
927	EIF5				NA	NA	NA	NA	NA	NA	NA	NA	NA	NA	NA	NA	NA	NA	NA	1125.28	NA	NA	NA	NA	NA	NA	NA	NA	NA	NA	NA	NA	NA	1767.26	NA	NA	NA	NA	NA	NA	NA	NA	NA	452.435	NA	NA	NA	NA	NA
928	PSMD4				NA	NA	NA	22958.2	NA	NA	5294.86	15977.1	NA	NA	NA	NA	NA	NA	NA	1296.35	NA	NA	NA	NA	NA	NA	NA	NA	2175.97	NA	NA	NA	NA	6783.2	NA	NA	1253.66	NA	NA	NA	NA	NA	NA	NA	NA	NA	14249.5	NA	7519.05
929	RRAD				NA	NA	NA	NA	NA	NA	NA	NA	NA	NA	NA	NA	NA	NA	NA	NA	NA	NA	NA	NA	NA	NA	NA	NA	NA	NA	NA	NA	NA	NA	NA	NA	NA	NA	NA	NA	NA	NA	NA	NA	NA	NA	NA	NA	NA
930	CSE1L				NA	NA	NA	NA	NA	NA	NA	NA	NA	NA	NA	NA	NA	NA	NA	NA	NA	NA	NA	NA	NA	NA	NA	NA	NA	NA	NA	NA	NA	530.034	NA	NA	NA	7558.68	NA	NA	NA	NA	NA	NA	NA	NA	NA	NA	NA
931	VCP				5702.96	28239.5	NA	9795.89	1884.75	12188.1	31777.8	11269.1	11887.4	16767.8	10216.5	6229.58	9966.7	NA	9762.23	3761.21	NA	33929.5	23200.3	NA	21113.2	9023.33	13463.1	15532.8	17410.8	18292	9892.29	20568.8	15895.4	22877.9	8927.3	9476.57	5369.51	29062.9	18064.9	20971.9	18635	8286.54	21266	18687.2	10966	17017.8	10329.5	22213.7	6400.86
932	MFAP4				424.553	NA	NA	NA	NA	NA	NA	NA	NA	NA	NA	NA	NA	NA	NA	1066.55	NA	NA	NA	NA	NA	NA	NA	NA	NA	NA	NA	NA	NA	NA	NA	NA	NA	NA	NA	NA	NA	NA	NA	NA	NA	NA	NA	NA	NA
933	HADHB				26406	29103.9	NA	31454	18778.2	32034.8	94848.7	280188	8807.7	94976.3	12840.9	18095	16804.5	NA	11107	37577.2	NA	221798	186212	NA	54584.6	19332.1	50861.6	157636	22663.1	64146.5	10723.5	26163.8	41556.2	98557.7	36015	47622.9	21591	69007.1	85019.6	47484.6	35474.2	15046.8	147555	65483.5	18123.6	36721	72837.1	64937.6	45657.2
934	NAP1L1				NA	NA	NA	NA	NA	NA	NA	NA	NA	NA	NA	NA	NA	NA	NA	677.144	NA	NA	NA	NA	NA	NA	NA	NA	NA	472.451	NA	NA	NA	1962.83	NA	NA	NA	NA	NA	NA	NA	NA	NA	897.038	NA	NA	NA	NA	NA
935	ADK				NA	NA	NA	NA	NA	NA	NA	NA	NA	NA	NA	NA	NA	NA	NA	NA	NA	NA	NA	NA	NA	NA	NA	NA	NA	NA	NA	NA	NA	NA	NA	NA	NA	NA	NA	NA	NA	NA	NA	NA	NA	NA	NA	NA	NA
936	LAMB2				5776.18	NA	NA	9049.27	NA	2699.87	NA	3758.08	5953.9	NA	NA	NA	4008.83	NA	8047.87	12824.3	NA	56788.3	8649.34	NA	22264.8	11383.7	23689.4	12470.4	3931.31	3919.54	5739.33	NA	5045.43	3297.13	6578.96	10495.2	3959.27	7767.66	18574.8	NA	8155.97	6285.98	20759.8	5398.14	NA	17394.7	5108.12	3170.55	6704.73
937	CDH13				2259.55	7852.91	NA	7816.52	4349.52	4133.62	2362.39	2093.98	5203.27	8091.76	5227.09	2787.42	3164.72	NA	NA	2316	NA	10881.4	14497.9	NA	11728.2	2150.73	4944.51	10448.8	5633.3	7316.57	6491.72	10499.7	7250.33	4506.03	14991.8	6818.71	3585.51	11679.6	12943.6	11238.6	6224.47	3427.91	25902.3	3121.59	3032.94	26696.6	5787.13	7072.47	7042.37
938	TPD52				NA	NA	NA	NA	NA	NA	NA	NA	NA	NA	NA	NA	NA	NA	NA	NA	NA	NA	NA	NA	NA	NA	NA	NA	NA	NA	NA	NA	NA	761.62	NA	NA	NA	2709.16	NA	NA	NA	NA	NA	NA	NA	NA	NA	NA	NA
939	SNU13				NA	NA	NA	NA	NA	NA	NA	NA	NA	NA	NA	NA	NA	NA	NA	NA	NA	NA	NA	NA	NA	NA	NA	NA	NA	1168.92	NA	NA	NA	994.684	NA	NA	NA	NA	NA	NA	NA	NA	NA	690.822	NA	NA	NA	NA	NA
940	NPEPPS				NA	10203.7	NA	NA	NA	2123.8	NA	2988.75	12385.5	7048.75	NA	6265.53	2206.76	NA	8364.01	14632.8	NA	NA	NA	NA	NA	NA	NA	NA	NA	3598.94	7475.19	6753.44	3066.76	5304.58	NA	NA	NA	NA	NA	NA	4827.88	1878.97	NA	801.907	6307.99	NA	NA	1897.19	NA
941	OXCT1				NA	NA	NA	NA	NA	NA	NA	NA	NA	NA	NA	NA	NA	NA	NA	NA	NA	NA	NA	NA	NA	NA	NA	NA	NA	NA	NA	NA	NA	NA	NA	NA	NA	NA	NA	NA	NA	NA	NA	NA	NA	NA	NA	NA	NA
942	SH3BGR				5137.23	NA	NA	27678.7	6444.33	NA	9886.12	8634.14	NA	6812.67	NA	4035.59	7385.66	NA	NA	8345.44	NA	NA	18722.8	NA	NA	NA	NA	NA	6968.22	6633.3	NA	NA	17282.6	27275.7	NA	10627	NA	NA	NA	NA	NA	6864.15	10619.5	10167.4	NA	NA	8664.86	16343.8	NA
943	EIF3B				NA	NA	NA	NA	1380.25	NA	NA	NA	NA	NA	NA	NA	NA	NA	NA	1283.23	NA	NA	NA	NA	NA	NA	NA	NA	NA	623.694	NA	NA	NA	1263.68	NA	NA	NA	NA	NA	NA	NA	NA	NA	910.939	NA	NA	1088.79	NA	NA
944	ATP5J2				70181.7	7954.54	NA	7962.92	13599.3	76738.7	74149.8	102013	NA	87855.2	NA	4055.59	7612.51	NA	NA	101143	NA	192819	65524.7	65521.2	22357.7	15459.3	43787.5	30685	7154.14	100629	15288.8	19049.1	41462.3	42973.3	17091.5	63656.2	30236.2	12059.1	56748.5	23052.4	NA	39741.9	89698.8	38600	16629.2	17116.9	60546.8	146440	21029.3
945	NDUFV3				NA	NA	NA	2911.06	NA	NA	NA	13572	NA	NA	NA	2335.33	1962.66	NA	NA	320.892	NA	NA	NA	NA	NA	NA	NA	NA	NA	2349.52	NA	NA	NA	1434.36	NA	NA	1159.67	NA	20155.9	NA	NA	3361.05	NA	3472.93	NA	NA	11017.1	6779.74	NA
946	MARS				NA	NA	NA	NA	NA	NA	NA	NA	NA	NA	NA	NA	NA	NA	NA	181.225	NA	NA	NA	NA	NA	NA	NA	NA	NA	NA	NA	NA	NA	175.724	NA	NA	NA	NA	NA	NA	NA	706.009	NA	172.019	NA	NA	NA	NA	NA
947	ITGA1				NA	NA	NA	1203.53	NA	NA	NA	NA	NA	NA	NA	NA	1328.34	NA	NA	956.706	NA	NA	NA	NA	NA	NA	NA	NA	NA	906.368	NA	NA	1451.76	830.947	NA	NA	984.203	NA	NA	NA	NA	NA	3718.42	NA	NA	NA	NA	NA	NA
948	C14orf2				NA	NA	NA	NA	NA	NA	NA	7385.21	NA	NA	NA	NA	NA	NA	NA	1338.61	NA	17763.2	NA	NA	NA	NA	NA	NA	NA	3641.9	NA	NA	NA	1825.43	NA	NA	NA	NA	NA	NA	NA	NA	NA	NA	NA	NA	NA	9572.69	NA
949	ATP5I				14175.4	NA	NA	2079.45	3238.05	33434.7	60664.5	70779.9	6111.99	72851.3	NA	NA	1641.12	2832.43	NA	12327.6	NA	127472	18322.1	28784.1	35047.4	3313.97	19781.8	32065.5	5409.69	24805.4	2737.7	6794.42	21928.8	15945.1	11133.2	11865.1	7573.53	7067.03	42644.6	15420.1	NA	9508.41	35555.6	9568.83	15615.5	17400.7	19414	69326.1	14314.4
950	EIF6				NA	NA	NA	NA	NA	NA	NA	NA	NA	NA	NA	NA	NA	NA	NA	NA	NA	NA	NA	NA	NA	NA	NA	NA	NA	NA	NA	NA	NA	3066.36	NA	NA	NA	NA	NA	NA	NA	NA	NA	NA	NA	NA	NA	NA	NA
951	NDUFA6				12735.9	22603.2	13872.1	8755.05	4099.15	13004.6	6414.22	8203.25	NA	5111.71	NA	7972.81	8141.86	NA	8441.82	4884.37	NA	24390.3	NA	NA	NA	17076.5	NA	13294.3	11578.1	6712.47	8876.63	NA	6132.91	3923.39	7755.1	NA	9948.8	14540.7	NA	14270.1	12878.9	5991.62	NA	5770.96	NA	NA	NA	10989	NA
952	SYNJ2BP				NA	NA	NA	NA	NA	NA	4280.97	7465.06	NA	7561.42	NA	NA	NA	NA	NA	1007.35	NA	NA	NA	NA	NA	NA	NA	NA	NA	NA	NA	NA	NA	2223.86	NA	NA	NA	NA	NA	NA	NA	NA	NA	NA	NA	NA	6844.46	NA	NA
953	DEFA1				NA	NA	NA	NA	NA	NA	NA	NA	NA	NA	NA	NA	NA	NA	NA	NA	NA	NA	NA	NA	NA	NA	NA	NA	NA	NA	NA	NA	NA	NA	NA	NA	NA	NA	NA	NA	NA	NA	NA	NA	NA	NA	NA	NA	5007.87
954	DEFA1B				NA	NA	NA	NA	NA	NA	NA	NA	NA	NA	NA	NA	NA	NA	NA	NA	NA	NA	NA	NA	NA	NA	NA	NA	NA	NA	NA	NA	NA	NA	NA	NA	NA	NA	NA	NA	NA	NA	NA	NA	NA	NA	NA	NA	5007.87
955	ARPC4				NA	NA	NA	NA	NA	NA	NA	NA	NA	NA	NA	NA	NA	NA	NA	NA	NA	NA	NA	NA	NA	NA	NA	NA	NA	NA	NA	NA	NA	1566.12	NA	NA	NA	NA	NA	NA	NA	NA	NA	NA	NA	NA	NA	NA	NA
956	TPI1				5606.47	3334.67	8144.83	9633.84	NA	2609.8	5598.28	10484.8	14841.2	5628.36	NA	2301.55	4943.9	6953.1	5867.16	5305.33	NA	3997.54	5417.14	19601.6	NA	NA	NA	NA	10526	4799.99	2641.11	11534.2	11573.7	10283.9	NA	NA	1927.52	15561.7	11844.1	8350.79	21528.8	5480.25	6322.03	3893.16	7198.21	NA	14593.6	3302.37	11081.1
957	EIF3E			+	NA	NA	NA	NA	NA	NA	NA	NA	NA	NA	NA	NA	NA	NA	NA	NA	NA	NA	NA	NA	NA	NA	NA	NA	NA	283.547	NA	NA	NA	1013.82	NA	NA	NA	NA	9384.3	NA	NA	NA	NA	NA	NA	NA	NA	333.314	NA
958	MYL6				NA	NA	NA	NA	NA	NA	NA	NA	NA	6353.72	NA	NA	2761	NA	NA	4397.71	NA	NA	NA	NA	NA	NA	NA	NA	5190.72	NA	NA	NA	NA	5644.93	NA	NA	NA	NA	NA	NA	NA	NA	NA	NA	NA	NA	NA	NA	NA
959	ACTB				5936.4	9065.2	16934.7	8265.91	10501.2	15519.2	38843.9	46370.9	29676	113033	NA	21712.2	16518.6	32890.2	30684.3	20707.1	NA	63123.8	15919.9	17791.2	22807.6	7355.52	13622.8	9019.38	13346.9	6006.66	3655.32	107967	157769	82641.8	18495.5	56861	12280	15951.2	96056.2	63824.9	34255.3	14105	16207	18555.3	27630.3	10785.4	62410.1	26754.7	55132.5
960	EIF4A1				NA	NA	NA	NA	NA	NA	NA	NA	NA	NA	NA	NA	2169.46	NA	NA	NA	NA	NA	NA	NA	NA	NA	NA	NA	NA	NA	NA	NA	NA	1656.85	NA	NA	18095	NA	NA	NA	NA	NA	NA	NA	NA	NA	NA	NA	NA
961	RPS20				NA	NA	NA	NA	NA	NA	NA	3013.4	NA	3151.19	NA	NA	2996.03	NA	NA	3842.49	NA	NA	NA	NA	NA	NA	NA	NA	NA	1793.28	NA	NA	NA	4321.81	NA	5263.41	NA	NA	NA	NA	NA	2762.51	NA	3563.4	NA	NA	NA	NA	NA
962	PRPS1				NA	NA	NA	NA	NA	NA	NA	NA	NA	NA	NA	NA	NA	NA	NA	NA	NA	NA	NA	NA	NA	3130.24	NA	NA	NA	6454.44	NA	4832.21	3182	577.815	NA	NA	2434.83	NA	NA	NA	NA	NA	NA	3557.43	NA	NA	NA	NA	NA
963	PSMA6				2497.53	4907.42	2105.61	8058.46	2524.72	5020.41	8326.09	4306.25	5723.87	6421.39	14498.1	3293.89	8074.36	NA	5852.86	3791.74	NA	NA	NA	NA	NA	2430.92	NA	NA	4353.57	1177.3	1842.06	7597.44	7964.48	11381.1	NA	NA	NA	4043.34	6957.01	5721.05	6029.3	4143.19	NA	5426.56	3654	2828.89	4528.57	4593.06	5781.77
964	S100A10				NA	6473.5	NA	NA	NA	NA	NA	2793.39	NA	7076.97	23757.8	NA	NA	NA	NA	2299.37	NA	NA	9846.43	NA	NA	NA	NA	NA	4298.53	5512.42	NA	NA	11647.4	5311.27	NA	NA	NA	NA	6968.3	NA	NA	NA	NA	NA	4586.88	NA	NA	4810.2	NA
965	CDC42				NA	NA	NA	NA	NA	NA	1275.28	2430.47	NA	3506.63	NA	NA	NA	NA	NA	541.28	NA	NA	NA	NA	NA	NA	NA	NA	NA	528.687	NA	NA	NA	2600.41	NA	NA	NA	NA	NA	NA	NA	NA	NA	NA	NA	NA	NA	NA	NA
966	DSTN				NA	NA	NA	NA	NA	NA	NA	NA	NA	NA	NA	NA	NA	NA	NA	NA	NA	NA	NA	NA	NA	NA	NA	NA	NA	NA	NA	NA	NA	NA	NA	NA	NA	NA	NA	NA	NA	NA	NA	NA	NA	NA	NA	NA	NA
967	RAB2A		+		NA	NA	NA	NA	NA	NA	2565.08	1891.36	NA	NA	NA	NA	NA	NA	NA	NA	NA	NA	NA	NA	NA	NA	NA	NA	NA	NA	NA	NA	NA	2137.03	NA	NA	NA	NA	NA	NA	NA	NA	NA	NA	NA	NA	1575.31	NA	NA
968	RAB5B				2410.07	NA	NA	NA	2032.22	NA	4324.58	3772.73	NA	8991.1	NA	NA	NA	NA	NA	2297.51	NA	NA	NA	NA	NA	NA	NA	NA	1648.55	1522.45	NA	NA	1618.93	3992.17	NA	NA	NA	NA	6402.34	NA	NA	NA	3043.34	1121.16	NA	NA	6461.94	4858.68	5151.32
969	RAB10				NA	NA	NA	NA	1131.7	3225.5	2801.04	6160.4	NA	5725.08	NA	1940.97	3316.22	NA	NA	1513.03	NA	NA	NA	NA	NA	NA	NA	NA	4705.84	3775.07	1928.67	NA	4796.76	4297.25	NA	NA	NA	NA	NA	NA	NA	2352.48	NA	3496.56	NA	NA	6492.06	1787.45	NA
970	UBE2D3				NA	NA	NA	NA	NA	NA	NA	NA	NA	NA	NA	NA	NA	NA	NA	NA	NA	NA	NA	NA	NA	NA	NA	NA	NA	NA	NA	NA	NA	1001.27	NA	NA	NA	NA	NA	NA	NA	NA	NA	NA	NA	NA	NA	NA	NA
971	UBE2N				NA	NA	NA	NA	NA	NA	NA	3611.86	NA	NA	NA	NA	NA	NA	NA	NA	NA	NA	NA	NA	NA	NA	NA	NA	NA	1117.67	NA	NA	NA	1452.23	NA	NA	NA	NA	NA	NA	NA	NA	NA	926.034	NA	NA	NA	1586.71	NA
972	RAB14		+		NA	NA	NA	NA	NA	NA	NA	1237.97	NA	NA	NA	NA	NA	NA	NA	519.777	NA	NA	NA	NA	NA	NA	NA	NA	NA	664.091	NA	NA	NA	1501.09	NA	NA	NA	NA	NA	NA	NA	953.02	NA	4727.93	NA	NA	NA	NA	NA
973	ACTR3				NA	NA	NA	NA	NA	NA	NA	NA	NA	1706.34	NA	NA	NA	NA	NA	NA	NA	NA	NA	NA	NA	NA	NA	NA	2633.53	2253.69	1477.67	NA	NA	1626.54	NA	NA	NA	NA	NA	NA	NA	NA	NA	2082.01	NA	NA	NA	1344.84	NA
974	ACTR2				NA	11103.7	NA	NA	NA	NA	NA	NA	NA	NA	NA	NA	NA	NA	NA	NA	NA	NA	NA	NA	NA	NA	NA	NA	NA	NA	NA	NA	NA	1083.02	NA	NA	NA	NA	NA	NA	4960.93	NA	NA	NA	NA	NA	NA	NA	NA
975	ACTR1A		+		NA	NA	NA	NA	NA	NA	6320.76	1469.73	NA	8151.15	NA	NA	NA	NA	NA	1836.95	NA	NA	NA	NA	NA	NA	NA	NA	NA	NA	NA	NA	NA	4157.78	NA	NA	NA	NA	NA	NA	NA	NA	NA	2239.6	NA	NA	6313.08	4755.75	NA
976	COPS2				NA	NA	NA	NA	NA	NA	2415.17	1566.71	NA	NA	NA	1839.47	2905.9	NA	NA	1814.52	NA	NA	NA	NA	NA	NA	NA	NA	NA	1784.52	1559.8	NA	NA	2933.65	NA	NA	NA	NA	NA	NA	NA	1642.16	NA	822.974	NA	NA	NA	NA	NA
977	ABCE1				NA	NA	NA	NA	NA	NA	NA	NA	NA	NA	NA	NA	NA	NA	NA	846.018	NA	NA	NA	NA	NA	NA	NA	NA	NA	NA	NA	NA	NA	NA	NA	NA	NA	NA	NA	NA	NA	NA	NA	NA	NA	NA	NA	NA	NA
978	RPS3A				NA	NA	NA	NA	NA	1791.6	NA	1831.75	NA	NA	NA	NA	NA	NA	NA	2575.12	NA	NA	NA	NA	6248.92	NA	NA	NA	NA	2274.98	NA	NA	NA	2392.69	NA	NA	NA	NA	3045.99	NA	NA	NA	NA	3040.82	NA	NA	NA	5700.78	NA
979	PSME3				NA	NA	NA	NA	NA	NA	NA	NA	NA	NA	NA	NA	NA	NA	NA	NA	NA	NA	NA	NA	NA	NA	NA	NA	NA	NA	NA	NA	NA	NA	NA	NA	NA	NA	NA	NA	NA	NA	NA	NA	NA	NA	NA	NA	NA
980	RPL15				4519.07	NA	NA	5108.95	3132.89	2990.52	NA	1157.26	NA	NA	NA	3414.1	3712.26	NA	NA	2693.62	NA	NA	NA	NA	NA	NA	NA	NA	NA	NA	2872.66	NA	NA	1192.4	NA	NA	3828.43	NA	NA	NA	NA	2883.77	NA	2589.27	NA	NA	NA	NA	NA
981	RPL27				5691.95	8539.8	NA	4019.35	4878.79	5729.96	NA	5489.43	NA	NA	NA	5784.99	5684.68	NA	9873.15	4783.67	NA	NA	NA	NA	NA	NA	NA	NA	5825.46	NA	3529.64	NA	NA	2216.38	7799.27	NA	4616.53	NA	NA	NA	NA	3652.23	NA	3912.26	NA	NA	NA	NA	NA
982	PCBD1				NA	NA	NA	2720.57	NA	NA	NA	NA	NA	NA	NA	NA	NA	NA	NA	NA	NA	NA	NA	NA	NA	NA	NA	NA	NA	3128.22	NA	NA	NA	5554.44	NA	NA	NA	NA	NA	NA	NA	NA	NA	2531.96	NA	NA	NA	NA	NA
983	RHOA			+	NA	NA	NA	NA	NA	NA	NA	NA	NA	8157.04	NA	NA	NA	NA	NA	NA	NA	NA	NA	NA	74204.2	NA	NA	1578.65	NA	2535.8	NA	NA	NA	1615.3	111888	NA	1170.38	NA	NA	NA	NA	NA	NA	2665.32	NA	NA	NA	2282.05	NA
984	HSPE1		+		2901.6	36440.6	16375.8	75627.1	NA	4564.24	12489.3	13953.2	14982.9	9057.64	19199.6	11962.7	16216.7	13840.6	NA	1388.2	NA	NA	15355.2	NA	107891	NA	17555.2	15685	15315.2	26909.5	NA	16544.5	24996.7	45310.5	NA	NA	NA	31065.4	25219.1	21547.6	31380.8	7686.93	7123.4	39933.3	NA	14433.4	17320.5	23040.4	20951.4
985	LYZ		+		15472	47170.5	12596.9	3116.42	5676.91	77330.4	40302.4	40154.8	79685.6	117344	23266.1	1419.22	58164.8	89064.7	97284.6	4034.57	NA	39339.7	7010.84	38797	14905.2	18072.1	28609.1	14187.1	60469.2	9624.92	21899.7	106642	224081	149661	28027.7	130494	9303.22	23543.1	92296.8	70270.9	52666.4	48431.1	26960.5	12057.9	119961	11425.8	72719.5	65679.4	388037
986	DAD1				3811.13	5416.08	NA	6805.38	3456.79	5891.83	3541.16	2453.94	3812.55	5643.6	NA	4649.51	7543.82	NA	39559.5	5247.82	NA	NA	NA	NA	NA	4300.47	NA	NA	8594.76	5793.21	5266.09	4301.81	10356.8	4054.81	6015.46	NA	4351.57	4355.26	10676	NA	4282.81	6330.91	5064.28	5844.62	7621.19	7566.96	2049.81	11579.7	NA
987	UFM1				NA	NA	NA	NA	NA	NA	NA	NA	NA	NA	NA	NA	NA	NA	NA	NA	NA	NA	NA	NA	NA	NA	NA	NA	NA	NA	NA	NA	NA	373.928	NA	NA	NA	NA	NA	NA	NA	NA	NA	NA	NA	NA	NA	NA	NA
988	DCAF7				NA	NA	NA	NA	NA	NA	NA	NA	NA	NA	NA	NA	NA	NA	NA	599.383	NA	NA	NA	NA	NA	NA	NA	NA	NA	576.223	NA	NA	NA	736.744	NA	NA	NA	NA	NA	NA	NA	NA	NA	611.566	NA	NA	NA	NA	NA
989	NUTF2				4005.64	NA	NA	NA	NA	1827.13	NA	3202.34	7673.13	NA	NA	NA	NA	16436.4	NA	NA	NA	NA	NA	NA	NA	NA	NA	NA	NA	NA	NA	NA	5520.04	5113.58	NA	NA	NA	NA	8693.32	NA	NA	1765.75	NA	NA	6643.05	NA	4848.63	NA	NA
990	HNRNPK		+		2969.28	6196.57	NA	10365.6	3911.83	4294.94	NA	NA	3233.07	3928.99	5000.44	3203.87	4654.18	NA	4235.76	2074.83	NA	NA	NA	NA	NA	NA	NA	244196	3874.06	6570.04	5024.36	5261.3	5489.84	4360.02	6360.62	NA	3909.42	8296.68	4745.84	28517.7	5026.16	2077.14	3260.45	7328.94	NA	964.201	2837.71	4328.68	2976.11
991	YWHAG				2968.82	5485.92	NA	12321.5	NA	11508	27960.4	25186.8	3883.2	16570.6	NA	2108.37	5770.39	NA	NA	11143	NA	16705.3	12397.8	11657.9	14219.9	3638.13	10737.4	6869.8	5691.77	40729.8	6460.31	3339.24	15787.7	29762.7	2769.93	9197.13	2679.74	4263.04	17369.5	NA	NA	7385.99	7494.34	27054.2	5630.3	10032.1	15539.4	17664	7271.72
992	TIMM10				NA	NA	NA	NA	NA	NA	NA	NA	NA	NA	NA	NA	NA	NA	NA	NA	NA	NA	NA	NA	NA	NA	NA	NA	NA	NA	NA	NA	NA	1130.89	NA	NA	NA	NA	NA	NA	NA	NA	NA	1120.26	NA	NA	NA	NA	NA
993	RPS7				NA	NA	NA	NA	NA	NA	NA	NA	NA	NA	NA	NA	NA	NA	NA	NA	NA	NA	NA	NA	NA	NA	NA	NA	NA	4158.51	NA	NA	NA	1797.63	NA	NA	NA	NA	NA	NA	NA	NA	NA	NA	NA	NA	NA	NA	NA
994	PPP1CB				NA	5897.48	NA	5264.08	NA	2863.62	3850.25	2114.68	NA	NA	NA	NA	3543.09	NA	NA	2136.55	NA	NA	NA	NA	NA	NA	NA	NA	NA	4795.75	NA	NA	NA	3758.2	NA	NA	NA	NA	NA	NA	NA	NA	NA	4390.05	NA	NA	NA	3913.86	NA
995	PSMC1				NA	NA	NA	6556.93	NA	NA	9458.53	3684.91	NA	31155.9	NA	4417.36	7977.54	NA	NA	3392.78	NA	NA	NA	NA	NA	NA	2636.84	NA	3963.52	3282	NA	NA	NA	5187.72	NA	NA	NA	NA	NA	3241.56	NA	3552.28	NA	4320.58	NA	NA	4037.9	17719.4	NA
996	PSMC5				NA	NA	NA	2020.62	NA	1243.86	4125.14	893.728	NA	NA	NA	1098.55	1318.16	NA	NA	1810.8	NA	NA	NA	NA	NA	NA	NA	NA	NA	1868.1	NA	NA	NA	2126.25	NA	NA	NA	NA	NA	NA	NA	NA	NA	2277.01	NA	NA	NA	NA	NA
997	RPS8				1638.75	NA	NA	NA	1097.35	NA	NA	3141.35	NA	NA	NA	2490.49	NA	NA	NA	4439.66	NA	NA	NA	NA	NA	NA	NA	NA	3182.83	NA	NA	NA	NA	1138.82	NA	NA	NA	1043.39	NA	NA	NA	762.847	NA	2112.04	NA	NA	NA	NA	NA
998	RPS15A				4757.61	4063.52	1499.46	4558.81	NA	3839.74	NA	7948.36	3026.64	3801.58	NA	2925.22	3415.41	NA	NA	4520.42	NA	NA	8479.28	NA	NA	NA	NA	NA	NA	2624.15	NA	4735.67	NA	3469.02	NA	17307.9	NA	NA	67439.5	NA	NA	3059	5759.32	3303.84	NA	NA	NA	2903.58	NA
999	RPS16				4070.54	NA	NA	NA	4722.28	1828.89	2373.14	4702.03	NA	3271.2	5671.85	NA	980.425	NA	NA	7900.02	NA	NA	NA	NA	NA	NA	NA	NA	NA	2185.2	NA	4074.32	2924.57	5057.05	3058.52	4420.12	658.279	NA	7172.32	NA	NA	2453.31	530.814	4249.04	NA	NA	3174.94	4566.51	2588
1000	YWHAE				7951.92	15882.7	6686.63	9884.53	11887.5	24940.5	91227.1	80710.1	11764.8	68656.5	9547.83	2721.26	9582.27	27013.3	10005.1	22687.4	NA	44954.1	26385.6	NA	NA	3761.9	20844.3	11504.6	12161.4	47726.7	3429.93	12859.6	42870.1	62469.1	9238.87	22061.9	5047.94	12290.1	65739.3	27371.2	19155.6	11309.8	16878.5	56255.8	31158	NA	61093.7	56926.5	41216.7
1001	RPS14				NA	NA	NA	NA	NA	NA	NA	5138.49	NA	NA	NA	NA	NA	NA	NA	2457.05	NA	NA	NA	NA	NA	NA	NA	NA	NA	NA	NA	NA	NA	2033.8	NA	NA	NA	NA	NA	NA	NA	NA	NA	NA	NA	NA	842.335	NA	NA
1002	RPS23				NA	NA	NA	NA	NA	NA	NA	467.474	NA	1094.24	NA	NA	NA	NA	NA	1492.21	NA	NA	NA	NA	NA	NA	NA	NA	NA	NA	NA	NA	NA	679.573	NA	NA	NA	NA	NA	NA	NA	579.807	NA	NA	NA	NA	NA	NA	NA
1003	RPS18				6552.71	12398	NA	18233.2	13107.9	14153.8	9395.85	11318.4	5346.48	12357	5438.74	9828.09	13782.6	NA	9785.09	11940.9	NA	NA	14239.3	NA	NA	NA	10187.3	NA	12440.7	10461	10379.2	20154.6	19121.8	13870.7	13174.6	7962.11	10351.2	11843.7	19792.4	13046.5	10748.5	6826.21	20552.3	20076.4	NA	18070.6	10735	16921.9	9670.25
1004	RPS29				NA	NA	NA	NA	NA	NA	NA	NA	NA	NA	NA	NA	NA	NA	NA	NA	NA	NA	NA	NA	NA	NA	NA	NA	NA	NA	NA	NA	NA	NA	NA	NA	NA	NA	NA	NA	NA	NA	NA	NA	NA	NA	NA	NA	NA
1005	RPS13				1470.58	2085.86	NA	NA	2919.18	1730.72	913.584	1303.23	2537.89	2764.32	NA	2032.86	1130.57	NA	NA	1069.36	NA	NA	NA	NA	NA	NA	NA	NA	NA	NA	NA	NA	NA	NA	NA	NA	NA	NA	NA	NA	NA	NA	2072.65	NA	NA	NA	NA	NA	NA
1006	RPS11		+		1969.58	NA	NA	NA	NA	3979.19	NA	NA	NA	NA	NA	3795.8	5518.36	NA	NA	3414.52	NA	NA	NA	NA	NA	NA	NA	NA	NA	NA	NA	NA	NA	2811.72	NA	NA	NA	NA	5338.35	NA	NA	2148.9	NA	3442.06	NA	NA	NA	NA	NA
1007	SNRPE				NA	3766.89	NA	3061.3	NA	1682.95	2709.33	2644.54	NA	2178.29	NA	1400.88	1505.29	NA	3473.54	849.874	NA	NA	NA	NA	NA	NA	NA	NA	NA	2342.97	1739.2	2818.53	NA	4174.48	NA	NA	1604.95	NA	3697.22	NA	3818.28	1617.63	5300.98	2684.24	NA	NA	1629.91	2370.23	6690.62
1008	LSM3				NA	NA	NA	2465.69	NA	NA	NA	NA	NA	NA	NA	NA	NA	NA	NA	NA	NA	NA	NA	NA	NA	NA	NA	NA	NA	NA	NA	NA	1610.2	728.378	NA	NA	NA	NA	NA	NA	NA	632.571	NA	511.763	NA	NA	1004.64	NA	NA
1009	SNRPD3				NA	NA	NA	3291.04	NA	3099.89	NA	1178.35	NA	2039.14	NA	NA	NA	NA	NA	708.336	NA	NA	NA	NA	NA	1252.26	NA	NA	1820.85	3453.91	NA	4357.1	2395.15	3217.14	NA	NA	1204.73	NA	NA	NA	NA	1687.7	2606.3	2953.84	NA	NA	1871.73	1841.57	NA
1010	ARF6				NA	NA	NA	NA	NA	NA	NA	NA	NA	NA	NA	NA	NA	NA	NA	3357.58	NA	NA	NA	NA	NA	NA	NA	NA	NA	NA	NA	NA	NA	1382.92	NA	NA	NA	NA	NA	NA	NA	NA	NA	NA	NA	NA	NA	NA	NA
1011	PSMC6		+		NA	1765.19	NA	2221.16	NA	1629.64	1618.56	1653.65	NA	1608.64	NA	622.872	1148.13	NA	NA	1386.66	NA	NA	NA	NA	NA	NA	NA	2789.73	NA	1556.09	NA	NA	1921.9	1568	NA	NA	726.016	NA	NA	NA	1446.11	1023.92	NA	2305.66	NA	NA	1790.69	1371.75	NA
1012	RPL7A				3253.87	6606.16	NA	NA	NA	2579.71	NA	3032.24	NA	NA	NA	3238.94	3121.51	NA	NA	4122.98	NA	NA	NA	NA	NA	NA	NA	NA	5685.53	NA	2692.01	NA	NA	1611.36	NA	NA	2787.71	NA	NA	NA	NA	4007.78	NA	3578.45	NA	NA	NA	NA	NA
1013	RPS4X				3730.48	NA	NA	NA	3592.38	1012.3	NA	4905.73	NA	NA	NA	NA	NA	NA	NA	6315.11	NA	NA	NA	NA	NA	NA	8252.96	NA	NA	1122.03	NA	NA	NA	3633.03	NA	5997.12	NA	NA	6449.42	NA	NA	2096.38	NA	1810.14	NA	NA	3149.22	1370.23	NA
1014	PPP2CB				NA	NA	NA	NA	NA	NA	NA	2792.19	NA	2545.77	NA	NA	1687.99	NA	NA	2830.42	NA	NA	NA	NA	NA	NA	NA	NA	NA	NA	NA	NA	NA	6987.3	NA	NA	NA	NA	NA	NA	NA	1843.7	4403.1	1821.92	NA	NA	1958.03	NA	NA
1015	RPL23A				NA	NA	NA	NA	NA	NA	NA	NA	NA	NA	NA	NA	NA	NA	NA	1580.38	NA	NA	NA	NA	NA	NA	NA	NA	NA	1029.27	NA	NA	14337.3	1910.4	NA	NA	NA	NA	8891.08	NA	NA	NA	NA	NA	NA	NA	NA	NA	NA
1016	RPS6				NA	NA	NA	NA	NA	NA	NA	NA	NA	NA	NA	NA	NA	NA	NA	1204.79	NA	NA	NA	NA	NA	NA	NA	NA	NA	NA	NA	NA	NA	797.623	NA	NA	NA	10214.5	NA	NA	NA	NA	NA	NA	NA	NA	NA	NA	NA
1017	HIST1H4H				163426	147245	25663.2	132027	209756	91374.9	87876.1	104854	80675.3	151763	122840	95986.3	78303.1	94886.9	137491	336414	NA	124996	NA	NA	56091.4	151613	136343	61253.4	219552	57439	66709.6	214056	154857	113869	214666	282542	130972	170314	468562	119306	160153	111954	93583.3	86288.2	80170	127116	93012	143332	237014
1018	HIST1H4C				163426	147245	25663.2	132027	209756	91374.9	87876.1	104854	80675.3	151763	122840	95986.3	78303.1	94886.9	137491	336414	NA	124996	NA	NA	56091.4	151613	136343	61253.4	219552	57439	66709.6	214056	154857	113869	214666	282542	130972	170314	468562	119306	160153	111954	93583.3	86288.2	80170	127116	93012	143332	237014
1019	HIST1H4J				163426	147245	25663.2	132027	209756	91374.9	87876.1	104854	80675.3	151763	122840	95986.3	78303.1	94886.9	137491	336414	NA	124996	NA	NA	56091.4	151613	136343	61253.4	219552	57439	66709.6	214056	154857	113869	214666	282542	130972	170314	468562	119306	160153	111954	93583.3	86288.2	80170	127116	93012	143332	237014
1020	HIST4H4				163426	147245	25663.2	132027	209756	91374.9	87876.1	104854	80675.3	151763	122840	95986.3	78303.1	94886.9	137491	336414	NA	124996	NA	NA	56091.4	151613	136343	61253.4	219552	57439	66709.6	214056	154857	113869	214666	282542	130972	170314	468562	119306	160153	111954	93583.3	86288.2	80170	127116	93012	143332	237014
1021	HIST2H4B				163426	147245	25663.2	132027	209756	91374.9	87876.1	104854	80675.3	151763	122840	95986.3	78303.1	94886.9	137491	336414	NA	124996	NA	NA	56091.4	151613	136343	61253.4	219552	57439	66709.6	214056	154857	113869	214666	282542	130972	170314	468562	119306	160153	111954	93583.3	86288.2	80170	127116	93012	143332	237014
1022	HIST2H4A				163426	147245	25663.2	132027	209756	91374.9	87876.1	104854	80675.3	151763	122840	95986.3	78303.1	94886.9	137491	336414	NA	124996	NA	NA	56091.4	151613	136343	61253.4	219552	57439	66709.6	214056	154857	113869	214666	282542	130972	170314	468562	119306	160153	111954	93583.3	86288.2	80170	127116	93012	143332	237014
1023	HIST1H4K				163426	147245	25663.2	132027	209756	91374.9	87876.1	104854	80675.3	151763	122840	95986.3	78303.1	94886.9	137491	336414	NA	124996	NA	NA	56091.4	151613	136343	61253.4	219552	57439	66709.6	214056	154857	113869	214666	282542	130972	170314	468562	119306	160153	111954	93583.3	86288.2	80170	127116	93012	143332	237014
1024	HIST1H4F				163426	147245	25663.2	132027	209756	91374.9	87876.1	104854	80675.3	151763	122840	95986.3	78303.1	94886.9	137491	336414	NA	124996	NA	NA	56091.4	151613	136343	61253.4	219552	57439	66709.6	214056	154857	113869	214666	282542	130972	170314	468562	119306	160153	111954	93583.3	86288.2	80170	127116	93012	143332	237014
1025	HIST1H4L				163426	147245	25663.2	132027	209756	91374.9	87876.1	104854	80675.3	151763	122840	95986.3	78303.1	94886.9	137491	336414	NA	124996	NA	NA	56091.4	151613	136343	61253.4	219552	57439	66709.6	214056	154857	113869	214666	282542	130972	170314	468562	119306	160153	111954	93583.3	86288.2	80170	127116	93012	143332	237014
1026	HIST1H4I				163426	147245	25663.2	132027	209756	91374.9	87876.1	104854	80675.3	151763	122840	95986.3	78303.1	94886.9	137491	336414	NA	124996	NA	NA	56091.4	151613	136343	61253.4	219552	57439	66709.6	214056	154857	113869	214666	282542	130972	170314	468562	119306	160153	111954	93583.3	86288.2	80170	127116	93012	143332	237014
1027	HIST1H4E				163426	147245	25663.2	132027	209756	91374.9	87876.1	104854	80675.3	151763	122840	95986.3	78303.1	94886.9	137491	336414	NA	124996	NA	NA	56091.4	151613	136343	61253.4	219552	57439	66709.6	214056	154857	113869	214666	282542	130972	170314	468562	119306	160153	111954	93583.3	86288.2	80170	127116	93012	143332	237014
1028	HIST1H4D				163426	147245	25663.2	132027	209756	91374.9	87876.1	104854	80675.3	151763	122840	95986.3	78303.1	94886.9	137491	336414	NA	124996	NA	NA	56091.4	151613	136343	61253.4	219552	57439	66709.6	214056	154857	113869	214666	282542	130972	170314	468562	119306	160153	111954	93583.3	86288.2	80170	127116	93012	143332	237014
1029	HIST1H4A				163426	147245	25663.2	132027	209756	91374.9	87876.1	104854	80675.3	151763	122840	95986.3	78303.1	94886.9	137491	336414	NA	124996	NA	NA	56091.4	151613	136343	61253.4	219552	57439	66709.6	214056	154857	113869	214666	282542	130972	170314	468562	119306	160153	111954	93583.3	86288.2	80170	127116	93012	143332	237014
1030	HIST1H4B				163426	147245	25663.2	132027	209756	91374.9	87876.1	104854	80675.3	151763	122840	95986.3	78303.1	94886.9	137491	336414	NA	124996	NA	NA	56091.4	151613	136343	61253.4	219552	57439	66709.6	214056	154857	113869	214666	282542	130972	170314	468562	119306	160153	111954	93583.3	86288.2	80170	127116	93012	143332	237014
1031	RAN				NA	3298.7	NA	5354.46	NA	NA	50598.4	NA	4414.62	NA	NA	NA	NA	NA	NA	2735.41	NA	NA	NA	NA	NA	NA	NA	NA	NA	2040.38	NA	NA	NA	3810.49	NA	NA	NA	NA	NA	NA	NA	NA	NA	3507.05	3524.59	NA	NA	1592.11	NA
1032	RPL23				NA	NA	NA	NA	NA	NA	NA	NA	NA	NA	NA	NA	NA	NA	NA	1302.06	NA	NA	NA	NA	NA	NA	NA	NA	NA	NA	NA	NA	NA	499.695	NA	NA	NA	871.36	NA	NA	NA	NA	NA	NA	NA	NA	NA	NA	NA
1033	RAP1A				NA	3735.21	NA	2037.43	NA	5033.39	4976.49	4380.24	NA	4963.5	NA	NA	NA	NA	6985.15	1191.24	NA	NA	NA	NA	NA	NA	NA	NA	NA	1987.12	NA	NA	8373.64	2088.63	NA	5801.61	5062.11	NA	13201.4	NA	NA	NA	3015.71	2123.96	4928.98	NA	7159.71	3719.58	3476.27
1034	RPS15				NA	NA	NA	NA	NA	NA	NA	NA	NA	NA	NA	NA	NA	NA	NA	NA	NA	NA	NA	NA	NA	NA	NA	NA	NA	NA	NA	NA	NA	NA	NA	NA	NA	NA	NA	NA	NA	NA	NA	NA	NA	NA	NA	NA	NA
1035	RPS24				NA	NA	NA	NA	NA	NA	NA	NA	NA	NA	NA	NA	NA	NA	NA	1338.8	NA	NA	NA	NA	NA	NA	NA	NA	NA	NA	NA	NA	NA	NA	NA	NA	NA	NA	NA	NA	NA	NA	NA	NA	NA	NA	NA	NA	NA
1036	RPS25				NA	NA	NA	NA	NA	2397.89	NA	3703.38	NA	4711.83	NA	NA	NA	NA	NA	3686.1	NA	NA	NA	NA	NA	NA	NA	NA	NA	2612.03	NA	NA	4697.01	5270.26	4002.77	NA	NA	NA	10224	NA	NA	NA	NA	3052.83	NA	NA	4038.82	3949.11	NA
1037	RPS26		+		NA	NA	NA	NA	NA	NA	NA	NA	NA	NA	NA	NA	NA	NA	NA	1993.26	NA	NA	NA	NA	NA	NA	NA	NA	NA	NA	NA	NA	NA	NA	NA	NA	NA	NA	6258.94	NA	NA	3565.81	NA	NA	NA	NA	NA	NA	NA
1038	RPS28				NA	NA	NA	NA	NA	2228.41	NA	2807.95	NA	NA	NA	NA	NA	NA	NA	NA	NA	NA	NA	NA	NA	NA	NA	NA	NA	NA	NA	NA	NA	3416.39	NA	NA	NA	NA	NA	NA	2689.88	NA	NA	NA	NA	NA	NA	NA	NA
1039	FAU				NA	NA	NA	4134.24	NA	NA	NA	NA	NA	NA	NA	2937.69	NA	NA	NA	6722.07	NA	NA	5247.26	NA	NA	3305.27	NA	NA	2873.39	2511.06	NA	NA	3379.45	3791.53	4084.97	NA	NA	7584.69	6198.55	NA	NA	5795.93	6066.57	4155.26	NA	NA	4060.94	4155.14	3787.4
1040	GNB2				NA	8832.2	NA	49529.5	NA	NA	NA	78881.3	NA	NA	NA	NA	NA	NA	NA	4974.97	NA	NA	NA	NA	NA	NA	NA	NA	7144.28	NA	NA	9695.49	NA	7708.7	NA	NA	NA	NA	NA	NA	NA	NA	NA	NA	NA	NA	NA	NA	NA
1041	RPL30				NA	NA	NA	NA	NA	NA	NA	NA	NA	NA	NA	NA	NA	NA	NA	796.256	NA	NA	NA	NA	NA	NA	NA	NA	NA	NA	NA	4785.9	NA	372.944	NA	NA	NA	NA	NA	NA	NA	NA	NA	NA	NA	NA	NA	NA	NA
1042	RPL31		+		1623.64	NA	NA	NA	2969.6	NA	NA	3444.01	NA	4022.77	NA	NA	NA	NA	NA	7607.38	NA	NA	NA	NA	NA	NA	NA	NA	NA	NA	NA	NA	NA	5150.76	NA	NA	NA	NA	5099.54	NA	NA	636.977	NA	NA	NA	NA	10413.4	NA	NA
1043	RPL10A				NA	NA	NA	3555.21	NA	NA	NA	6015.65	3041.22	NA	NA	NA	NA	NA	NA	5466.69	NA	NA	NA	NA	NA	3090.37	NA	NA	NA	NA	NA	NA	4096.38	2434.91	NA	14054.6	3283.26	12145.8	NA	NA	6009.08	2406.8	NA	2548.45	NA	NA	NA	NA	NA
1044	RPL11				5939.68	21574.2	NA	18295	6628.32	8797.93	7342.23	6690.92	7210.08	7823.81	NA	13114.4	3324.79	NA	NA	8771.51	NA	8232.92	17753.4	NA	NA	9570.15	7478.72	14760.2	15543.8	15683.8	10143.2	5678.18	8303	10723.7	12554	NA	9706.68	21566	8538.49	3647.92	13823.1	5883.84	12422.7	12333.4	NA	5953.66	6400.32	8915.06	2518.04
1045	RPL8		+		NA	NA	NA	NA	NA	NA	NA	4307.18	NA	NA	NA	NA	NA	NA	NA	2981.89	NA	NA	NA	NA	NA	NA	NA	NA	NA	NA	1894.34	NA	NA	1078.82	NA	6452.66	NA	NA	NA	NA	NA	NA	NA	NA	NA	NA	NA	NA	NA
1046	PPIA				1746.93	3446.4	NA	2398.7	4118.54	2333.96	NA	3862.8	3350.02	10095.8	NA	NA	3920.42	11383.9	6678.27	NA	NA	NA	NA	NA	NA	NA	3937.54	NA	13326.3	686.111	NA	6332.97	4407.18	2310.83	NA	15308.8	2050.51	19188.8	6488.69	9901.6	10519.7	2859.81	NA	NA	NA	NA	4206.84	2863.32	10741.8
1047	RPS27A				75206.2	83889.9	98604.1	144371	57588.2	61068	44469.9	59553.5	113446	122397	255060	28531.9	103742	242416	121248	73906.2	NA	75518.5	97884.5	82966	84957.7	92886.1	161225	85196.5	64736.3	66087.4	49504.4	159276	93483.6	113001	43243.2	53025.7	45606.5	77007.2	122259	123818	166832	62202.2	61887.9	60233.8	90785.3	109888	67839	56504	126900
1048	GRB2				NA	NA	NA	NA	NA	NA	NA	NA	NA	NA	NA	NA	NA	NA	NA	559.755	NA	NA	NA	NA	NA	NA	NA	NA	NA	NA	NA	NA	NA	1131.15	NA	NA	NA	NA	NA	NA	NA	NA	NA	NA	NA	NA	NA	NA	NA
1049	RAC1				NA	17468.3	NA	5390.47	NA	6019.88	NA	6182.26	NA	6201.42	NA	NA	NA	NA	NA	NA	NA	NA	NA	NA	NA	NA	NA	NA	6199.02	5133.01	NA	NA	10446.3	5481.12	NA	NA	NA	NA	NA	NA	NA	2981.62	8592.53	5939.48	NA	NA	6751.1	6668.74	NA
1050	AP2B1				292.267	NA	NA	NA	NA	NA	NA	NA	NA	NA	NA	NA	NA	NA	NA	190.381	NA	NA	NA	NA	NA	NA	NA	NA	NA	475.64	NA	NA	NA	334.27	NA	NA	NA	NA	NA	NA	NA	NA	NA	214.169	NA	NA	NA	NA	NA
1051	GNAS				NA	NA	NA	3238.17	2294.54	NA	NA	NA	3053.01	NA	NA	1359.28	NA	NA	NA	1158.56	NA	NA	NA	NA	NA	NA	NA	NA	1630.54	715.094	NA	NA	NA	1601.87	NA	NA	1565.52	NA	NA	NA	NA	1176.34	NA	1619.51	NA	NA	NA	NA	NA
1052	PPP3R1				NA	NA	NA	NA	NA	5804.38	2111.81	1502.28	NA	NA	NA	NA	NA	NA	NA	877.588	NA	NA	NA	NA	NA	NA	NA	NA	NA	NA	NA	NA	NA	4003.64	NA	NA	NA	2163.48	NA	NA	NA	NA	NA	1195.82	NA	NA	NA	3051.25	NA
1053	YWHAZ				NA	NA	NA	NA	NA	2198.15	6946.24	6161.11	NA	8160	NA	NA	3349.72	5659.89	NA	3461.53	NA	NA	NA	NA	NA	NA	NA	NA	3347.17	4195.98	NA	3728.25	3512.56	6218.21	NA	NA	4940.47	NA	NA	NA	NA	2312.37	NA	3828.18	NA	NA	3593.56	NA	NA
1054	PPP2R2A				NA	NA	NA	NA	NA	NA	NA	NA	NA	NA	NA	NA	NA	NA	NA	1572.55	NA	NA	NA	NA	NA	NA	NA	NA	NA	2309.83	NA	NA	NA	2990.85	NA	NA	NA	NA	NA	NA	NA	NA	NA	1269.82	NA	NA	NA	NA	NA
1055	DYNLT1				NA	NA	NA	NA	NA	NA	NA	NA	NA	NA	NA	NA	NA	NA	NA	639.554	NA	NA	NA	NA	NA	NA	NA	NA	NA	NA	NA	NA	NA	728.711	NA	NA	NA	NA	NA	NA	NA	NA	NA	NA	NA	NA	NA	NA	NA
1056	RPL38				NA	NA	NA	NA	NA	NA	NA	NA	NA	1625.57	NA	NA	NA	NA	NA	797.48	NA	NA	NA	NA	NA	NA	NA	NA	NA	729.326	NA	NA	NA	2709.23	NA	NA	NA	NA	NA	NA	NA	NA	NA	576.389	NA	NA	NA	NA	NA
1057	SKP1				NA	NA	NA	2314.56	NA	1169.75	NA	NA	NA	NA	NA	1013.64	1396.13	NA	NA	903.343	NA	NA	NA	NA	NA	NA	NA	NA	NA	1126.48	NA	NA	NA	1504.15	NA	NA	NA	NA	NA	NA	NA	NA	NA	1994.64	NA	NA	NA	NA	NA
1058	RPS21				NA	NA	NA	4108.69	NA	NA	3881.39	NA	NA	NA	NA	2086.34	NA	NA	NA	2918.29	NA	NA	NA	NA	NA	NA	11411.2	NA	NA	3278.5	NA	NA	NA	2690.81	NA	NA	NA	4625.87	NA	NA	NA	NA	NA	4601.39	NA	NA	NA	2317.22	NA
1059	EIF5A				4747.97	15646.7	NA	11985.1	NA	5504.62	NA	2609.52	8314.61	3375.12	16727	1251.62	2852.04	NA	9985.84	3684.56	NA	NA	NA	NA	NA	NA	NA	NA	8349.78	3587.33	6350.92	NA	NA	3830.49	NA	5579.94	2397.11	51197.9	63760.3	53756.8	17304.6	4247.97	5437.74	4360.82	NA	11769.3	5719.48	5507.48	NA
1060	RACK1				2599.11	NA	NA	5047.22	2484.36	NA	NA	4329.96	NA	NA	NA	NA	14623.2	NA	NA	3577.28	NA	NA	NA	NA	NA	NA	NA	NA	4119.48	NA	NA	5194.56	NA	5070.92	NA	10347.8	NA	NA	NA	NA	NA	NA	NA	3989.3	NA	NA	NA	NA	NA
1061	TNNC1	+	+	+	29877.7	7729.76	18852.3	28056.5	6262.95	342430	703808	413604	27698.2	15269.3	23571.8	45521.1	33257.7	10096.7	NA	480.916	NA	380663	522230	114634	156397	46182.5	62558.9	305629	13452.2	436612	25331.8	81756.4	NA	7356.55	11342.6	18013.2	56168.3	145389	13178.9	114958	NA	NA	284643	528502	98537	17296.8	12264.7	14310.8	251982
1062	YBX1				NA	NA	NA	NA	NA	NA	NA	NA	NA	NA	NA	NA	NA	NA	NA	NA	NA	NA	NA	NA	NA	NA	NA	NA	NA	NA	NA	NA	NA	627.62	NA	NA	NA	NA	NA	NA	NA	NA	NA	NA	NA	NA	NA	NA	NA
1063	CSNK2B				NA	NA	NA	2125.63	NA	NA	NA	NA	NA	NA	NA	NA	2603.78	NA	NA	1845.29	NA	NA	NA	NA	NA	NA	NA	NA	NA	NA	NA	NA	NA	2644.17	NA	NA	NA	NA	NA	NA	NA	NA	NA	3765.58	NA	NA	NA	NA	NA
1064	TPM4				NA	NA	NA	NA	NA	NA	NA	NA	NA	NA	NA	NA	NA	NA	NA	1100.12	NA	NA	NA	NA	NA	NA	NA	NA	NA	NA	NA	NA	NA	443.852	NA	NA	NA	NA	NA	NA	NA	NA	NA	NA	NA	NA	NA	NA	NA
1065	ACTC1				NA	NA	NA	NA	NA	NA	NA	NA	NA	NA	NA	NA	NA	NA	NA	NA	NA	NA	NA	NA	NA	NA	NA	NA	NA	NA	NA	NA	NA	NA	NA	NA	NA	NA	NA	NA	NA	NA	NA	NA	NA	NA	NA	NA	NA
1066	UBE2L3				NA	1914.16	NA	NA	NA	NA	NA	NA	NA	NA	NA	NA	NA	NA	NA	NA	NA	NA	NA	NA	NA	NA	NA	NA	NA	NA	NA	NA	NA	578.878	NA	NA	NA	NA	NA	NA	NA	NA	NA	NA	NA	NA	NA	NA	NA
1067	EEF1A1				NA	NA	4752.33	3279.62	2315.41	2259.52	933.898	NA	6393.26	5296.06	NA	NA	4088.69	NA	NA	NA	NA	NA	NA	NA	NA	NA	NA	NA	NA	NA	NA	NA	NA	4163.79	NA	NA	NA	9812.72	NA	NA	NA	NA	NA	NA	NA	NA	NA	NA	NA
1068	ACTA1				764639	2069500	93028.8	776253	1997600	1455100	9313400	10564000	1745000	9636720	1109270	581331	926605	167437	756179	4048570	NA	4273910	867559	843866	1714750	662160	2908550	2163540	1773030	1718370	1231380	1804670	3536910	3091210	1345240	4684770	669952	1304050	12803500	1290780	579964	1867580	2625880	4326790	3976990	3366680	5051510	4461000	5653070
1069	TUBA1B				26163.3	24409.8	11890.8	17409.2	16695.5	12749.2	5325.46	2856.06	20839.1	8290.6	NA	7952.54	17068.6	5284.1	32058.1	8832.06	NA	NA	11283.2	NA	15397.1	7000.22	NA	11415.3	13306.2	3954.27	16126.9	44758.6	10328.6	5430.09	23804.1	12982.1	79077.8	41833.2	19157	33211.7	29703.5	7088.4	9115.18	4871.11	12491.6	49241.2	4582.84	5069.24	16766.7
1070	TUBA4A				26485.1	49452.5	25928.2	66345.8	32381.3	21555.2	22981.4	43936.7	16691.7	16573.3	56323.9	22700.8	20449.7	8077.44	48381.8	44096.6	NA	19306.9	25992.9	NA	NA	45460.1	35902.1	19880.7	57902.8	20088.7	10150.3	24443.8	21973.8	37677	44455.4	31478.9	10183.5	83508.8	21803.1	42389.5	17339	27195.3	7488.35	26048.4	8302.25	63170.3	12780.6	19338.4	21887.7
1071	TUBB4B				9756.63	33132.7	NA	6819.07	16046.9	7645.23	18132.1	33241.3	8681.14	9841.67	NA	13067.6	6359.38	11939.1	22934.8	40755.4	NA	16025.9	24961.5	NA	NA	NA	22794.1	NA	11769.8	4523.74	3194.8	NA	NA	23883.7	16912.9	27933.9	8982.44	43677	24354.6	76133.4	15781.5	13283.7	NA	9599.18	NA	9332.74	8780.5	8652.8	10086.7
1072	CSNK2A1				NA	1104.33	NA	NA	NA	NA	NA	NA	NA	NA	NA	NA	NA	NA	NA	848.406	NA	NA	NA	NA	NA	NA	NA	NA	NA	NA	NA	NA	NA	783.142	NA	NA	NA	NA	NA	NA	NA	NA	NA	1368.54	NA	NA	NA	NA	NA
1073	HBB				19977.7	55473.9	23257.6	29354.7	30417.1	18943.4	54333.1	260661	44323.5	165897	45642.5	6463.39	51351.1	70886.5	84854	64296.3	NA	86508.9	21208.1	41288.3	31591.7	16423.2	62139.3	NA	35567.8	17364.7	37388.5	72166.5	62061.1	95351.5	70725.3	255539	20350.4	31408.4	181068	53207.5	67229.6	30516.9	34713.1	28119	27883.1	25359	223085	122388	136789
1074	NOMO3				NA	NA	NA	NA	NA	NA	NA	NA	NA	NA	NA	NA	NA	NA	NA	585.254	NA	NA	NA	NA	NA	NA	NA	NA	NA	842.106	NA	NA	NA	NA	NA	NA	NA	NA	NA	NA	NA	NA	NA	525.213	NA	NA	NA	NA	NA
1075	HBG1				NA	NA	NA	NA	8654.88	NA	NA	NA	NA	NA	NA	NA	NA	NA	54780.4	NA	NA	NA	NA	NA	NA	NA	NA	NA	NA	NA	NA	NA	NA	NA	NA	NA	NA	NA	NA	NA	NA	NA	NA	NA	NA	NA	NA	NA	12715
1076	HBA2				17556.1	27038.1	26544.5	28149.6	35519.3	34219.9	39061.5	301952	167783	152149	53552.9	8948.38	39187.8	44829.5	147891	29930.2	NA	94596.6	31992.9	NA	50789.3	9232.71	78283.1	14295.6	29545	25728.7	35259.3	110241	64583	28671.5	11157.9	193919	15546.4	26807.8	114599	94480.1	32782.1	17677.8	16235.3	18180.8	44223.7	288302	88591.8	88720.1	213623
1077	HBA1				17556.1	27038.1	26544.5	28149.6	35519.3	34219.9	39061.5	301952	167783	152149	53552.9	8948.38	39187.8	44829.5	147891	29930.2	NA	94596.6	31992.9	NA	50789.3	9232.71	78283.1	14295.6	29545	25728.7	35259.3	110241	64583	28671.5	11157.9	193919	15546.4	26807.8	114599	94480.1	32782.1	17677.8	16235.3	18180.8	44223.7	288302	88591.8	88720.1	213623
1078	EIF4G2				NA	NA	NA	NA	NA	687.041	NA	NA	NA	NA	NA	NA	NA	NA	NA	766.501	NA	NA	NA	NA	NA	NA	NA	NA	NA	819.544	NA	NA	NA	545.766	NA	NA	NA	NA	NA	NA	NA	NA	NA	1305.73	NA	NA	NA	NA	NA
1079	CCT2				NA	NA	NA	NA	NA	NA	3234.2	2579.27	NA	2207.52	NA	NA	847.904	NA	NA	727.185	NA	NA	NA	NA	NA	NA	NA	NA	NA	NA	NA	NA	NA	2288.54	NA	NA	NA	38037.3	17299.8	13017.8	NA	2449.55	NA	1847.37	NA	NA	1427.25	1192.81	NA
1080	GSTO1				NA	25744.3	NA	7523.63	NA	NA	NA	NA	5900.89	2375.46	NA	NA	3551.51	NA	NA	NA	NA	NA	4852.6	NA	NA	14865.4	NA	NA	NA	NA	NA	NA	NA	2998.34	NA	NA	NA	34484.3	NA	20278.7	9623.1	NA	NA	3475.47	NA	11285.1	3922.21	2389.15	NA
1081	PRKDC				NA	1180.63	2129.41	2360.25	NA	1636.5	2311.13	1758.17	NA	NA	NA	1078.61	1612.1	NA	NA	433.393	NA	NA	NA	NA	NA	NA	NA	NA	1741.77	NA	1036.8	NA	NA	1240.5	NA	NA	NA	13991.4	NA	NA	NA	945.665	4292.55	2843.06	NA	NA	NA	NA	NA
1082	S100A12				NA	NA	NA	NA	NA	NA	NA	NA	NA	NA	NA	NA	NA	NA	NA	NA	NA	NA	NA	NA	NA	NA	NA	NA	NA	NA	NA	NA	NA	NA	NA	NA	NA	NA	NA	NA	NA	NA	NA	NA	NA	NA	NA	NA	NA
1083	DCD				1069820	510547	391985	200883	215735	201937	483712	313620	1888220	2881920	395955	150902	424454	3253390	1180900	11539.8	NA	409392	653098	915532	1281020	1682600	626039	715129	396415	88894.4	85138.3	1496450	1064260	343157	193446	361914	118835	511234	2230340	796411	487545	238051	531973	183585	1039260	479131	903995	426860	1113080
1084	MRPS22				NA	NA	NA	1541.8	NA	NA	NA	NA	NA	NA	NA	NA	NA	NA	NA	1142.81	NA	NA	NA	NA	NA	NA	NA	NA	NA	NA	NA	NA	NA	899.145	NA	NA	NA	NA	NA	NA	NA	NA	NA	1666.97	NA	NA	NA	NA	NA
1085	MRPS25				NA	NA	NA	NA	NA	NA	NA	1628.81	NA	NA	NA	NA	NA	NA	NA	NA	NA	NA	NA	NA	NA	NA	NA	NA	NA	461.482	NA	NA	NA	530.578	NA	NA	NA	NA	NA	NA	NA	NA	NA	975.258	NA	NA	NA	NA	NA
1086	MRPS36				NA	NA	NA	NA	NA	NA	NA	5606.04	NA	NA	NA	NA	NA	NA	NA	NA	NA	NA	NA	NA	NA	NA	NA	NA	NA	NA	NA	NA	8700.42	1616.67	NA	NA	NA	NA	NA	NA	NA	NA	NA	NA	NA	NA	NA	NA	NA
1087	MRPS11				NA	NA	NA	NA	NA	NA	NA	NA	NA	NA	NA	NA	NA	NA	NA	819.996	NA	NA	NA	NA	NA	NA	NA	NA	NA	NA	NA	NA	NA	NA	NA	NA	NA	NA	NA	NA	NA	NA	NA	NA	NA	NA	NA	NA	NA
1088	MRPS34				1896.83	NA	NA	2749.24	NA	2795.83	NA	3487.65	NA	NA	NA	2848	2035.45	NA	NA	2370.89	NA	NA	NA	NA	NA	NA	NA	NA	NA	3549.53	NA	NA	NA	2025.64	NA	NA	2822.28	NA	NA	NA	NA	NA	NA	3069.51	NA	NA	NA	NA	NA
1089	LACTB				6447.63	5533.14	NA	3479.38	7623.18	4829.52	6740.68	4121.45	NA	4650.29	NA	3534.53	2441.17	NA	NA	4266.3	NA	6057.77	6025.59	NA	7636.91	2921.64	NA	NA	2973.75	5239.39	2431.61	NA	5261.14	3883.02	9972.08	3416.39	3623.53	NA	NA	14463.7	NA	4283.33	4087.32	4142.23	4809.56	8132.73	5286.95	7599.93	NA
1090	RPL24				NA	NA	NA	NA	NA	NA	NA	2503.66	NA	952.096	NA	NA	NA	NA	NA	4802.4	NA	NA	NA	NA	NA	NA	NA	NA	NA	NA	NA	NA	NA	1409.53	NA	4550.44	1089.56	NA	NA	NA	NA	2921.42	NA	854.48	NA	NA	NA	NA	NA
1091	ARF1				2074.94	NA	NA	980.779	NA	NA	NA	NA	2464.4	3225.89	NA	NA	NA	NA	NA	1102.98	NA	NA	NA	NA	NA	NA	NA	NA	NA	NA	NA	NA	NA	2263.89	NA	NA	NA	NA	NA	9657.46	NA	NA	NA	NA	NA	NA	NA	NA	4339.85
1092	ERH				NA	NA	NA	2496.6	NA	NA	NA	NA	NA	1348.19	NA	586.117	NA	NA	NA	NA	NA	NA	NA	NA	NA	NA	NA	NA	NA	1093.68	NA	NA	NA	2426.4	NA	NA	NA	NA	1432.23	NA	NA	NA	NA	1485.93	NA	NA	NA	NA	NA
1093	SRSF3		+		NA	NA	NA	5405.75	NA	NA	NA	NA	NA	NA	NA	NA	4575.7	NA	NA	2934.84	NA	NA	NA	NA	NA	NA	NA	NA	NA	NA	NA	NA	NA	8041.07	NA	NA	NA	NA	NA	NA	NA	NA	NA	2063.24	NA	NA	NA	4996.24	NA
1094	H3F3B				3835.03	NA	NA	NA	3418.54	NA	NA	NA	NA	NA	NA	NA	NA	NA	NA	2009.6	NA	NA	NA	NA	NA	NA	NA	NA	NA	NA	NA	NA	NA	NA	NA	NA	NA	NA	NA	NA	NA	NA	NA	NA	NA	NA	NA	NA	NA
1095	H3F3A				3835.03	NA	NA	NA	3418.54	NA	NA	NA	NA	NA	NA	NA	NA	NA	NA	2009.6	NA	NA	NA	NA	NA	NA	NA	NA	NA	NA	NA	NA	NA	NA	NA	NA	NA	NA	NA	NA	NA	NA	NA	NA	NA	NA	NA	NA	NA
1096	FOXK1				NA	NA	NA	NA	NA	NA	NA	NA	NA	NA	NA	NA	NA	NA	NA	NA	NA	NA	NA	NA	NA	NA	NA	NA	NA	NA	NA	NA	NA	NA	NA	NA	NA	NA	NA	NA	NA	NA	NA	NA	NA	NA	NA	NA	NA
1097	FBLN2				NA	NA	NA	NA	NA	NA	NA	NA	NA	NA	NA	NA	NA	NA	NA	234.531	NA	NA	NA	NA	NA	NA	NA	NA	NA	NA	NA	NA	NA	NA	NA	NA	NA	NA	NA	NA	NA	NA	NA	NA	NA	NA	NA	NA	NA
1098	HSPG2				10426.9	NA	NA	17516.9	NA	8406.56	3750.76	3457.63	5579.58	2218.42	NA	NA	13455.6	NA	11869.7	15937	NA	8671.33	11900.4	NA	18551.3	15118.3	12260.7	13568	9834.16	8982.09	13534.5	11784.3	6882.84	4957.64	14149.1	18704.3	12838.8	16387.9	17447.7	NA	25247.4	11283.1	23409.5	10571.8	NA	46502.8	4478.95	4401.94	6980.67
1099	CYCS				NA	10685.2	NA	7776.36	NA	5307.74	NA	4302.04	3938.4	2663.82	NA	4061.13	4339.56	NA	NA	1372.86	NA	NA	NA	NA	NA	NA	NA	NA	12875	11969	3238.07	3873.75	13165.8	7241.98	NA	2990.12	1626.94	NA	NA	8917.69	5467.36	5464.69	8131.99	14549.6	NA	21104.9	3784.64	4455.75	NA
1100	TFAM		+		NA	NA	NA	NA	NA	7388.94	5188.68	5947.73	NA	9759.53	NA	NA	NA	NA	NA	2710.45	NA	NA	NA	NA	NA	NA	NA	NA	NA	4509.06	NA	NA	NA	6071.99	NA	NA	NA	NA	NA	NA	NA	3276.14	NA	5946.22	NA	NA	6123.07	7375.03	NA
1101	SLC25A3				47500.3	6854.43	NA	4209.65	11290.6	21691.4	49022.1	56344.8	NA	64742.1	NA	4428.98	2163.68	NA	6023.45	38197.4	NA	51298.3	41861.7	NA	62077.4	27104.5	26749.3	79538.8	12225.3	33684.9	10823.4	NA	25082	14105.4	27921.3	20502.8	12137	23226.1	37964.8	20214.8	NA	14214.3	75483.1	19847.5	20561.9	NA	34887.9	22634.5	5609.87
1102	HDLBP				NA	NA	NA	NA	NA	NA	NA	NA	NA	NA	NA	NA	NA	NA	NA	NA	NA	NA	NA	NA	NA	NA	NA	NA	NA	NA	NA	NA	NA	NA	NA	NA	NA	NA	NA	NA	NA	NA	NA	NA	NA	10269.8	NA	NA	NA
1103	CDK5				NA	NA	NA	NA	NA	NA	NA	NA	NA	NA	NA	NA	NA	NA	NA	NA	NA	NA	NA	NA	NA	NA	NA	NA	2492.6	NA	NA	7145.49	NA	NA	NA	NA	NA	NA	NA	NA	NA	NA	NA	NA	NA	NA	NA	NA	NA
1104	PURA				NA	NA	NA	NA	3593.26	2967.88	4659.88	4991.74	NA	4431.46	NA	NA	2770.31	NA	NA	5100.23	NA	NA	NA	NA	NA	NA	NA	NA	NA	3567.66	NA	NA	NA	6281.31	NA	5050.72	NA	NA	7129.1	NA	NA	3903.13	NA	6271.58	NA	NA	6592.81	4499.47	NA
1105	CLTC				4439.57	3642.19	NA	5694.34	NA	2528.4	3416.9	2680.4	NA	NA	NA	NA	3597.51	NA	NA	3085.28	NA	NA	NA	NA	NA	NA	NA	NA	2984.56	2178.18	2753.63	6366.3	NA	1810.13	NA	NA	5727.2	NA	NA	NA	4919.4	2952.66	NA	3564.52	NA	NA	NA	NA	NA
1106	FKBP3				NA	NA	NA	NA	NA	4801.89	NA	NA	NA	NA	NA	NA	NA	NA	NA	1872.78	NA	NA	NA	NA	NA	NA	NA	NA	10986.4	4551.14	8289.2	NA	5466.31	5817.04	NA	NA	NA	17163.1	4161.44	NA	NA	NA	NA	3363.78	NA	NA	5465.41	2733.9	NA
1107	REEP5				NA	NA	NA	NA	NA	3145.45	3147.65	1045.79	NA	NA	NA	NA	1681.51	NA	NA	1395.38	NA	2492.3	4576.27	NA	6239.69	NA	NA	3601.57	2660.05	5436.75	NA	NA	NA	2130.52	2330.92	NA	NA	NA	NA	NA	NA	NA	NA	4419.88	NA	NA	5170.6	NA	NA
1108	HNRNPU				2072.98	5233.16	NA	10096.6	10794.4	4096.86	NA	1484.7	NA	NA	NA	2605.81	5424.7	NA	NA	5272.27	NA	NA	NA	NA	NA	NA	NA	NA	5561.8	5661.82	3949.72	NA	NA	5099.27	NA	5001.11	4099.87	77279.4	39968.2	15039.5	NA	2669.17	NA	6686.83	NA	NA	NA	NA	NA
1109	MYBPC1				298225	457444	84509.7	471032	270621	580121	300041	441505	82676.2	438833	62875.8	392664	374335	21695.7	194090	255535	NA	572735	824461	56989.3	647763	289461	235152	672103	309155	650749	285850	305808	405997	341221	401405	271506	295143	640290	348498	524655	279721	279162	543954	604072	71174.3	365549	311126	527433	54371.4
1110	PLIN5				18082.2	NA	NA	NA	NA	NA	NA	18684.3	NA	NA	NA	NA	NA	NA	NA	NA	NA	NA	NA	NA	NA	NA	NA	NA	NA	18727.3	NA	NA	NA	6121.42	NA	NA	NA	NA	NA	NA	NA	NA	NA	NA	NA	NA	NA	NA	NA
1111	SPTBN1				NA	NA	NA	NA	NA	1748.1	NA	NA	NA	NA	NA	NA	1461.18	NA	NA	1731.36	NA	NA	NA	NA	NA	NA	NA	NA	NA	1110.35	NA	NA	NA	1155.21	NA	6151.87	1124.99	NA	NA	NA	NA	NA	NA	1295.9	NA	NA	NA	NA	NA
1112	SET				NA	NA	NA	4216.86	NA	NA	4074.69	NA	NA	2545.06	NA	3434.32	2143.15	NA	NA	NA	NA	NA	NA	NA	NA	NA	NA	NA	3812.36	2984.1	1646.24	NA	6543.33	2056.58	NA	NA	NA	5068.87	NA	NA	NA	NA	NA	1973.06	NA	NA	NA	NA	NA
1113	FABP5				5160.63	2420.99	9447.41	1600.14	938.502	NA	NA	NA	7856.06	7310.55	NA	NA	2825.15	15337.6	3420.38	NA	NA	NA	NA	NA	NA	10953.4	NA	NA	NA	NA	NA	NA	8167.76	1506.62	NA	NA	NA	NA	NA	NA	NA	NA	NA	NA	NA	NA	NA	NA	NA
1114	ANK2				NA	NA	NA	NA	NA	NA	NA	NA	NA	NA	NA	NA	NA	NA	NA	1603.85	NA	NA	NA	NA	NA	NA	NA	NA	NA	NA	NA	NA	NA	NA	NA	NA	NA	NA	NA	NA	NA	1079.29	NA	819.851	NA	NA	NA	NA	NA
1115	CAP1				NA	NA	NA	NA	NA	NA	NA	NA	NA	NA	NA	NA	1307.07	NA	NA	1013.05	NA	NA	NA	NA	NA	NA	NA	NA	3373.8	1272.76	NA	11594.9	1775.98	1464.18	NA	NA	NA	NA	NA	NA	NA	NA	2336.69	NA	NA	NA	NA	2146.95	2998.33
1116	PFKP				NA	NA	NA	NA	NA	NA	NA	NA	NA	NA	NA	NA	NA	NA	NA	NA	NA	NA	NA	NA	NA	NA	NA	NA	NA	NA	NA	NA	NA	NA	NA	NA	NA	NA	NA	NA	NA	NA	NA	228.696	NA	NA	NA	NA	NA
1117	EWSR1				NA	NA	NA	NA	NA	NA	NA	NA	NA	NA	NA	NA	NA	NA	NA	NA	NA	NA	NA	NA	NA	NA	NA	NA	NA	NA	NA	NA	NA	NA	NA	NA	NA	NA	NA	NA	NA	NA	NA	NA	NA	NA	NA	NA	NA
1118	DHODH				NA	NA	NA	NA	NA	NA	2884.56	NA	NA	NA	NA	NA	NA	NA	NA	NA	NA	NA	NA	NA	NA	NA	NA	NA	NA	2137.11	NA	NA	NA	2711.62	NA	NA	NA	NA	NA	NA	NA	NA	NA	1368.29	NA	NA	NA	NA	NA
1119	OGDH				15773.1	24556.6	NA	28448.5	10070.8	29248.2	12933.1	23719.5	NA	13288.1	5338.21	20705.7	30707.1	NA	8312.98	23475.3	NA	27591.4	17067	NA	14441.3	34997.8	NA	18058.1	21090.2	25454.5	16953.9	13819.7	18949.7	32073.2	9215.57	16608	14574.5	22693.7	18433.4	27673.2	26321.6	15087.4	19610.4	21785.2	NA	17208.7	20970.8	21155.1	NA
1120	ALDH6A1				NA	3200.32	NA	NA	NA	NA	NA	NA	NA	NA	NA	1368.8	NA	NA	NA	NA	NA	NA	NA	NA	NA	NA	NA	NA	NA	NA	NA	NA	NA	2101.33	NA	NA	NA	NA	NA	NA	NA	NA	NA	2173.73	NA	NA	NA	NA	NA
1121	BDH1		+		NA	NA	NA	NA	NA	NA	NA	3138.38	NA	NA	NA	NA	NA	NA	NA	824.498	NA	NA	NA	NA	NA	NA	NA	NA	NA	NA	NA	NA	NA	NA	NA	NA	NA	NA	NA	NA	NA	NA	NA	NA	NA	NA	NA	NA	NA
1122	DSG1				19229.8	NA	48122.1	16115.4	11593.9	40706.6	25366.7	11404	25555.8	70349.7	NA	16711.9	62086.2	156668	80602.3	10116.6	NA	486489	NA	NA	NA	40548.1	NA	249066	34402	8811.24	5600.13	152248	62191.7	139407	16848.4	33647.9	218450	449892	39576.6	238470	37229.3	38633.9	31264.3	9788.26	72001.6	NA	35308.7	34492.9	48935.6
1123	RPL18A				3231.65	NA	NA	NA	NA	NA	NA	2220.61	NA	NA	NA	NA	NA	NA	NA	4723.28	NA	NA	NA	NA	NA	NA	NA	NA	NA	NA	NA	NA	NA	NA	NA	NA	NA	NA	NA	NA	NA	NA	NA	NA	NA	NA	NA	NA	NA
1124	CACNB1				3868.07	5788.17	NA	6702.66	5344.7	3366.03	NA	1822.18	NA	2158.49	NA	2940.02	4060.04	NA	8866.68	5442.88	NA	NA	NA	NA	NA	5043.92	NA	NA	7420.87	2018.37	4676.12	8565.71	6093.66	4446.76	NA	4986.44	3337.12	NA	NA	NA	8529.99	6548.17	4428.34	5152.29	NA	13775.3	NA	4526.49	NA
1125	FKBP4				NA	NA	NA	NA	NA	NA	NA	NA	NA	NA	NA	NA	NA	NA	NA	NA	NA	NA	NA	NA	NA	NA	NA	NA	NA	NA	NA	NA	NA	NA	NA	NA	NA	NA	NA	NA	NA	NA	NA	NA	NA	NA	NA	NA	NA
1126	PLOD1				NA	NA	NA	NA	NA	NA	NA	NA	NA	NA	NA	NA	NA	NA	NA	13168.1	NA	NA	NA	NA	NA	NA	NA	NA	NA	NA	NA	NA	NA	13964.4	NA	NA	NA	NA	NA	NA	NA	NA	NA	NA	NA	NA	NA	NA	NA
1127	NUCB1				NA	NA	NA	1282.06	NA	2438.74	NA	NA	NA	NA	NA	NA	NA	NA	NA	NA	NA	NA	NA	NA	NA	NA	3171.18	NA	4468.33	5275.94	3603.34	8482.19	5542.14	1134.71	NA	NA	NA	NA	NA	NA	NA	NA	NA	3635.07	11952.3	11187.7	NA	NA	12944.6
1128	RPL6				NA	NA	NA	NA	NA	NA	NA	2780.17	NA	NA	NA	NA	1367.42	NA	NA	3731.6	NA	NA	NA	NA	NA	NA	NA	NA	NA	NA	NA	NA	NA	904.151	NA	3658.34	NA	NA	NA	NA	NA	NA	NA	1277.76	NA	NA	NA	NA	NA
1129	SLC25A11				34978.3	7684.23	NA	8078.23	11308.2	17163.4	24174.7	17192.3	NA	32212.9	NA	4592.95	5081.87	NA	NA	26415.6	NA	81640.7	23583.6	NA	13999.6	6772.04	15423	13001.8	7989.71	16664	6585.4	8631.75	14872.1	6948.38	13202.1	12246.8	10684.3	10566.8	24140.6	6418.12	15075.8	13689.1	22813.4	11027.9	11905.9	NA	14554.6	32612.9	9899.23
1130	CAV1				3189.31	1708.93	NA	7318.13	NA	1903.24	NA	NA	690.833	NA	NA	1617.33	4411.54	NA	2287.29	4816.59	NA	NA	NA	NA	NA	NA	NA	NA	2852.55	4439.51	2743.34	8871.71	NA	3488.51	NA	1752.98	3341.08	NA	NA	NA	NA	3483.72	2499.65	4942.92	NA	NA	NA	566.82	NA
1131	LMNB2				3503.89	14200.4	NA	5997.84	9099.91	6340.68	6748.08	4911.37	NA	8068.74	NA	5410.03	7509.82	7248.96	NA	7280.06	NA	NA	35039.1	NA	NA	NA	NA	6143.65	14574.3	8775.11	NA	NA	14010.3	8391.69	NA	10486.1	NA	NA	14550.5	NA	23081.7	6729.98	12109.9	10185	NA	NA	NA	8369.54	13930.1
1132	GBE1				NA	NA	NA	NA	NA	NA	NA	12138.5	NA	NA	NA	NA	NA	NA	NA	2089.42	NA	NA	NA	NA	NA	NA	NA	NA	NA	NA	NA	NA	NA	2073.37	NA	NA	NA	NA	NA	NA	NA	NA	NA	NA	NA	NA	NA	NA	NA
1133	EIF4G1				NA	NA	NA	1133.17	NA	NA	NA	1407.67	NA	NA	NA	NA	1936.51	NA	NA	1718.37	NA	NA	NA	NA	NA	NA	5028.29	NA	NA	2454.67	1502.99	NA	NA	1634.45	NA	NA	NA	NA	NA	NA	NA	2272.58	NA	2020.51	NA	NA	NA	3281.06	NA
1134	KRT17				6596.52	6248.64	26433.3	21797.7	5315.8	11899.7	8222.19	4145.6	36077	15998.1	9123.44	NA	26329.6	7601.21	11898.7	1259.42	NA	NA	51965	23696.4	23690.4	5951.14	9933.19	NA	16871.9	1153.8	12523.4	165923	44011.3	13764.2	3588.25	10189.9	5436.92	8194.36	22015.9	62181.5	45065.7	34980	5428.6	1713.84	31914.7	4777.88	6804.33	5958.82	42138.4
1135	PRKCQ				NA	NA	NA	NA	NA	NA	NA	NA	NA	NA	NA	NA	NA	NA	NA	295.761	NA	NA	NA	NA	NA	NA	NA	NA	NA	NA	NA	NA	NA	NA	NA	NA	NA	NA	NA	NA	NA	NA	NA	NA	NA	NA	NA	NA	NA
1136	GLO1	+			NA	NA	NA	NA	NA	NA	NA	2144.01	NA	NA	NA	NA	NA	NA	NA	NA	NA	NA	NA	NA	NA	NA	NA	NA	NA	NA	NA	NA	NA	2398.37	NA	NA	NA	NA	NA	NA	NA	NA	NA	NA	NA	NA	2040.16	NA	NA
1137	SSBP1				6046.69	10572.3	NA	14868.1	NA	7891.44	4863.59	9633.98	NA	9477.59	NA	7713.59	7207.65	NA	NA	6782.13	NA	NA	NA	NA	NA	7409.39	NA	NA	8911.17	7416.19	9317.26	4715.78	6228.89	7176.61	NA	NA	9792.14	13935.1	5816.7	10025.1	10510.9	8069.25	19687.1	7428.05	NA	NA	5120.58	9609.91	4883.64
1138	YWHAH		+		NA	NA	NA	NA	NA	NA	4974.09	6150.51	NA	2276.34	NA	NA	NA	NA	NA	NA	NA	NA	NA	NA	NA	NA	NA	NA	NA	1647.22	NA	NA	NA	5244.55	NA	NA	NA	NA	NA	NA	NA	NA	NA	2928.62	NA	NA	NA	2997.82	NA
1139	PLP2				NA	NA	NA	NA	NA	NA	NA	NA	NA	NA	NA	NA	NA	NA	NA	NA	NA	NA	NA	NA	NA	NA	NA	NA	NA	NA	NA	NA	NA	1548.84	NA	NA	NA	NA	2697.95	NA	NA	NA	NA	1365.1	NA	NA	NA	NA	NA
1140	EEF1A2				32901.1	44832.5	21437.6	223550	11035.4	33705.1	38880.3	84178.8	32601.5	59234.9	19313	23117.8	57914.5	17016.5	37852.4	46666	NA	57130.3	41963.9	NA	38278.4	25552	30596.8	30896.3	45368.6	35558.3	30745	34392.3	55966	132705	31181.4	58859.5	24020.3	59011.7	75001.3	106511	113989	44163.9	59445.1	88112.2	16190.6	67271.7	100052	77406.3	23655.4
1141	CALD1				NA	NA	NA	NA	NA	NA	NA	NA	NA	NA	NA	NA	NA	NA	NA	441.607	NA	NA	NA	NA	NA	NA	NA	NA	NA	NA	NA	NA	NA	568.579	NA	NA	NA	NA	NA	NA	NA	NA	NA	NA	NA	NA	NA	NA	NA
1142	PSME1				NA	NA	NA	NA	NA	NA	NA	NA	2177.42	NA	NA	NA	NA	NA	NA	NA	NA	NA	NA	NA	NA	NA	NA	NA	NA	NA	NA	NA	NA	1106.44	NA	NA	NA	26075.7	NA	NA	NA	NA	NA	NA	NA	NA	NA	NA	NA
1143	CACNG1				NA	NA	NA	NA	NA	NA	3267.09	1784.19	NA	NA	NA	NA	NA	NA	NA	NA	NA	NA	NA	NA	NA	NA	NA	NA	NA	NA	NA	NA	NA	NA	NA	NA	NA	NA	NA	NA	NA	NA	NA	NA	NA	NA	NA	NA	NA
1144	PRDX1				7534.27	25701.8	14572.9	17080	6504.42	14787.6	15210.7	14034.8	33029	36131.5	21786.6	5776.07	15927.6	32977	28292.6	5520.84	NA	27043.8	NA	72121.2	28647.4	6612.21	10251.8	5130.93	22691.7	6768.26	6999.1	64672.8	45116.2	26674.6	10211.7	18082.5	3351.33	16906.9	30381.8	33027.1	37696	17655.7	7869.56	10831.7	30876.4	19095.9	13582.8	10363.4	39433
1145	RPL18		+		NA	NA	NA	NA	NA	NA	NA	1494.82	NA	NA	NA	NA	NA	NA	NA	2896.58	NA	NA	NA	NA	NA	NA	NA	NA	NA	NA	458.368	NA	NA	1085.84	NA	1877.46	NA	2765.07	2199.59	NA	NA	NA	NA	NA	NA	NA	NA	NA	3292.3
1146	C1QBP				NA	NA	NA	NA	NA	NA	13178.9	17862.5	NA	14168.5	NA	NA	NA	NA	NA	2292.21	NA	4493.92	NA	NA	NA	NA	NA	NA	NA	878.538	NA	2386.6	1770.58	13696.1	NA	NA	NA	20007.8	5834.43	NA	NA	NA	NA	1829.36	NA	NA	11318.2	5939.35	8452.2
1147	CKAP4				NA	NA	NA	NA	NA	NA	NA	NA	NA	NA	NA	NA	NA	NA	NA	NA	NA	NA	NA	NA	NA	NA	NA	NA	NA	NA	NA	NA	NA	1060.62	NA	NA	NA	NA	NA	NA	NA	NA	NA	NA	NA	NA	NA	NA	NA
1148	DPT				NA	NA	NA	NA	NA	NA	2482.21	1964.49	NA	NA	NA	NA	NA	NA	NA	2005.19	NA	NA	NA	NA	NA	2677.79	NA	NA	NA	1511.31	NA	NA	NA	2463.99	2650.24	5018.29	2104.6	NA	4645.26	NA	NA	2270.54	NA	NA	NA	NA	NA	NA	NA
1149	KHDRBS1				NA	NA	NA	NA	NA	NA	NA	NA	NA	NA	NA	539.971	787.279	NA	NA	990.042	NA	NA	NA	NA	NA	NA	NA	NA	NA	NA	NA	NA	NA	NA	NA	NA	NA	NA	NA	NA	NA	NA	NA	806.763	NA	NA	NA	NA	NA
1150	BAX				NA	NA	NA	NA	NA	2527.06	NA	NA	NA	NA	NA	NA	NA	NA	NA	NA	NA	NA	NA	NA	NA	NA	NA	NA	NA	NA	NA	NA	NA	271.76	NA	NA	NA	NA	NA	NA	NA	NA	NA	NA	NA	NA	NA	NA	NA
1151	KLC1				NA	NA	NA	NA	NA	NA	NA	NA	NA	NA	NA	NA	NA	NA	NA	769.808	NA	NA	NA	NA	NA	NA	NA	NA	NA	NA	NA	NA	NA	846.156	NA	NA	NA	NA	NA	NA	NA	NA	NA	NA	NA	NA	NA	NA	NA
1152	SRSF1				4609.2	NA	NA	2279.76	NA	NA	NA	7960.94	NA	7772.67	NA	3307.02	NA	NA	NA	NA	NA	11468.8	NA	NA	31038	NA	NA	NA	7424.22	2435.72	6168.95	NA	NA	2638.39	8250.05	NA	NA	4634.39	NA	NA	NA	NA	NA	1839.24	8764.74	NA	NA	NA	NA
1153	ARHGAP1				NA	NA	NA	NA	NA	NA	NA	NA	NA	NA	NA	NA	NA	NA	NA	NA	NA	NA	NA	NA	NA	NA	NA	NA	NA	NA	NA	NA	NA	312.976	NA	NA	NA	NA	NA	NA	NA	NA	NA	NA	NA	NA	NA	NA	NA
1154	ACTN3	+			NA	101224	22072.3	17460.6	80372.3	22732.9	21834.7	NA	21069.8	NA	67130.6	NA	32967.3	NA	96860.3	36546.4	NA	289061	NA	NA	98091.9	NA	171272	52739.9	188603	33933	53182.3	161228	614323	78997	84904.4	209983	4265.26	NA	319176	NA	104714	58144.2	NA	35069.6	30335.8	129041	338914	132151	NA
1155	PPP3CA				NA	NA	NA	NA	NA	NA	NA	NA	NA	NA	NA	NA	NA	NA	NA	NA	NA	NA	NA	NA	NA	NA	NA	NA	NA	NA	NA	NA	NA	2280.58	NA	NA	NA	NA	NA	NA	NA	NA	NA	NA	NA	NA	NA	NA	NA
1156	DHX9				NA	NA	NA	NA	NA	NA	NA	NA	NA	NA	NA	NA	NA	NA	NA	985.806	NA	NA	NA	NA	NA	NA	NA	NA	NA	NA	NA	NA	NA	1519.7	NA	NA	NA	NA	NA	NA	NA	NA	NA	NA	NA	NA	NA	NA	NA
1157	CRYZ				NA	NA	NA	NA	NA	NA	NA	NA	NA	NA	NA	NA	NA	NA	NA	NA	NA	NA	NA	NA	NA	NA	NA	NA	NA	5195.7	NA	NA	NA	713.751	NA	NA	NA	NA	NA	NA	NA	NA	NA	6191.21	NA	NA	NA	NA	NA
1158	LGALS3BP				NA	NA	NA	NA	NA	NA	NA	NA	NA	NA	NA	NA	1149.19	NA	NA	NA	NA	NA	NA	NA	NA	NA	NA	NA	NA	NA	NA	NA	NA	831.319	NA	NA	NA	NA	NA	NA	NA	NA	NA	NA	NA	NA	NA	NA	NA
1159	DSC1		+		15580.7	26831.2	22078.4	20858.8	13847.8	15898.6	26341.4	3896.75	36474.3	37986.5	54473.6	2247.15	30356.3	47145.3	60884.9	2874.36	NA	NA	NA	NA	NA	11488.7	NA	NA	36186.6	4368.23	10003.5	75777.7	56481.1	46076.5	7558.57	38565	4400.48	11197.5	26099.1	34224.4	58914.4	22037.3	15451.8	14126.7	44400.8	17396.6	11034.9	12264.9	43599.9
1160	AHNAK				5861.08	16213.9	NA	14425.1	NA	6309.68	NA	NA	NA	NA	NA	5221.34	7578.94	NA	NA	5142.94	NA	NA	6987.51	NA	23394.4	4936.25	10817.2	8575.42	10149.1	6188.49	6689.33	16342.7	9222.53	6224.99	4903.26	19600.2	10687.8	10397.9	NA	NA	19255.2	7077.33	NA	8047.72	NA	35148.4	NA	NA	NA
1161	LMOD3				4204.76	NA	NA	NA	NA	6329.3	5608.68	5974.81	NA	2419.48	NA	3068.59	3241.48	NA	NA	3373.45	NA	NA	NA	NA	NA	NA	NA	NA	NA	5146.52	2623.6	NA	NA	4087.46	4034.59	8235.72	2899.41	NA	10791.8	NA	NA	3561.93	8966.28	5190.99	NA	6798.79	5649.1	5486.94	NA
1162	NEXN				NA	3526.34	NA	5460.91	NA	9533.02	8039.1	6120.77	4280.69	4690.76	NA	3362.51	2143.67	NA	NA	3557.78	NA	NA	13229.6	NA	15447.8	5238.66	5451.51	10678	3480.59	10185	4869.11	12296.3	11790.6	7142.27	8449.34	NA	3079.22	20941.5	8530.93	NA	NA	2943.56	8486.43	11925.3	NA	26418.2	12822.4	10370.5	NA
1163	AP1B1				NA	NA	NA	NA	NA	NA	NA	NA	NA	NA	NA	NA	NA	NA	NA	NA	NA	NA	NA	NA	NA	NA	NA	NA	NA	NA	NA	NA	NA	827.713	NA	NA	NA	NA	NA	NA	NA	NA	NA	NA	NA	NA	NA	NA	NA
1164	BST2				NA	NA	NA	NA	NA	NA	NA	NA	NA	NA	NA	NA	NA	NA	NA	1164.06	NA	NA	NA	NA	NA	NA	NA	NA	NA	NA	NA	NA	NA	1409.93	NA	NA	NA	NA	NA	NA	NA	NA	NA	NA	NA	NA	NA	NA	NA
1165	PMPCA				NA	NA	NA	NA	NA	NA	NA	NA	NA	NA	NA	NA	NA	NA	NA	NA	NA	NA	NA	NA	NA	NA	NA	NA	NA	NA	NA	NA	NA	557.117	NA	NA	NA	1417.56	NA	NA	NA	NA	NA	541.902	NA	NA	NA	NA	NA
1166	AKAP13				NA	NA	NA	NA	NA	NA	NA	NA	NA	NA	NA	NA	NA	NA	NA	NA	NA	NA	NA	NA	NA	NA	NA	NA	NA	NA	NA	NA	NA	NA	NA	NA	NA	NA	NA	NA	NA	NA	NA	NA	NA	NA	NA	NA	NA
1167	STX4				NA	NA	NA	NA	NA	NA	NA	NA	NA	NA	NA	NA	NA	NA	NA	320.383	NA	NA	NA	NA	NA	NA	NA	NA	NA	NA	NA	NA	NA	871.49	NA	NA	NA	NA	NA	NA	NA	NA	NA	NA	NA	NA	NA	NA	NA
1168	GRSF1				NA	NA	NA	3185.73	NA	NA	NA	NA	NA	NA	NA	NA	NA	NA	NA	2268.31	NA	NA	NA	NA	NA	NA	NA	NA	NA	1484.75	NA	NA	NA	NA	NA	NA	NA	NA	NA	NA	NA	NA	NA	1045.38	NA	NA	NA	NA	NA
1169	AIMP1				1656.16	NA	NA	NA	NA	826.434	NA	1983.59	NA	NA	NA	NA	2024.41	NA	NA	1483	NA	NA	NA	NA	NA	3148.94	NA	NA	NA	1565.56	NA	NA	NA	1128.21	NA	NA	NA	NA	NA	NA	NA	2069.7	5286.86	1600.05	NA	NA	NA	NA	NA
1170	ILF2				NA	NA	NA	NA	NA	NA	NA	NA	NA	NA	NA	NA	NA	NA	NA	950.226	NA	NA	NA	NA	NA	NA	NA	NA	NA	553.01	NA	NA	NA	1542.15	NA	NA	NA	NA	NA	NA	NA	NA	NA	469.84	NA	NA	NA	NA	NA
1171	ILF3				NA	NA	NA	NA	NA	NA	NA	NA	NA	NA	NA	NA	NA	NA	NA	639.7	NA	NA	NA	NA	NA	NA	NA	NA	NA	558.898	NA	NA	NA	1398.81	NA	NA	NA	NA	NA	NA	NA	NA	NA	NA	NA	NA	NA	NA	NA
1172	TRAP1		+		NA	NA	NA	NA	NA	926.233	NA	2427.26	NA	NA	NA	NA	NA	NA	NA	1417.56	NA	NA	NA	NA	NA	NA	NA	NA	NA	3377.84	NA	NA	657.622	2808.18	NA	NA	NA	NA	NA	NA	NA	828.172	NA	1776.96	NA	NA	NA	NA	NA
1173	ANK3				1004.83	NA	NA	720.689	NA	NA	NA	649.998	NA	NA	NA	674.251	NA	NA	NA	NA	NA	NA	NA	NA	NA	NA	NA	NA	NA	409.099	NA	NA	NA	521.363	NA	NA	NA	NA	NA	NA	NA	NA	NA	849.374	NA	NA	NA	NA	NA
1174	HSPB3				NA	NA	NA	25564.5	NA	NA	19407.9	33760.8	NA	NA	NA	NA	NA	NA	NA	18318.4	NA	NA	NA	NA	NA	NA	NA	NA	NA	1123.29	NA	NA	NA	16742.4	NA	NA	NA	NA	NA	NA	NA	7604.25	NA	2324.36	NA	NA	NA	43262.5	NA
1175	ECH1		+	+	NA	NA	NA	NA	NA	2448.56	7140.59	21503.5	NA	3031.46	NA	NA	NA	NA	NA	1137.62	NA	5966.01	9932.43	NA	NA	NA	NA	10755.3	NA	6266.03	NA	NA	8699.8	18822.7	NA	NA	NA	18239	9830.99	120370	NA	15145.1	7670.82	14209.7	NA	NA	7597.4	9361.02	10249.6
1176	STRN3				NA	NA	NA	NA	NA	NA	NA	NA	NA	NA	NA	NA	NA	NA	NA	598.495	NA	NA	NA	NA	NA	NA	NA	NA	NA	NA	NA	NA	NA	NA	NA	NA	NA	NA	NA	NA	NA	NA	NA	NA	NA	NA	NA	NA	NA
1177	FLII				NA	NA	NA	NA	NA	NA	NA	NA	6495.54	NA	NA	NA	2252.95	NA	NA	NA	NA	NA	NA	NA	NA	NA	NA	NA	NA	NA	NA	NA	NA	3942.42	NA	NA	NA	NA	NA	NA	NA	NA	NA	3177.11	NA	NA	NA	NA	NA
1178	COASY				NA	NA	NA	NA	NA	NA	NA	NA	NA	NA	NA	NA	NA	NA	NA	NA	NA	NA	NA	NA	NA	NA	NA	NA	NA	NA	NA	NA	NA	NA	NA	NA	NA	NA	NA	NA	NA	NA	NA	NA	NA	NA	NA	NA	NA
1179	TRDN				NA	NA	NA	NA	NA	NA	NA	NA	NA	NA	NA	NA	NA	NA	NA	1135.42	NA	NA	NA	NA	NA	6522.42	NA	NA	NA	NA	4598.89	NA	NA	NA	5534.3	NA	4414.52	NA	NA	NA	NA	2692.07	NA	NA	NA	NA	2118.08	NA	NA
1180	GPS1				NA	NA	NA	NA	NA	NA	NA	NA	NA	NA	NA	NA	NA	NA	NA	1007.84	NA	NA	NA	NA	NA	NA	NA	NA	NA	NA	NA	NA	NA	1761	NA	NA	NA	NA	NA	NA	NA	NA	NA	NA	NA	NA	NA	NA	NA
1181	MTAP				NA	NA	NA	NA	NA	NA	NA	NA	NA	NA	NA	NA	NA	NA	NA	NA	NA	NA	NA	NA	NA	NA	NA	NA	NA	NA	NA	NA	NA	745.765	NA	NA	NA	NA	NA	NA	NA	NA	NA	NA	NA	NA	NA	NA	NA
1182	EIF2B5				NA	NA	NA	NA	NA	NA	NA	1317.07	NA	NA	NA	NA	NA	NA	NA	NA	NA	NA	NA	NA	NA	NA	NA	NA	NA	NA	NA	NA	NA	768.681	NA	NA	NA	NA	NA	NA	NA	NA	NA	NA	NA	NA	NA	NA	NA
1183	TARDBP				NA	NA	NA	NA	NA	NA	NA	NA	NA	NA	NA	NA	NA	NA	NA	NA	NA	NA	NA	NA	NA	NA	NA	NA	NA	NA	NA	NA	NA	NA	NA	NA	NA	5068.85	5859.38	7428.63	NA	NA	NA	446.15	NA	NA	NA	NA	NA
1184	HNRNPA0				NA	NA	NA	NA	NA	NA	NA	NA	NA	NA	NA	NA	NA	NA	NA	952.427	NA	NA	NA	NA	NA	NA	NA	NA	NA	NA	NA	NA	NA	679.654	NA	NA	NA	NA	NA	NA	NA	NA	NA	989.616	NA	NA	NA	NA	NA
1185	AIMP2				778.5	NA	NA	NA	NA	NA	NA	850.468	NA	NA	NA	NA	822.328	NA	NA	2398.77	NA	NA	NA	NA	NA	NA	NA	NA	NA	1217.09	NA	NA	NA	1248.68	NA	NA	NA	NA	NA	NA	NA	2049.46	NA	2174.91	NA	NA	NA	NA	NA
1186	PRDX4				1336.12	4857.58	NA	NA	2784.45	1220.55	NA	NA	NA	2699.89	NA	1744.99	2465.28	NA	NA	1978.48	NA	NA	NA	NA	NA	NA	NA	NA	NA	1180.04	NA	3708.14	NA	2444.24	NA	NA	832.568	NA	5821.26	NA	3866.82	NA	2670.52	8230.41	1839.13	NA	1578.63	NA	1686.6
1187	PSMD2		+		NA	NA	NA	NA	NA	NA	4160.77	3483.08	NA	3114.4	NA	NA	NA	NA	NA	2641.19	NA	NA	NA	NA	NA	NA	NA	NA	4195.71	3076.12	NA	NA	4788.08	4122.74	NA	NA	NA	NA	NA	NA	NA	NA	NA	3993.69	NA	NA	2682.12	2399.27	NA
1188	MYBPH				NA	NA	NA	NA	NA	NA	NA	NA	NA	NA	NA	NA	3726.85	NA	NA	NA	NA	NA	NA	NA	NA	3050.6	NA	NA	NA	NA	NA	NA	NA	847.699	NA	NA	NA	NA	NA	8157.02	NA	3009.67	NA	1579.81	NA	11341.1	NA	NA	NA
1189	SELENBP1				NA	NA	NA	NA	NA	NA	NA	NA	NA	2439.52	4492.46	NA	1734.79	4527.38	10305.8	706.544	NA	NA	NA	NA	NA	NA	NA	NA	NA	1426.57	NA	NA	NA	1484.71	NA	NA	NA	NA	NA	NA	12976.7	NA	NA	677.742	NA	NA	NA	NA	NA
1190	TRIM28				NA	NA	NA	NA	NA	NA	NA	NA	NA	NA	NA	NA	NA	NA	NA	NA	NA	NA	NA	NA	NA	NA	NA	NA	NA	NA	NA	NA	NA	NA	NA	NA	NA	NA	NA	NA	NA	NA	NA	NA	NA	NA	NA	NA	NA
1191	G3BP1				NA	NA	NA	NA	NA	NA	NA	NA	NA	NA	NA	NA	NA	NA	NA	1783.49	NA	NA	NA	NA	NA	NA	NA	NA	NA	NA	NA	NA	NA	1070.02	NA	NA	NA	NA	NA	NA	NA	NA	NA	792.522	NA	NA	NA	NA	NA
1192	PABPC4		+		NA	NA	NA	NA	NA	NA	NA	3162.02	NA	2403.46	NA	NA	2409.46	NA	NA	1703.12	NA	NA	NA	NA	NA	NA	NA	NA	NA	2697.4	NA	NA	NA	3300.5	NA	3435.77	1050.01	3386.87	NA	NA	NA	NA	NA	3045.44	NA	NA	NA	2888.38	NA
1193	SGCG				NA	NA	NA	1304.94	NA	NA	NA	NA	NA	NA	NA	NA	1989.21	NA	NA	1504	NA	NA	NA	NA	NA	NA	NA	NA	NA	1595.95	NA	NA	NA	4490.17	NA	NA	NA	NA	NA	NA	NA	NA	NA	4097.22	NA	NA	NA	NA	NA
1194	EIF3I				NA	NA	NA	1610.23	NA	NA	NA	NA	NA	NA	NA	1726.12	2041.2	NA	NA	761.44	NA	NA	NA	NA	NA	NA	NA	NA	NA	NA	NA	NA	NA	962.227	NA	NA	NA	NA	NA	NA	NA	NA	NA	2377.03	NA	NA	NA	NA	NA
1195	MRPL49				NA	489.636	NA	974.818	NA	676.31	NA	NA	NA	NA	NA	NA	NA	NA	NA	866.756	NA	NA	NA	NA	NA	NA	NA	NA	1414.13	706.85	NA	NA	NA	259.433	NA	NA	NA	NA	NA	NA	NA	690.339	NA	483.22	NA	NA	NA	501.478	NA
1196	DYNC1I2				NA	NA	NA	NA	NA	NA	NA	NA	NA	NA	NA	NA	NA	NA	NA	581.547	NA	NA	NA	NA	NA	NA	NA	NA	NA	NA	NA	NA	NA	834.741	NA	NA	NA	NA	NA	NA	NA	NA	NA	1354.51	NA	NA	NA	NA	NA
1197	ILK				NA	NA	NA	NA	NA	NA	NA	NA	NA	NA	NA	NA	NA	NA	NA	1046.98	NA	NA	NA	NA	NA	NA	NA	NA	NA	NA	NA	NA	NA	532.52	NA	NA	NA	NA	NA	NA	NA	NA	NA	NA	NA	NA	NA	NA	NA
1198	NNT		+		25506.1	20348.8	19704.8	20066.1	9903.5	47213.3	13058	30746.7	NA	18944.6	20714.5	21766	14265	NA	8270.56	19812.5	NA	47617.4	27822.8	NA	54292.8	64011.4	37561.2	33694	29566.5	40259.8	25941.5	19336	14376.1	11988.1	28947.4	19433.5	39435.2	68832.9	14225.8	153596	21270	24767.9	34213.3	20091.2	NA	25171.2	13993.2	8484.22	7334.87
1199	SNTA1				NA	NA	NA	NA	NA	NA	1491.51	1907.59	NA	NA	NA	NA	NA	NA	NA	2073.41	NA	NA	NA	NA	NA	NA	8374.94	NA	NA	2462.76	NA	NA	NA	2006.84	NA	NA	NA	NA	NA	NA	NA	NA	NA	2164.25	NA	NA	NA	NA	NA
1200	SNTB2		+		NA	NA	NA	1217.21	NA	1449.27	NA	NA	NA	NA	NA	NA	1562.85	NA	NA	1156.29	NA	NA	NA	NA	NA	NA	NA	NA	NA	2312.91	NA	NA	NA	1419.4	NA	NA	NA	NA	NA	NA	NA	NA	NA	6917.2	NA	NA	NA	NA	NA
1201	SF3B2				NA	NA	NA	NA	NA	NA	NA	NA	NA	NA	NA	NA	NA	NA	NA	NA	NA	NA	NA	NA	NA	NA	NA	NA	NA	723.959	NA	NA	NA	1196.75	NA	NA	NA	NA	NA	NA	NA	NA	NA	435.938	NA	NA	NA	NA	NA
1202	GOLGA4	+			7717.82	NA	NA	577.052	NA	10309.1	2713.53	37947.9	NA	NA	NA	1786.49	2454.91	NA	NA	NA	NA	NA	NA	NA	NA	NA	NA	NA	NA	11169.2	NA	NA	NA	NA	NA	NA	3023.95	NA	NA	NA	NA	NA	NA	19168.4	NA	NA	NA	NA	NA
1203	PDAP1				NA	NA	NA	NA	NA	NA	NA	NA	NA	NA	NA	NA	NA	NA	NA	NA	NA	NA	NA	NA	NA	NA	NA	NA	NA	2713.35	NA	NA	NA	8255.68	NA	NA	NA	NA	3874.56	NA	NA	NA	NA	NA	NA	NA	5574.36	NA	NA
1204	MYO9B				NA	NA	NA	NA	3583.43	NA	NA	NA	NA	NA	NA	NA	NA	NA	NA	6363.08	NA	NA	NA	NA	NA	NA	12217.7	NA	NA	NA	NA	NA	NA	NA	NA	2608.81	NA	NA	NA	NA	NA	2011.51	NA	NA	NA	NA	NA	NA	NA
1205	MTX1				NA	NA	NA	NA	NA	NA	NA	NA	NA	NA	NA	NA	NA	NA	NA	NA	NA	NA	NA	NA	NA	NA	NA	NA	NA	NA	NA	NA	NA	1310.36	NA	NA	NA	NA	NA	NA	NA	NA	NA	NA	NA	NA	NA	NA	NA
1206	ART3				NA	NA	NA	4842.32	NA	NA	NA	NA	NA	3697.95	NA	NA	1927.47	NA	NA	1610.46	NA	NA	NA	NA	NA	NA	NA	NA	NA	3668.68	2791.96	NA	NA	2915.66	NA	NA	NA	NA	NA	NA	13117.5	2526.09	NA	2659.79	NA	NA	6593.06	NA	NA
1207	ASAH1				1093.66	4472.31	NA	1557.78	3560.57	3668.06	4093.88	3141.67	3867.3	5962.04	31854.2	1435.81	2730.63	8110.45	5138.54	1086.35	NA	4590	3150.32	NA	NA	NA	NA	2682.53	2928.29	2382.58	1419.53	10598.7	4763.19	6327.19	NA	NA	1625.41	3460.15	5237.27	NA	8203.05	2111.01	7373.19	1637.11	6897.5	NA	3154.63	3999.17	7131.44
1208	CAMK2B				2682.66	2494.45	NA	3471.04	3561.5	NA	NA	5786.8	NA	NA	NA	1810.79	2676.28	NA	NA	8116.81	NA	NA	NA	NA	NA	NA	NA	NA	NA	NA	2749.17	NA	NA	2927.62	NA	7423.99	2466.38	NA	NA	NA	NA	3978.05	NA	3084.6	NA	NA	NA	NA	NA
1209	CAMK2G				6596.56	3121.69	6833.13	5538.05	3872.17	1921.76	NA	3335.49	NA	NA	4023.15	4360.39	6734.04	NA	NA	8515.96	NA	NA	NA	NA	NA	NA	NA	NA	1935.35	1077.81	2348.65	3509.58	NA	2689.49	NA	NA	3209.72	NA	NA	NA	3907.28	5283.59	NA	3378.74	NA	NA	NA	NA	NA
1210	CAMK2D				9556.91	4769.61	2526.87	9607.79	5725.44	4191.52	NA	7218.59	NA	2597.87	15140.3	6404.37	8768.49	3125.02	4581.35	8203.15	NA	NA	NA	NA	NA	8978.16	NA	NA	6055.05	1795.58	2836.78	6498.44	3678.1	7201.48	NA	5346.41	6320.78	3672.61	NA	NA	7264.43	8592.79	NA	8041.56	3881.41	NA	NA	NA	3618.23
1211	DCTN2				NA	NA	NA	NA	NA	1697.47	2268.23	1657.52	NA	NA	NA	NA	NA	NA	NA	1619.74	NA	NA	4240.05	NA	NA	NA	NA	NA	NA	2495.47	NA	NA	3840.34	3921.09	NA	NA	NA	NA	NA	NA	NA	NA	2537.65	1985.85	NA	NA	2082.02	2656.89	NA
1212	STIM1				NA	NA	NA	NA	NA	3195.29	NA	NA	NA	NA	NA	715.123	NA	NA	NA	2267.81	NA	NA	NA	NA	4186.16	NA	NA	NA	2372.86	1067.47	2505.05	NA	NA	1312.88	NA	NA	NA	NA	NA	NA	NA	NA	NA	1557.4	NA	NA	NA	NA	NA
1213	CUL1				3334.44	NA	NA	NA	NA	2641.97	NA	NA	NA	NA	NA	1319.08	2824	NA	NA	3226.54	NA	NA	NA	NA	NA	NA	NA	NA	NA	NA	1391.46	NA	NA	1796.91	NA	NA	NA	NA	NA	NA	NA	NA	NA	1342.77	NA	NA	NA	NA	NA
1214	CUL2				1925.33	NA	NA	NA	NA	1375.92	1556.87	NA	NA	NA	NA	776.426	NA	NA	NA	1651.17	NA	NA	NA	NA	NA	NA	NA	NA	NA	2099.71	1040.9	NA	NA	1075.67	NA	NA	1044.46	NA	NA	NA	NA	2299.13	NA	2242.64	NA	3911.7	NA	NA	NA
1215	CUL3				NA	NA	NA	3370.15	NA	NA	NA	NA	NA	NA	NA	NA	NA	NA	NA	1250.82	NA	NA	NA	NA	NA	NA	NA	NA	NA	1036.83	1344.34	NA	NA	2391.05	NA	NA	NA	NA	NA	NA	10001.5	NA	NA	NA	NA	NA	NA	NA	NA
1216	CUL4A		+		NA	NA	NA	NA	NA	NA	NA	NA	NA	NA	NA	NA	NA	NA	NA	4686.41	NA	NA	NA	NA	NA	NA	NA	NA	NA	2129.62	NA	NA	NA	8398.59	NA	12792.2	NA	NA	NA	NA	NA	NA	NA	2024.36	NA	NA	NA	NA	NA
1217	FHL1				143558	6406.79	NA	44850.5	31589.5	74649.8	22368.5	151449	8146.79	29569.3	15119.1	12053.5	63479.8	6710.8	26793.1	223254	NA	53899.7	6073.31	NA	15439.4	50320.2	43737.6	NA	71075.4	53083.5	51375.9	28319.2	22770.9	39720.4	16444.7	73587.6	60527.7	10104.4	30597.9	30380.5	21914.5	129686	14103	37249.5	NA	56005.2	21193.2	15613.5	9083.12
1218	FHL3				32818	12593.6	NA	11468.2	23766.9	17061.4	9602.06	34448.5	NA	8000.13	NA	17293.5	9747.79	NA	25912.4	23889.7	NA	NA	NA	NA	NA	24866.9	35632.2	NA	22929	10785.4	17712.4	23216.5	31377.2	7286.9	14438.6	43081.1	9293.76	13172.2	29523	11259.9	NA	32350.9	NA	7576.43	NA	23527.4	8097.83	8214.94	8690
1219	ITGA7				NA	NA	NA	1819.86	NA	NA	NA	NA	NA	NA	NA	NA	NA	NA	NA	556.587	NA	NA	NA	NA	NA	NA	NA	NA	NA	1184.59	NA	NA	NA	1207	NA	NA	NA	NA	NA	NA	NA	NA	NA	1085.65	NA	NA	NA	NA	NA
1220	CACNA1S				NA	NA	NA	NA	NA	NA	NA	2388.94	NA	2779.56	NA	NA	NA	NA	NA	2092.7	NA	NA	NA	NA	NA	NA	NA	NA	4172.88	1748.29	NA	NA	NA	1699.57	NA	5658.88	NA	NA	6508.35	10761.1	NA	2153.34	NA	1270.53	NA	NA	1112.44	1066.86	NA
1221	MOGS				NA	NA	NA	NA	NA	NA	NA	NA	NA	NA	NA	NA	NA	NA	NA	576.335	NA	NA	NA	NA	NA	NA	NA	NA	NA	834.788	NA	NA	NA	1038.45	NA	NA	NA	NA	NA	NA	NA	NA	NA	834.341	NA	NA	NA	NA	NA
1222	SPTAN1				NA	NA	NA	4031.26	NA	1826.28	NA	NA	NA	NA	NA	NA	2498.62	NA	NA	2032.3	NA	NA	NA	NA	NA	NA	NA	4611.38	NA	1991.36	NA	NA	NA	2201.98	NA	4303.98	NA	NA	NA	NA	NA	1174.71	NA	2066.74	NA	NA	NA	NA	NA
1223	AUH				NA	NA	NA	3227.16	NA	NA	NA	NA	NA	NA	NA	NA	NA	NA	NA	NA	NA	NA	NA	NA	NA	NA	NA	NA	NA	1515.43	NA	NA	NA	NA	NA	NA	NA	NA	NA	NA	NA	NA	NA	NA	NA	NA	NA	NA	NA
1224	DDX39B				NA	NA	NA	NA	NA	NA	NA	NA	NA	NA	NA	NA	NA	NA	NA	782.066	NA	NA	NA	NA	NA	NA	NA	NA	NA	NA	NA	NA	NA	1603.79	NA	NA	NA	5554.79	NA	NA	NA	NA	NA	3562.96	NA	NA	NA	3550.39	NA
1225	BLMH				7466.12	11920.5	18129.2	8419.4	12640.3	6817.26	15287.8	5193.25	33784	26855.2	46959.5	NA	10829.8	32835.2	20315.6	NA	NA	NA	NA	NA	6676.26	NA	20487.8	8628.41	20384.3	5290.19	2238.98	46714.5	29910.2	83248.6	8060.18	7938.97	2395.74	NA	34849.2	10714.3	47862	16915.7	7087.53	5015.17	50515.4	14230.3	17771.4	9251.95	46492.4
1226	SNTB1				NA	NA	NA	NA	NA	NA	NA	NA	NA	NA	NA	NA	NA	NA	NA	1858.69	NA	NA	NA	NA	NA	NA	NA	NA	NA	NA	NA	NA	NA	2227.71	NA	NA	NA	NA	NA	NA	NA	NA	NA	NA	NA	NA	NA	NA	NA
1227	TUBB2A				NA	NA	NA	NA	NA	NA	NA	NA	NA	NA	NA	NA	NA	NA	NA	NA	NA	NA	NA	NA	NA	NA	NA	NA	NA	NA	NA	NA	NA	516.443	NA	NA	NA	NA	NA	NA	NA	NA	NA	NA	NA	NA	NA	NA	NA
1228	PRKG1				NA	NA	NA	NA	NA	NA	NA	NA	NA	NA	NA	NA	1096.1	NA	NA	656.919	NA	NA	NA	NA	NA	NA	NA	NA	NA	NA	NA	NA	NA	594.664	NA	NA	NA	NA	NA	NA	NA	NA	NA	NA	NA	NA	NA	NA	NA
1229	CIRBP				NA	NA	NA	NA	NA	NA	3038.12	3737.45	NA	3920.43	NA	NA	NA	NA	NA	681.692	NA	NA	NA	NA	NA	NA	NA	NA	NA	752.762	NA	NA	NA	5349.23	NA	NA	NA	NA	2746.47	NA	NA	NA	NA	1150.76	NA	NA	1797.76	NA	NA
1230	COX17				NA	NA	NA	NA	NA	NA	NA	NA	NA	NA	NA	NA	NA	NA	NA	572.893	NA	NA	NA	NA	NA	NA	NA	NA	NA	537.596	NA	NA	NA	NA	NA	NA	NA	NA	NA	NA	NA	NA	NA	NA	NA	NA	NA	NA	NA
1231	HNRNPD				NA	NA	NA	NA	NA	NA	NA	NA	NA	NA	NA	NA	NA	NA	NA	NA	NA	NA	NA	NA	NA	NA	NA	NA	NA	696.752	NA	NA	NA	1933.77	NA	NA	NA	NA	NA	NA	NA	NA	NA	1464.07	NA	NA	NA	NA	NA
1232	SCARB2				NA	NA	NA	2308.21	NA	1945.5	NA	NA	6036.29	NA	NA	NA	2124.45	NA	NA	1065.63	NA	NA	NA	NA	NA	NA	NA	NA	NA	1191.38	NA	5715.93	NA	1613.05	NA	NA	NA	NA	NA	NA	NA	NA	4586.77	1682.67	NA	NA	NA	NA	NA
1233	NID2				991.991	NA	NA	NA	NA	NA	NA	1677.21	NA	NA	NA	NA	1433.44	NA	NA	3860.12	NA	NA	NA	NA	NA	2059.1	NA	NA	NA	NA	NA	NA	NA	1721.04	NA	6534.42	1000.82	NA	7259.6	NA	NA	1700.32	3131.35	1033.66	NA	NA	NA	NA	NA
1234	DAG1				NA	5237.82	NA	3880.4	NA	NA	NA	4134.83	NA	NA	NA	2319.13	5370.77	NA	NA	3010.37	NA	NA	NA	NA	NA	NA	NA	NA	4715.62	6693.87	2983.88	NA	NA	5392.23	NA	NA	NA	NA	NA	NA	NA	1505.48	NA	14693.6	NA	NA	NA	NA	NA
1235	EIF3A				NA	3278.62	NA	NA	NA	NA	NA	816.526	NA	NA	30417.1	NA	NA	NA	NA	2267.21	NA	NA	NA	NA	NA	NA	NA	NA	NA	NA	NA	NA	NA	1877.63	NA	NA	NA	NA	NA	NA	NA	NA	NA	1331.47	NA	NA	NA	NA	NA
1236	UBAP2L				NA	NA	NA	NA	NA	NA	NA	NA	NA	NA	NA	NA	NA	NA	NA	478.802	NA	NA	NA	NA	NA	NA	NA	NA	NA	NA	NA	NA	NA	551.461	NA	NA	NA	NA	NA	NA	NA	NA	NA	NA	NA	NA	NA	NA	2898.04
1237	MLEC				NA	NA	NA	6852.88	NA	2792.16	2481.15	2893.04	NA	NA	NA	NA	3371.37	NA	5864.22	4995.42	NA	NA	NA	NA	NA	NA	NA	NA	6601.52	3159.1	2811.87	NA	NA	2413.69	NA	NA	NA	NA	NA	NA	NA	2810.75	4860.11	2929	NA	NA	2442.09	NA	NA
1238	TTLL12				NA	NA	NA	NA	NA	NA	NA	NA	NA	NA	NA	NA	NA	NA	NA	NA	NA	NA	NA	NA	NA	NA	NA	NA	NA	NA	NA	NA	NA	NA	NA	NA	NA	NA	NA	NA	NA	NA	NA	NA	NA	NA	NA	NA	NA
1239	DPYSL3	+			NA	NA	NA	NA	10667.9	1320.84	NA	1584.3	NA	NA	NA	NA	NA	NA	NA	4122.97	NA	NA	NA	NA	NA	NA	NA	NA	12271.8	2528.37	10809.5	31305.7	20541	7292.07	16588.9	NA	NA	NA	NA	NA	NA	NA	NA	855.437	NA	15012.1	NA	14304.1	NA
1240	MRPL58				NA	NA	NA	NA	NA	2234.25	NA	NA	NA	NA	NA	NA	NA	NA	NA	2773.26	NA	NA	NA	NA	NA	NA	NA	NA	NA	NA	NA	NA	NA	2587.74	NA	NA	NA	NA	NA	NA	NA	NA	NA	NA	NA	NA	NA	1817.07	NA
1241	DCTN1				NA	NA	NA	NA	NA	NA	NA	NA	NA	NA	NA	NA	NA	NA	NA	1868.54	NA	NA	NA	NA	NA	NA	NA	NA	NA	NA	NA	NA	NA	1690.67	NA	NA	NA	NA	NA	NA	NA	NA	NA	NA	NA	NA	NA	NA	NA
1242	DYNC1H1			+	7604.95	NA	NA	8239.24	4417.7	8552.59	NA	6282.18	NA	NA	62268.6	5861.84	9513.71	NA	4985.82	6302.14	NA	NA	NA	NA	NA	NA	NA	NA	3136.42	4229.42	NA	NA	NA	4017.29	NA	10795.1	2788.19	71856.5	NA	68294.1	NA	4416.37	NA	6625.51	10380.3	31333.1	NA	NA	NA
1243	EIF4A2				4069.47	NA	NA	3295.1	3687.25	2467.26	7253.32	3155.57	5841.73	5817.51	NA	NA	NA	7886.84	NA	1916.49	NA	NA	NA	NA	NA	NA	NA	NA	2683.56	1708.26	NA	NA	NA	10961.6	NA	3949.97	1820.75	6682.1	NA	NA	10689	4277.76	NA	759.987	4098.55	NA	2868.73	3602.27	6799.16
1244	CTTN				NA	NA	NA	NA	NA	NA	NA	NA	NA	NA	NA	NA	NA	NA	NA	NA	NA	NA	NA	NA	NA	NA	NA	NA	NA	NA	NA	NA	NA	1353.67	NA	NA	NA	NA	NA	NA	NA	NA	NA	NA	NA	NA	NA	NA	NA
1245	FLOT2				NA	NA	NA	NA	NA	NA	NA	NA	NA	NA	NA	NA	NA	NA	NA	455.189	NA	NA	NA	NA	NA	NA	NA	NA	NA	NA	NA	NA	NA	505.686	NA	NA	NA	NA	NA	NA	NA	NA	NA	NA	NA	NA	773.14	NA	NA
1246	RCN2				NA	NA	NA	NA	NA	NA	NA	NA	NA	NA	NA	NA	NA	NA	NA	1026.4	NA	NA	NA	NA	NA	NA	NA	NA	NA	NA	NA	NA	NA	844.892	NA	NA	NA	NA	NA	NA	NA	NA	NA	248.425	NA	NA	NA	NA	NA
1247	TRIM25				NA	NA	NA	NA	NA	NA	NA	NA	NA	NA	NA	NA	NA	NA	NA	NA	NA	NA	NA	NA	NA	NA	NA	NA	NA	NA	NA	NA	NA	NA	NA	NA	NA	NA	3083.29	NA	NA	NA	NA	NA	NA	NA	NA	NA	NA
1248	FLNC				157186	131353	95907.8	195022	108107	177012	45959.4	114771	16743.9	20527.8	111503	203061	214246	33035.5	127892	107618	NA	66555	69978.5	98749.8	106324	171414	85041.4	99147.3	152155	148844	145283	100272	73784.7	51944.3	104795	136780	167204	157444	88328.8	140769	114687	170253	16241.8	163671	17690.3	143469	32631.4	49811.3	36509.6
1249	MYBPC2	+	+		10362.6	307685	206200	10454	161668	26832.7	NA	14986.7	56514.9	113601	76295.3	24309.9	5879.72	NA	229796	218219	NA	NA	NA	NA	137158	NA	126286	NA	212748	5793.68	240122	320981	421371	101227	209707	165152	12962.7	NA	389895	NA	423449	189230	61198.1	6460.41	24857.9	611583	371585	175622	8585.06
1250	CAPRIN1				NA	NA	NA	NA	NA	NA	NA	NA	NA	NA	NA	748.057	NA	NA	NA	887.293	NA	NA	NA	NA	NA	NA	NA	NA	NA	507.14	890.406	NA	NA	NA	NA	NA	677.845	NA	NA	NA	NA	736.231	NA	726.905	NA	NA	NA	NA	NA
1251	RBM39				NA	NA	NA	NA	NA	NA	NA	NA	NA	NA	NA	NA	NA	NA	NA	758.239	NA	NA	NA	NA	NA	NA	NA	NA	NA	167.966	NA	NA	NA	145.116	NA	NA	NA	NA	NA	NA	NA	NA	NA	654.346	NA	NA	NA	NA	NA
1252	PRPSAP1				NA	NA	NA	NA	NA	NA	NA	NA	NA	NA	NA	NA	NA	NA	NA	NA	NA	NA	NA	NA	NA	NA	NA	NA	NA	NA	NA	NA	NA	593.162	NA	NA	NA	NA	NA	NA	NA	NA	NA	NA	NA	NA	NA	NA	NA
1253	ITIH4				NA	NA	NA	NA	NA	NA	NA	3889.42	NA	NA	NA	NA	NA	NA	NA	NA	NA	NA	NA	NA	NA	NA	NA	NA	NA	NA	NA	NA	NA	NA	NA	NA	NA	NA	NA	NA	NA	NA	NA	NA	NA	NA	3741.92	NA	NA
1254	CLINT1				NA	NA	NA	NA	NA	NA	NA	NA	NA	NA	NA	NA	NA	NA	NA	733.62	NA	NA	NA	NA	NA	NA	NA	NA	NA	NA	NA	NA	NA	NA	NA	NA	NA	NA	NA	NA	NA	NA	NA	NA	NA	NA	NA	NA	NA
1255	SMC1A				NA	NA	NA	NA	NA	NA	NA	NA	NA	NA	NA	NA	NA	NA	NA	NA	NA	NA	NA	NA	NA	NA	NA	NA	NA	NA	NA	NA	NA	NA	NA	NA	NA	NA	NA	NA	NA	NA	NA	NA	NA	NA	NA	NA	NA
1256	LPIN1				NA	NA	NA	NA	NA	NA	NA	NA	NA	NA	NA	NA	NA	NA	NA	NA	NA	NA	NA	NA	NA	NA	NA	NA	NA	NA	NA	NA	NA	NA	NA	NA	NA	NA	NA	NA	NA	NA	NA	NA	NA	NA	NA	NA	NA
1257	GANAB				NA	NA	NA	NA	NA	NA	3019.44	2657.73	NA	2307.63	NA	NA	NA	NA	NA	1565.06	NA	NA	NA	NA	NA	NA	NA	NA	NA	NA	NA	NA	NA	3152.01	NA	NA	NA	4725.18	NA	NA	NA	NA	7157.9	3252.1	NA	NA	NA	NA	NA
1258	MVP				NA	NA	NA	3561.89	NA	4330.3	NA	2872.74	NA	4692.43	NA	NA	NA	NA	3319.25	6003.91	NA	NA	NA	NA	NA	NA	NA	NA	NA	NA	NA	NA	9553.86	2981.33	NA	NA	NA	NA	NA	NA	NA	NA	NA	NA	NA	NA	NA	NA	NA
1259	LASP1				NA	NA	NA	NA	NA	NA	NA	NA	NA	NA	NA	NA	NA	NA	NA	NA	NA	NA	NA	NA	NA	NA	NA	NA	NA	NA	NA	NA	NA	764.876	NA	NA	NA	NA	NA	NA	NA	NA	NA	NA	NA	NA	NA	NA	NA
1260	KPNB1				NA	NA	NA	NA	NA	NA	2954.45	3594	NA	2307.19	NA	NA	NA	NA	NA	1442.03	NA	NA	NA	NA	NA	NA	NA	NA	NA	1593.61	NA	NA	NA	5353.59	NA	NA	NA	108468	NA	NA	NA	NA	NA	1836.99	NA	NA	3214.88	3491	NA
1261	SLMAP		+		NA	NA	NA	NA	5177.64	4140.26	10474.4	7755.01	NA	7825.28	NA	NA	NA	NA	NA	3525.53	NA	NA	NA	NA	NA	NA	NA	NA	NA	8117.42	NA	NA	4579.98	11225.3	NA	4578.2	NA	NA	4531.96	NA	NA	NA	3202.1	7858.73	NA	NA	8918.29	4462.38	7270.63
1262	PSMD6				NA	NA	NA	NA	NA	NA	2685.8	NA	NA	NA	NA	NA	NA	NA	NA	1326.34	NA	NA	NA	NA	NA	NA	NA	NA	NA	1812.02	NA	NA	NA	2618.92	NA	NA	NA	NA	NA	NA	NA	2174.44	NA	3324.89	NA	NA	NA	NA	NA
1263	FAM175B				NA	NA	NA	NA	NA	NA	NA	NA	NA	NA	NA	NA	NA	NA	NA	NA	NA	NA	NA	NA	NA	NA	NA	NA	NA	427.39	NA	NA	NA	1372.76	NA	NA	NA	NA	NA	NA	NA	NA	NA	NA	NA	NA	NA	NA	NA
1264	SEPT2				NA	NA	NA	NA	NA	NA	1903.1	NA	1113.06	NA	NA	NA	NA	NA	NA	592.087	NA	NA	NA	NA	NA	NA	NA	NA	NA	643.537	NA	NA	NA	492.432	NA	NA	NA	NA	NA	NA	NA	NA	NA	1077.84	NA	NA	NA	NA	NA
1265	SART3				NA	NA	NA	NA	NA	NA	NA	NA	NA	NA	NA	NA	NA	NA	NA	6719.63	NA	NA	NA	NA	NA	NA	NA	NA	NA	NA	NA	NA	NA	NA	NA	4866.38	NA	NA	NA	NA	NA	NA	NA	NA	NA	NA	NA	NA	NA
1266	EFTUD2				NA	NA	NA	NA	NA	NA	NA	NA	NA	NA	NA	NA	NA	6706.44	NA	440.858	NA	NA	NA	NA	NA	NA	NA	NA	NA	NA	NA	NA	NA	504.542	NA	NA	NA	NA	NA	NA	NA	NA	NA	613.222	NA	NA	NA	NA	NA
1267	KARS				3136.77	5288.85	NA	3705.38	NA	1292.89	2834.05	NA	NA	NA	NA	2868.08	3037.53	NA	NA	1494.81	NA	NA	NA	NA	NA	NA	NA	NA	NA	2834.66	2502	NA	NA	2584.95	NA	NA	NA	5267.03	NA	NA	NA	2544.51	NA	4229.98	NA	NA	1943.84	2391.31	NA
1268	EIF4H				NA	NA	NA	NA	NA	NA	NA	1740.47	NA	NA	NA	NA	NA	NA	NA	777.81	NA	NA	NA	NA	NA	NA	NA	NA	NA	NA	NA	NA	NA	3495.11	NA	NA	270.608	NA	NA	NA	NA	NA	NA	NA	NA	NA	NA	656.332	NA
1269	POSTN				NA	NA	NA	NA	NA	NA	NA	NA	NA	NA	NA	NA	NA	NA	NA	NA	NA	NA	NA	NA	NA	NA	NA	NA	NA	NA	NA	NA	NA	NA	NA	NA	7456.05	NA	NA	NA	NA	NA	NA	NA	NA	NA	NA	NA	NA
1270	ACOX1				NA	NA	NA	NA	NA	NA	NA	NA	NA	NA	NA	NA	NA	NA	NA	NA	NA	NA	NA	NA	NA	NA	NA	NA	NA	NA	NA	NA	NA	NA	NA	NA	NA	NA	NA	NA	NA	NA	NA	NA	NA	NA	NA	NA	NA
1271	EEA1				NA	NA	NA	NA	NA	NA	NA	NA	NA	NA	NA	NA	NA	NA	NA	598.657	NA	NA	NA	NA	NA	NA	NA	NA	NA	NA	NA	NA	NA	654.173	NA	NA	NA	NA	NA	NA	NA	5089.75	NA	NA	NA	NA	NA	NA	NA
1272	PDIA6				NA	6380.96	NA	6760.36	2771.96	2011.49	3267.6	1720.61	2140.98	2218.24	NA	1731.17	2294.12	NA	NA	1585.53	NA	NA	NA	NA	7835.45	NA	NA	NA	4681.16	4565.83	1651.16	5808.89	9696.21	5186.81	NA	NA	NA	4205.74	NA	NA	6780.64	1993.08	2810.26	10890.5	NA	NA	5275.52	3130.25	2302.96
1273	PDK2				NA	NA	NA	NA	NA	NA	NA	NA	NA	NA	NA	NA	NA	NA	NA	707.21	NA	NA	NA	NA	NA	NA	NA	NA	NA	490.097	NA	NA	NA	613.676	NA	NA	NA	NA	NA	NA	NA	NA	NA	312.152	NA	NA	NA	NA	NA
1274	PEA15				NA	NA	NA	NA	NA	NA	NA	NA	NA	NA	NA	NA	NA	NA	NA	NA	NA	NA	NA	NA	NA	NA	NA	NA	NA	NA	NA	NA	NA	NA	NA	NA	NA	NA	NA	NA	NA	NA	NA	NA	NA	NA	NA	NA	NA
1275	PGM5				NA	NA	NA	NA	NA	5378.31	NA	3304.56	NA	NA	NA	NA	2284.69	NA	NA	NA	NA	NA	8186.98	NA	NA	NA	NA	2509.09	NA	1700.31	NA	NA	NA	1413.53	NA	NA	NA	NA	NA	NA	NA	NA	6929.87	NA	NA	NA	4905.4	3040.36	NA
1276	PMVK				NA	NA	NA	NA	NA	NA	NA	NA	NA	NA	NA	NA	NA	NA	NA	NA	NA	NA	NA	NA	NA	NA	NA	NA	NA	NA	NA	NA	NA	NA	NA	NA	NA	NA	NA	NA	NA	NA	NA	NA	NA	NA	NA	NA	NA
1277	PLEC				19277.8	27252.7	45829	26036.4	18626.6	35985.3	11799.9	38101.3	16226.4	10774.6	33284.7	24180.9	25278	26443.5	25137	35430.3	NA	NA	38069.5	NA	28570.9	27730.9	39836.6	25889.2	29145.7	25132.4	19934	29506.8	26019.9	12849.5	23257.6	39267.5	21316.8	35627.6	36132.7	36684.1	31506.8	21253.9	102550	37135.2	13047.5	40601.3	10024.9	7584.6	31787.1
1278	PON2				NA	NA	NA	NA	NA	NA	NA	NA	NA	NA	NA	NA	NA	NA	NA	NA	NA	NA	NA	NA	NA	NA	NA	NA	NA	NA	NA	NA	NA	94.3063	NA	NA	NA	NA	NA	NA	NA	NA	NA	NA	NA	NA	NA	NA	NA
1279	PPP2R5A				1473.83	NA	NA	NA	NA	NA	NA	1099.83	NA	NA	NA	836.997	NA	NA	NA	1218.78	NA	NA	NA	NA	NA	NA	NA	NA	NA	2651.04	NA	NA	NA	2083.94	NA	NA	NA	NA	NA	NA	NA	NA	3505.85	1803.31	NA	NA	NA	NA	NA
1280	PPA1				NA	NA	NA	NA	NA	NA	NA	NA	NA	NA	NA	NA	NA	NA	NA	NA	NA	NA	NA	NA	NA	NA	NA	NA	NA	NA	NA	NA	NA	486.05	NA	NA	NA	NA	NA	NA	NA	NA	NA	NA	NA	NA	NA	NA	NA
1281	PTGES3				NA	NA	NA	NA	NA	NA	NA	NA	NA	NA	NA	NA	NA	NA	NA	NA	NA	NA	NA	NA	NA	NA	NA	NA	NA	NA	NA	NA	NA	417.704	NA	NA	NA	NA	NA	NA	NA	NA	NA	NA	NA	NA	NA	NA	NA
1282	RABEP1				18314.3	38113.7	270124	50363.9	36434.7	NA	NA	14068.2	24299.2	NA	75959.5	12105.8	NA	NA	77796.7	NA	NA	NA	19008.3	NA	37167.8	11298.7	147691	11404.6	34037.1	7754.71	49062.7	118699	NA	3047.81	36662.9	NA	15613.8	15840.6	12780.4	67475.9	385306	9563.03	16249.3	6530.3	NA	58838.2	12538.1	11463	NA
1283	RCN1				NA	NA	NA	NA	NA	NA	NA	NA	NA	NA	NA	NA	NA	NA	NA	NA	NA	NA	NA	NA	NA	NA	NA	NA	NA	NA	NA	NA	NA	233.548	NA	NA	NA	NA	NA	NA	NA	NA	NA	NA	NA	NA	NA	NA	NA
1284	PCBP1				NA	NA	NA	940.343	NA	NA	2405.64	3131.86	NA	4457.32	NA	NA	1212.29	NA	NA	4648.63	NA	NA	NA	NA	NA	NA	NA	NA	NA	2059.82	NA	NA	NA	5264.7	NA	NA	NA	NA	3825.53	NA	NA	1154.74	NA	NA	NA	NA	1842.21	1354.82	NA
1285	PCBP2				NA	NA	NA	NA	NA	NA	NA	NA	NA	NA	NA	NA	NA	NA	NA	2130.6	NA	NA	NA	NA	NA	NA	NA	NA	NA	NA	NA	NA	NA	4082.82	NA	NA	NA	NA	NA	NA	NA	NA	NA	NA	NA	NA	782.2	NA	NA
1286	TCEB1				NA	NA	NA	NA	NA	NA	NA	1192.47	NA	NA	NA	NA	NA	NA	NA	646.12	NA	NA	NA	NA	NA	NA	NA	NA	NA	1041.71	NA	NA	NA	1228.36	NA	NA	NA	NA	NA	NA	NA	NA	NA	1774.99	NA	NA	NA	NA	NA
1287	TCEB2				NA	NA	NA	NA	NA	NA	NA	NA	NA	NA	NA	NA	NA	NA	NA	818.172	NA	NA	NA	NA	NA	NA	NA	NA	NA	1005.34	NA	NA	NA	1333.79	NA	NA	NA	NA	NA	NA	NA	NA	NA	1978.37	NA	NA	680.924	NA	NA
1288	TOMM20				NA	NA	NA	NA	NA	1517.56	NA	NA	NA	NA	NA	NA	NA	NA	NA	NA	NA	NA	NA	NA	NA	NA	NA	NA	NA	572.903	NA	NA	NA	NA	NA	NA	NA	11177.8	7699.9	7794.72	2590.66	NA	1397.38	593.027	2537.65	NA	NA	NA	NA
1289	SF3B3				NA	NA	NA	997.345	NA	NA	NA	NA	NA	NA	NA	NA	NA	NA	NA	NA	NA	NA	NA	NA	NA	NA	NA	NA	NA	571.224	NA	NA	NA	569.579	NA	NA	NA	NA	NA	NA	NA	NA	NA	748.135	NA	NA	NA	NA	NA
1290	PPP1R7				NA	NA	NA	NA	NA	NA	NA	NA	NA	1397.02	NA	NA	NA	NA	NA	361.542	NA	NA	NA	NA	NA	NA	NA	NA	NA	638.65	NA	NA	NA	304.482	NA	NA	NA	NA	NA	NA	NA	NA	NA	NA	NA	NA	NA	NA	NA
1291	RGN			+	35838.2	NA	NA	NA	NA	37511.6	30463.6	NA	NA	32563.8	32830.3	NA	83895.6	NA	229929	9447.74	NA	NA	NA	NA	25023.2	NA	NA	NA	29595	41491.4	NA	19717	54166.4	NA	NA	NA	NA	329411	203960	21022.7	144389	NA	NA	NA	NA	NA	NA	NA	NA
1292	CDSN		+		2450.35	NA	NA	1096.12	NA	3391.69	1972.48	NA	5613.78	3513.58	NA	NA	4352.66	NA	NA	456.354	NA	NA	NA	NA	NA	NA	NA	NA	2916	856.575	NA	10775.2	4864.74	9285.87	NA	NA	NA	NA	NA	NA	NA	3034.29	NA	1146.59	6773.11	NA	NA	NA	157171
1293	SURF1				NA	NA	NA	NA	NA	1529.35	1613.88	3490.87	NA	4996.72	NA	NA	NA	NA	NA	1545.73	NA	NA	NA	NA	NA	NA	NA	NA	NA	3877.79	NA	NA	NA	1711.83	NA	NA	NA	NA	NA	NA	NA	NA	3507.41	2484.77	NA	NA	NA	2647.35	NA
1294	MAPRE2				NA	NA	NA	NA	NA	979.862	NA	NA	NA	NA	NA	NA	2207.7	NA	NA	1378.39	NA	NA	NA	NA	NA	NA	NA	NA	NA	674.53	NA	NA	NA	1696.54	NA	NA	NA	NA	NA	NA	NA	1811.72	NA	691.768	NA	NA	NA	NA	NA
1295	TGFBI				NA	2274.82	4032.38	NA	NA	NA	NA	NA	NA	NA	NA	NA	NA	NA	NA	871.75	NA	NA	2096.12	NA	NA	NA	NA	NA	NA	NA	NA	NA	3278.67	NA	NA	NA	NA	NA	NA	NA	NA	NA	NA	NA	NA	NA	NA	NA	NA
1296	TSN				NA	NA	NA	NA	NA	NA	NA	NA	NA	NA	NA	NA	NA	NA	NA	NA	NA	NA	NA	NA	NA	NA	NA	NA	NA	NA	NA	NA	NA	880.62	NA	NA	NA	NA	NA	NA	NA	NA	NA	NA	NA	NA	NA	NA	NA
1297	SF1				NA	NA	NA	NA	NA	NA	NA	NA	NA	NA	NA	NA	NA	NA	NA	NA	NA	NA	NA	NA	NA	NA	NA	NA	NA	NA	NA	NA	NA	411.3	NA	NA	NA	NA	NA	NA	NA	NA	NA	NA	NA	NA	NA	NA	NA
1298	TRIP10				NA	NA	NA	4807.71	NA	NA	NA	NA	NA	NA	NA	NA	2939.71	NA	NA	1766.08	NA	NA	NA	NA	NA	NA	NA	NA	3957.77	13737.3	NA	NA	NA	2122.05	NA	NA	NA	NA	NA	NA	NA	NA	NA	1992.56	NA	NA	NA	NA	NA
1299	MAPRE1				NA	NA	NA	NA	NA	1338.9	NA	NA	NA	NA	NA	NA	NA	NA	NA	204.324	NA	NA	NA	NA	NA	NA	NA	NA	NA	1150.59	NA	NA	NA	1082.32	NA	NA	NA	NA	NA	NA	NA	NA	NA	754.614	NA	NA	NA	NA	NA
1300	ELAVL1				NA	2281.9	NA	3794.53	NA	NA	1376.19	1128.88	NA	2234.65	NA	1085.29	649.592	NA	NA	2024.61	NA	NA	NA	NA	NA	NA	NA	NA	NA	2447.32	NA	NA	NA	2047.84	NA	NA	NA	NA	NA	NA	NA	1594.01	NA	2172.05	NA	NA	NA	NA	NA
1301	SPEG				3031.9	3827.36	NA	3951.86	2656.47	3310.76	NA	1910.97	NA	NA	NA	2771.72	3173.49	NA	NA	3518.07	NA	NA	NA	NA	NA	NA	NA	NA	3960.01	2290.83	4472.71	NA	NA	1848.76	NA	NA	3368.39	NA	NA	NA	NA	2682.18	NA	2698.29	NA	7233.63	NA	NA	NA
1302	UBE2V2				NA	NA	NA	NA	NA	NA	NA	3359.61	NA	NA	NA	NA	NA	NA	NA	NA	NA	NA	NA	NA	NA	NA	NA	NA	NA	NA	NA	NA	NA	NA	NA	NA	NA	NA	NA	NA	NA	NA	NA	NA	NA	NA	NA	NA	NA
1303	VAMP3				NA	NA	NA	NA	NA	NA	NA	NA	NA	NA	NA	NA	NA	NA	NA	NA	NA	NA	NA	NA	NA	NA	NA	NA	NA	NA	NA	NA	NA	491.494	NA	NA	NA	NA	NA	NA	NA	NA	NA	NA	NA	NA	NA	NA	NA
1304	NEDD8				NA	NA	NA	NA	NA	NA	NA	NA	NA	NA	NA	NA	NA	NA	NA	2721.38	NA	NA	NA	NA	NA	NA	NA	NA	NA	1854.99	NA	NA	NA	1046.41	NA	NA	NA	NA	NA	NA	NA	NA	NA	3726.97	NA	NA	NA	NA	NA
1305	ADIPOQ				NA	NA	NA	1448.09	NA	NA	NA	NA	NA	NA	NA	NA	NA	NA	NA	NA	NA	NA	NA	NA	NA	NA	NA	NA	NA	1390.31	NA	NA	NA	969.878	NA	NA	NA	NA	NA	NA	NA	NA	NA	NA	NA	NA	NA	NA	NA
1306	RAB11B				NA	NA	NA	NA	NA	NA	NA	4829.6	NA	9803.35	NA	NA	NA	NA	NA	1002.2	NA	NA	NA	NA	NA	NA	NA	NA	NA	3502.2	NA	NA	3982.49	2241.97	NA	NA	NA	NA	NA	NA	NA	NA	9168.55	3860.44	NA	NA	4512.03	NA	NA
1307	ZYX				NA	NA	NA	NA	NA	NA	NA	NA	NA	NA	NA	NA	NA	NA	NA	NA	NA	NA	NA	NA	NA	NA	NA	NA	NA	NA	NA	NA	NA	749.53	NA	NA	NA	NA	NA	NA	NA	NA	NA	NA	NA	NA	NA	NA	NA
1308	HSPB2				NA	NA	NA	NA	4686.36	NA	10566.7	8571.36	NA	7241.38	NA	NA	NA	NA	NA	4930.91	NA	NA	NA	NA	NA	NA	NA	NA	NA	NA	NA	NA	NA	10552.5	NA	NA	NA	NA	NA	NA	NA	NA	NA	NA	NA	NA	10164.4	NA	NA
1309	ETFDH				9135.74	NA	NA	9043.57	NA	8783.95	NA	7192.27	NA	NA	NA	NA	11652.1	NA	NA	8038.02	NA	NA	NA	NA	NA	7424.24	NA	NA	NA	5139.93	NA	NA	NA	6178.72	NA	NA	8025.26	NA	NA	NA	NA	6578.01	NA	2899.48	NA	NA	NA	NA	NA
1310	SEPT7				NA	NA	NA	NA	NA	NA	NA	NA	NA	NA	NA	NA	NA	NA	NA	NA	NA	NA	NA	NA	NA	NA	NA	NA	NA	NA	NA	NA	NA	478.961	NA	NA	NA	NA	NA	NA	NA	NA	NA	NA	NA	NA	NA	NA	NA
1311	LAMA4				NA	NA	NA	1216.17	NA	NA	NA	NA	NA	NA	NA	NA	NA	NA	NA	1315.36	NA	NA	NA	NA	NA	NA	NA	NA	NA	NA	NA	NA	NA	NA	NA	3319.53	802.397	NA	NA	NA	NA	NA	NA	NA	NA	NA	NA	NA	NA
1312	DDB1			+	3347.93	8381	NA	8065.45	NA	3546.96	NA	5241.95	5178.27	NA	NA	3182.38	4737.61	NA	NA	1990.42	NA	NA	5384.22	NA	NA	3861.58	NA	8530.18	4557.02	3468.27	3309.01	NA	NA	4577.41	NA	NA	NA	9197.31	NA	3844.64	NA	2454.88	5102.8	5187.59	NA	NA	NA	4598.14	NA
1313	MAPK14				NA	NA	NA	NA	NA	NA	NA	NA	NA	NA	NA	NA	NA	NA	NA	NA	NA	NA	NA	NA	NA	NA	NA	NA	NA	NA	NA	NA	NA	NA	NA	NA	NA	NA	NA	NA	NA	NA	NA	NA	NA	NA	NA	NA	NA
1314	DPYSL2				NA	17094.8	NA	NA	NA	NA	NA	NA	NA	NA	NA	NA	NA	NA	NA	674.562	NA	NA	NA	NA	40679.4	NA	NA	NA	NA	NA	NA	NA	NA	NA	NA	NA	NA	NA	NA	NA	NA	NA	NA	NA	NA	NA	NA	NA	NA
1315	SGCB				NA	NA	NA	NA	NA	NA	NA	2599.59	NA	NA	NA	NA	3539.25	NA	NA	1960.16	NA	NA	NA	NA	NA	NA	NA	NA	NA	3323.05	NA	NA	NA	4202.58	NA	NA	NA	NA	NA	NA	NA	NA	NA	4292.93	NA	NA	5111.4	NA	NA
1316	SGCA				9057.43	17634	10360.1	45699.6	9290.25	9507.76	NA	NA	NA	NA	15022.2	11607.3	20050.7	NA	19708.5	7212.04	NA	NA	10627.3	NA	9731.12	9719.69	11890.6	11051.1	10790.6	13354.2	10580.4	16418.2	9186.19	7397.26	12229.5	NA	9898.57	25491.2	NA	11981.5	42047.1	8355.4	13160	23114.4	NA	17552.7	5651.28	NA	NA
1317	ECM1				NA	NA	NA	NA	NA	NA	NA	NA	NA	1229.92	11066.3	NA	NA	NA	NA	NA	NA	NA	NA	NA	NA	NA	NA	NA	1821.56	NA	NA	NA	NA	1760.44	NA	NA	NA	NA	NA	NA	NA	NA	NA	NA	NA	NA	NA	NA	NA
1318	SRSF7				NA	NA	NA	NA	NA	NA	NA	NA	NA	NA	NA	NA	NA	NA	NA	552.4	NA	NA	NA	NA	NA	NA	NA	NA	NA	1329	NA	NA	NA	2073.01	NA	NA	NA	NA	NA	NA	NA	NA	NA	1419.21	NA	NA	NA	NA	NA
1319	DECR1				3267.45	7540.11	3406.74	36820.1	NA	10222.2	5112.54	13966	NA	11081.2	9201.24	5075.06	7232.93	NA	NA	6699.58	NA	11160.4	11678.1	NA	NA	2989.28	7938.31	3442.96	4137.69	23564.8	5387.18	3833.8	4861.75	13474.6	NA	NA	2453.44	14269.5	15710	NA	9048.25	4740.04	11241.1	11231.4	NA	7227.68	16115.2	15199.1	7491.48
1320	NDUFA5				31176.3	23843.4	NA	17752.6	10878.5	47777.8	24239.8	22091.6	12560	20808.1	NA	25322.3	25299.8	NA	7946.76	21194.2	NA	67664.7	60352	NA	24619.3	25854	NA	45812.8	28196.3	33450.3	21150.4	21957.5	19284.2	10715.5	28165.9	8553.51	37023.4	42140.5	9443.14	39208.2	13418	22781.6	23551.3	22927.1	NA	18696.2	11608.1	35488.8	9420.1
1321	CLPP				NA	NA	NA	NA	NA	NA	NA	NA	NA	NA	NA	NA	NA	NA	NA	NA	NA	NA	NA	NA	NA	NA	NA	NA	NA	969.114	NA	NA	NA	1262.43	NA	NA	NA	NA	NA	NA	NA	NA	NA	1181.82	NA	NA	NA	NA	NA
1322	TST				NA	NA	NA	NA	NA	NA	NA	NA	NA	NA	NA	NA	NA	NA	NA	NA	NA	NA	NA	NA	NA	NA	NA	NA	NA	1957.1	NA	NA	NA	1377.32	NA	NA	NA	NA	NA	NA	NA	NA	NA	NA	NA	NA	NA	NA	NA
1323	HAGH				NA	NA	NA	NA	NA	NA	NA	NA	NA	NA	NA	NA	NA	NA	NA	NA	NA	NA	NA	NA	NA	NA	NA	NA	NA	NA	NA	NA	NA	512.281	NA	NA	NA	NA	NA	NA	NA	NA	NA	NA	NA	NA	NA	NA	NA
1324	HIST2H2AC				NA	NA	NA	NA	NA	NA	NA	NA	NA	NA	NA	NA	NA	NA	NA	12268.1	NA	NA	NA	NA	NA	NA	NA	NA	NA	NA	NA	NA	NA	NA	NA	NA	NA	NA	NA	NA	NA	NA	NA	NA	NA	NA	NA	NA	NA
1325	NDUFA9				13736.9	7375.7	NA	11907.6	9501.58	10793.7	8051.79	20500.7	NA	6956.91	NA	23267.2	20708.4	NA	NA	31583.7	NA	32434.9	9136.18	NA	8237.07	11266.7	NA	11700.7	15564.5	8269.91	13971.4	NA	5561.71	11158.2	12750.9	22925.7	10873.7	26475.5	15726.2	28878.5	9888.79	14561.1	9559.18	7115.41	NA	9519.57	8804.04	14275.8	NA
1326	PHKG1				7402.25	11772.5	7910.05	NA	NA	NA	NA	1700.79	NA	NA	NA	NA	12497.4	NA	NA	5110.88	NA	NA	NA	NA	NA	NA	NA	NA	NA	NA	NA	NA	NA	4907.22	NA	NA	NA	NA	NA	NA	NA	3190.47	NA	5629.91	NA	NA	2720.67	2189.45	NA
1327	PPP1R3A				NA	5018.31	NA	NA	NA	NA	NA	NA	NA	NA	NA	4144.13	NA	NA	NA	3462.4	NA	NA	NA	NA	17026.1	NA	8001.65	NA	NA	4829.12	7007.88	NA	NA	2841.68	NA	NA	8022.65	NA	NA	15659.6	NA	8729.05	NA	6158.51	NA	NA	NA	NA	NA
1328	HADH		+		NA	7524.04	NA	27171.5	6563.87	5094.57	22192.5	25948.1	22872.6	6218.84	NA	3377.58	5481.99	NA	NA	2672.67	NA	10505.4	17238.8	NA	NA	NA	16594.1	NA	6113.14	47626.6	4341.27	NA	25458.7	28025.1	NA	13018.7	2227.5	12023.8	13141.4	NA	NA	6288.26	6824.2	39834.1	14175.8	NA	16834.2	9878.51	8253.14
1329	UGP2				NA	NA	NA	9103.96	NA	3710.61	21739.6	20149.1	9460.06	NA	NA	NA	12986	NA	NA	3672.95	NA	NA	NA	NA	NA	NA	NA	NA	NA	6980.72	2436.9	NA	6989.02	27025	NA	NA	NA	NA	7015.41	NA	NA	2064.2	NA	NA	5504.23	NA	NA	4796.4	NA
1330	AOC3				NA	NA	NA	13673.1	NA	NA	NA	NA	NA	10060.5	NA	NA	4821.92	NA	NA	2187.4	NA	NA	11001.6	NA	NA	NA	NA	NA	NA	3065.62	NA	4146.95	7396.06	3755.46	NA	NA	2128.67	4743.26	5455.4	NA	NA	NA	7328.85	NA	NA	13889.8	NA	NA	NA
1331	ATP6V1F				NA	NA	NA	NA	NA	NA	NA	NA	NA	NA	NA	NA	NA	NA	NA	NA	NA	NA	NA	NA	NA	NA	NA	NA	NA	NA	NA	NA	NA	798.955	NA	NA	NA	NA	NA	NA	NA	NA	NA	NA	NA	NA	NA	NA	NA
1332	TXNRD1				NA	NA	NA	NA	NA	NA	NA	NA	NA	NA	NA	NA	NA	NA	NA	NA	NA	NA	NA	NA	NA	NA	NA	NA	NA	NA	NA	NA	NA	543.491	NA	NA	NA	NA	NA	NA	NA	NA	NA	NA	NA	NA	NA	NA	NA
1333	IMMT				10656.9	7940.6	NA	7181.65	8772.57	29468.8	21667.6	16941	NA	15309.9	NA	10158.3	15511.6	NA	NA	18275.8	NA	31327.2	18051.8	NA	NA	13055.9	17231.9	6254.81	7180.86	32236.8	10290.9	23903.4	11154.5	8569.1	14584.5	18101.2	11768.6	13829.5	14653.4	NA	NA	12554.4	12557.3	13835.5	3957.66	17337.1	8437.92	23147.8	NA
1334	SMTNL2				NA	NA	NA	NA	NA	NA	4106.34	NA	NA	NA	NA	NA	NA	NA	NA	1741.3	NA	NA	NA	NA	NA	NA	NA	NA	NA	NA	NA	NA	NA	4414.23	NA	NA	NA	NA	NA	NA	NA	NA	NA	NA	NA	NA	5569.72	NA	NA
1335	KLHL40				10284.1	16765.9	NA	29212.3	7657.98	14452.8	19600.1	16487	NA	8568.55	16255.7	12604.2	17483.3	NA	8950.43	7607.84	NA	11876	30064	NA	17149.3	15082.5	NA	27110.5	13175.6	25061.9	10936.3	7704.7	11924.6	13789.2	12588	6431.35	15304.3	27674.3	13601.2	14506.2	23641.6	10345.6	17624.9	16101.2	NA	18292.7	17187.2	6586.76	NA
1336	NDUFAF6				2262.09	NA	NA	NA	NA	NA	NA	NA	29577.2	NA	NA	NA	NA	NA	NA	844.34	NA	NA	NA	NA	NA	NA	NA	NA	NA	NA	NA	NA	NA	NA	NA	NA	NA	NA	NA	NA	NA	6731.43	NA	1063.36	NA	NA	NA	NA	NA
1337	KRT71				2173.37	12582	7609.83	14828.4	4544.37	11858.7	30652.4	2614.62	27534.3	22363.1	56298.5	NA	21215.8	12769.2	38758.7	1880.09	NA	NA	6110.1	NA	NA	3910	12068.8	NA	19640.7	3217.16	4237.77	75519.3	50650.7	32170.6	6923.19	9631.18	1514.89	7366.14	31500.3	NA	29285.4	15932.5	13541.4	4907.73	57322.6	NA	13795.3	6494.03	43444.3
1338	TIMM50			+	NA	NA	NA	NA	NA	NA	NA	3367.08	NA	NA	NA	NA	NA	NA	3629.39	1060.56	NA	NA	NA	NA	NA	NA	NA	NA	NA	831.562	NA	NA	NA	1025.93	NA	NA	NA	NA	NA	NA	NA	NA	NA	1387.8	NA	NA	NA	NA	NA
1339	LGALSL				NA	NA	NA	NA	NA	NA	NA	NA	NA	1162.29	NA	NA	NA	NA	NA	NA	NA	NA	NA	NA	NA	NA	NA	NA	NA	NA	NA	NA	NA	1294.98	NA	NA	NA	NA	NA	NA	NA	514.487	NA	NA	NA	NA	NA	NA	NA
1340	CDNF				NA	NA	NA	NA	NA	NA	NA	NA	NA	NA	NA	NA	NA	NA	NA	NA	NA	NA	NA	NA	NA	NA	NA	NA	NA	854.041	NA	NA	NA	1153.79	NA	NA	NA	NA	NA	NA	NA	NA	NA	1856.16	NA	NA	NA	NA	NA
1341	FILIP1L				NA	NA	NA	NA	NA	NA	NA	NA	NA	NA	NA	NA	NA	NA	NA	2750.32	NA	NA	NA	NA	NA	NA	NA	NA	NA	NA	NA	NA	NA	NA	NA	NA	NA	NA	NA	NA	NA	NA	NA	NA	NA	NA	NA	NA	NA
1342	GPAT3				NA	NA	NA	NA	NA	NA	NA	NA	NA	NA	NA	NA	NA	NA	NA	713.607	NA	NA	NA	NA	NA	NA	NA	NA	NA	NA	NA	NA	NA	645.614	NA	NA	NA	NA	NA	NA	NA	NA	NA	NA	NA	NA	NA	NA	NA
1343	PDLIM3				66593.9	184869	15268.8	163268	152816	75932.8	42251.4	74609.4	23139.6	26957.9	62149	131828	90892.3	2873.41	117321	57040.1	NA	43590.5	151979	NA	154710	38790.4	202385	148169	122568	97231.4	104220	173247	109553	86880.9	99607.6	108855	65973.2	128549	42048.4	89300.3	153371	74007.8	26484.3	145842	11089.9	139319	50812	48923.4	47264
1344	HSD17B12		+		NA	NA	NA	NA	NA	NA	2598.28	NA	NA	NA	NA	NA	NA	NA	NA	1680.21	NA	NA	NA	NA	NA	NA	NA	NA	NA	1182.01	NA	NA	NA	1004.66	NA	NA	NA	NA	NA	NA	NA	NA	NA	NA	NA	NA	NA	NA	NA
1345	ACTBL2				NA	NA	NA	NA	67004.2	NA	44646.7	109403	NA	35614.9	NA	5457.71	NA	NA	NA	5290.34	NA	NA	NA	NA	NA	NA	NA	NA	NA	NA	31641.2	NA	NA	18096.5	NA	9019.56	8281.61	NA	NA	NA	NA	NA	NA	NA	NA	NA	NA	NA	NA
1346	DCAF6				NA	NA	NA	NA	NA	NA	NA	NA	NA	NA	NA	NA	NA	NA	NA	1964.45	NA	NA	NA	NA	NA	NA	NA	NA	NA	NA	NA	NA	NA	833.107	NA	NA	NA	NA	NA	NA	NA	NA	NA	736.977	NA	NA	NA	NA	NA
1347	MURC		+		2018.36	NA	NA	NA	NA	NA	NA	2041.78	NA	NA	NA	NA	4277.96	NA	NA	16564.8	NA	NA	NA	NA	NA	NA	10571.5	NA	NA	3726.24	NA	NA	NA	3022.01	NA	4787.28	NA	NA	7104.56	NA	NA	NA	NA	4899.85	NA	NA	NA	2612.16	NA
1348	FLG2				NA	NA	NA	NA	NA	NA	NA	NA	NA	NA	NA	NA	NA	NA	NA	NA	NA	NA	NA	NA	NA	NA	NA	NA	NA	NA	NA	NA	NA	1267.43	NA	NA	NA	NA	NA	NA	NA	NA	NA	NA	NA	NA	NA	NA	NA
1349	PPP6R3				NA	NA	NA	NA	NA	NA	NA	NA	NA	NA	NA	NA	NA	NA	NA	393.296	NA	NA	NA	NA	NA	NA	NA	NA	NA	NA	NA	NA	NA	191.327	NA	NA	NA	NA	NA	NA	NA	NA	NA	NA	NA	NA	NA	NA	NA
1350	COQ5				NA	NA	NA	NA	NA	NA	NA	8272.3	NA	10304.8	NA	NA	NA	NA	NA	3962.5	NA	NA	NA	NA	NA	NA	NA	NA	NA	8766.69	NA	NA	NA	8440.88	NA	NA	NA	NA	NA	NA	NA	NA	NA	4478.99	NA	NA	4469.19	NA	NA
1351	EARS2		+		NA	NA	NA	NA	NA	616.488	2885.36	5166.62	NA	7418.74	10649.3	NA	NA	NA	NA	6019.04	NA	NA	NA	NA	NA	NA	NA	NA	NA	NA	NA	NA	NA	3785.97	NA	NA	NA	NA	NA	NA	NA	NA	NA	1741.47	NA	NA	NA	NA	4114.6
1352	PITRM1				NA	NA	NA	NA	NA	NA	NA	1518.44	NA	NA	NA	NA	NA	NA	NA	331.586	NA	NA	NA	NA	NA	NA	NA	NA	NA	886.51	NA	NA	NA	1619.04	NA	NA	NA	NA	NA	NA	NA	NA	NA	1340.34	NA	NA	NA	NA	NA
1353	COA6				NA	NA	NA	NA	NA	NA	NA	NA	NA	NA	NA	NA	NA	NA	NA	NA	NA	NA	NA	NA	NA	NA	NA	NA	NA	NA	NA	NA	NA	844.501	NA	NA	NA	NA	NA	NA	NA	NA	NA	NA	NA	NA	NA	NA	NA
1354	C6orf136				NA	NA	NA	NA	NA	NA	NA	NA	NA	NA	NA	NA	NA	NA	NA	NA	NA	NA	NA	NA	NA	NA	NA	NA	NA	NA	NA	NA	NA	NA	NA	NA	NA	NA	NA	NA	NA	NA	NA	NA	NA	NA	NA	NA	NA
1355	HP1BP3				NA	NA	NA	NA	NA	NA	NA	NA	NA	NA	NA	NA	NA	NA	NA	NA	NA	NA	NA	NA	NA	NA	NA	NA	NA	NA	NA	NA	NA	373.774	NA	NA	NA	NA	NA	NA	NA	NA	NA	NA	NA	NA	NA	NA	NA
1356	PERM1				NA	NA	NA	NA	NA	NA	NA	9690.47	NA	NA	NA	NA	NA	NA	NA	1092.1	NA	NA	NA	NA	NA	NA	NA	NA	NA	NA	NA	NA	NA	937.972	NA	NA	NA	NA	NA	NA	NA	NA	NA	NA	NA	NA	NA	NA	NA
1357	HYI				8848.12	7757.39	NA	10416.4	6409.38	8276.04	NA	NA	NA	NA	NA	8301.15	10324.3	NA	NA	4678.29	NA	37371.5	NA	NA	7063.09	8631.9	NA	NA	NA	7787.37	8045.99	5621.46	NA	3382.38	8523.54	NA	8957.35	8502.21	NA	7082.42	NA	7923.81	NA	9364.71	NA	10227.8	NA	4643.92	NA
1358	IBA57				NA	NA	NA	1823.42	NA	1005.41	NA	NA	NA	NA	NA	NA	NA	NA	NA	1239.12	NA	NA	NA	NA	NA	NA	NA	NA	NA	NA	NA	NA	NA	2476.52	NA	NA	NA	NA	NA	NA	NA	827.324	NA	3129.42	NA	NA	NA	NA	NA
1359	HECTD3				NA	NA	NA	NA	4608.89	NA	NA	NA	NA	NA	NA	NA	NA	NA	NA	8867.76	NA	NA	NA	NA	NA	NA	NA	NA	NA	NA	NA	NA	NA	NA	NA	NA	NA	NA	NA	NA	NA	NA	NA	NA	NA	NA	NA	NA	NA
1360	DCAF8				NA	NA	NA	NA	NA	NA	NA	NA	NA	NA	NA	NA	NA	NA	NA	NA	NA	NA	NA	NA	NA	NA	NA	NA	NA	NA	NA	NA	NA	NA	NA	NA	NA	NA	NA	NA	NA	NA	NA	NA	NA	NA	NA	NA	NA
1361	CEP162				1985.17	NA	NA	NA	NA	NA	NA	NA	NA	NA	NA	NA	NA	NA	NA	1718.27	NA	NA	NA	NA	NA	NA	NA	NA	NA	NA	NA	NA	NA	NA	NA	NA	NA	NA	NA	NA	NA	NA	NA	NA	NA	NA	NA	NA	NA
1362	ATPAF1				NA	NA	NA	NA	NA	NA	NA	NA	NA	NA	NA	NA	NA	NA	NA	NA	NA	NA	NA	NA	NA	NA	NA	NA	NA	NA	NA	NA	NA	716.288	NA	NA	NA	NA	NA	NA	NA	NA	NA	NA	NA	NA	NA	NA	NA
1363	VPS13D				NA	NA	NA	NA	NA	NA	NA	NA	NA	NA	NA	NA	NA	NA	NA	809.02	NA	NA	NA	NA	NA	NA	NA	NA	NA	NA	NA	NA	NA	NA	NA	NA	NA	NA	NA	NA	NA	NA	NA	4611.43	NA	NA	NA	NA	NA
1364	LYRM7				NA	NA	NA	NA	NA	NA	NA	NA	NA	NA	NA	NA	NA	NA	NA	550.513	NA	NA	NA	NA	NA	NA	NA	NA	NA	NA	NA	NA	NA	2136.42	NA	NA	NA	NA	NA	NA	NA	NA	NA	NA	NA	NA	NA	NA	NA
1365	RASIP1				NA	3444.54	NA	NA	6686.65	NA	NA	NA	NA	NA	NA	NA	NA	NA	NA	5719.79	NA	NA	NA	NA	NA	NA	NA	NA	9483.36	NA	6138.28	NA	NA	182.679	9768.17	NA	6720.96	NA	NA	NA	NA	5793.61	NA	NA	NA	NA	NA	NA	NA
1366	OBSCN				21484.6	31610.3	33613.5	34340.6	20896	27014.8	10339.2	27083.9	50925.6	8895.22	27810.5	29610.5	38218.9	NA	23410.8	29737.5	NA	9477	72839.8	NA	25034.4	25945	21356.6	21878.5	21759	13495	21087.1	28847.2	25776.6	4111.73	16156.3	31267.9	22271.5	33343.4	23229.7	68958	19288.6	23210.5	37955.5	23389.9	6529.79	43624.1	28835.1	12790.6	4563.22
1367	MYOM3		+		73632.8	59172.3	NA	88827.9	35171	90032.5	33818.1	52027.2	NA	17915.9	32645.2	74821.2	90455.6	NA	19526.2	36770	NA	34374.3	42490.3	126486	37884.2	78394.8	NA	49918.9	14642.4	44784.5	3797.96	10162.2	6283.85	19111.6	62999.7	11561.9	79970.6	91274.5	13333.6	81575.2	20980.2	20806.8	16589.3	63648.1	7150.85	38959.3	12335.4	3865.13	13771.1
1368	ZNF318				6995.01	NA	NA	7646.49	NA	NA	NA	23502.6	NA	NA	NA	11725.3	NA	NA	NA	NA	NA	NA	NA	NA	NA	NA	NA	NA	NA	NA	NA	NA	NA	NA	NA	NA	NA	NA	NA	NA	NA	NA	NA	NA	NA	NA	NA	NA	NA
1369	BROX				NA	NA	NA	NA	NA	NA	NA	NA	NA	NA	NA	NA	NA	NA	NA	3040	NA	NA	NA	NA	NA	NA	NA	NA	NA	NA	NA	NA	NA	NA	NA	NA	NA	NA	NA	NA	NA	NA	NA	NA	NA	NA	NA	NA	NA
1370	MLIP				NA	NA	NA	NA	NA	NA	NA	NA	NA	NA	NA	NA	NA	NA	NA	868.451	NA	NA	NA	NA	NA	NA	NA	NA	NA	NA	NA	NA	NA	1725.87	NA	NA	NA	NA	NA	NA	NA	NA	NA	1468.45	NA	NA	NA	NA	5006.85
1371	SYPL2				16941	14380.7	38311.4	70707.9	8065.13	21883.7	28878.9	22887.8	48514.2	23183	NA	8312.82	14737.4	NA	14270.7	14766.9	NA	NA	20594.4	48257.3	22789.5	21291.3	NA	83281.4	23768.1	10676.6	11160.4	69711.6	11451.2	5210.43	21497	NA	14321	52691.7	42975.4	32554.6	25859.6	14531.9	35496.9	11728.5	41487.6	77456.3	42542.3	47248.5	29408
1372	KIAA0368				NA	NA	NA	NA	NA	NA	NA	2649.9	NA	NA	NA	NA	NA	NA	NA	2018.16	NA	NA	NA	NA	NA	NA	NA	NA	NA	1418.28	1689.67	NA	NA	2673.8	NA	NA	NA	NA	NA	NA	NA	NA	NA	1876.16	NA	NA	NA	NA	NA
1373	C19orf70				4303.48	NA	NA	3988.14	2664.35	7805.14	5067.2	NA	NA	NA	NA	NA	NA	NA	NA	1861.26	NA	NA	NA	NA	NA	2758.9	NA	NA	NA	3115.54	NA	NA	NA	1524.33	NA	NA	NA	NA	NA	NA	NA	NA	NA	NA	NA	NA	NA	7119.67	NA
1374	RNF123				NA	NA	NA	NA	NA	NA	NA	2078.68	NA	NA	NA	NA	NA	NA	NA	1392.81	NA	NA	NA	60520.3	NA	NA	NA	NA	NA	608.852	NA	NA	NA	1094.89	NA	NA	NA	NA	NA	NA	NA	NA	NA	NA	NA	2604.68	NA	NA	14322.9
1375	SEL1L3				NA	NA	NA	NA	NA	NA	NA	4078.06	NA	NA	NA	NA	1118.39	NA	NA	NA	NA	NA	NA	NA	NA	NA	NA	NA	NA	NA	NA	NA	NA	NA	NA	NA	NA	NA	NA	NA	NA	NA	NA	NA	NA	NA	NA	NA	NA
1376	DUPD1				NA	NA	NA	NA	NA	NA	NA	NA	NA	NA	NA	NA	NA	NA	NA	NA	NA	NA	NA	NA	NA	NA	NA	NA	NA	NA	NA	NA	NA	1768.57	NA	NA	NA	NA	NA	NA	NA	NA	NA	NA	NA	NA	NA	NA	NA
1377	PTRHD1				NA	NA	NA	NA	NA	NA	NA	NA	NA	NA	NA	NA	NA	NA	NA	NA	NA	NA	NA	NA	NA	NA	NA	NA	NA	NA	NA	NA	NA	NA	NA	NA	NA	NA	NA	NA	NA	NA	NA	NA	NA	NA	NA	NA	NA
1378	ABLIM2				NA	NA	NA	NA	NA	NA	NA	NA	NA	NA	NA	NA	NA	NA	NA	1517.15	NA	NA	NA	NA	NA	NA	NA	NA	NA	2360.85	NA	NA	NA	NA	NA	NA	NA	NA	NA	NA	NA	NA	NA	2006.48	NA	NA	NA	NA	NA
1379	LAMTOR1				NA	NA	NA	NA	NA	NA	NA	4453.8	NA	NA	NA	NA	NA	NA	NA	NA	NA	NA	NA	NA	NA	NA	NA	NA	NA	1886.03	NA	NA	NA	1327.66	NA	NA	NA	NA	NA	NA	NA	NA	4055.57	1787.03	NA	NA	NA	NA	NA
1380	DHRS7B				5024.71	3632.16	NA	NA	NA	1587.39	NA	1643.25	NA	1024.78	NA	1082.52	1262.23	NA	NA	1477.2	NA	NA	NA	NA	NA	NA	NA	NA	NA	1233.75	1737.52	NA	NA	1118.88	13706.8	NA	4341.07	1976.16	NA	NA	NA	1106.1	2807.64	1267.48	NA	NA	2209.83	NA	NA
1381	TWF2				NA	NA	NA	NA	NA	NA	NA	1885.19	NA	NA	NA	NA	NA	NA	NA	1051.62	NA	NA	NA	NA	NA	NA	NA	NA	NA	NA	NA	NA	NA	3234.89	NA	NA	NA	NA	NA	NA	NA	NA	NA	1859.86	NA	NA	NA	NA	NA
1382	RAB12				NA	NA	NA	NA	NA	14576.1	10868	14217.6	NA	5908.93	NA	NA	NA	NA	NA	26142	NA	28251.6	NA	NA	NA	NA	5290.81	7582.72	NA	22348.1	NA	NA	NA	27685.3	NA	27852	2300.26	NA	NA	NA	NA	8615.09	NA	21236.8	NA	NA	9747.1	22304.8	NA
1383	SLC25A24				NA	NA	NA	NA	NA	NA	NA	NA	NA	NA	NA	NA	NA	NA	NA	NA	NA	NA	NA	NA	NA	NA	NA	NA	NA	NA	NA	NA	NA	NA	NA	NA	NA	NA	NA	NA	NA	NA	NA	NA	NA	NA	NA	NA	NA
1384	ACSM5				NA	NA	NA	NA	NA	NA	NA	NA	NA	NA	NA	NA	NA	NA	NA	NA	NA	NA	NA	NA	NA	NA	NA	NA	NA	NA	NA	NA	NA	1763.62	NA	NA	NA	NA	NA	NA	NA	NA	NA	NA	NA	NA	NA	NA	NA
1385	HIBCH				NA	NA	NA	NA	NA	NA	NA	NA	NA	NA	NA	NA	NA	NA	NA	613.406	NA	NA	NA	NA	NA	NA	NA	NA	NA	1068.97	NA	NA	NA	1687.15	NA	NA	NA	NA	NA	NA	NA	NA	NA	1623.19	NA	NA	2232.09	NA	NA
1386	PTRF				NA	NA	NA	NA	NA	NA	NA	NA	NA	5863.86	NA	NA	NA	NA	NA	4745.87	NA	NA	NA	NA	NA	NA	NA	NA	10517.7	NA	NA	NA	5843.5	3007.65	NA	6272.03	NA	NA	NA	NA	NA	2294.56	2816.79	NA	NA	NA	NA	NA	10551.5
1387	PRPF8				NA	NA	NA	NA	NA	NA	NA	NA	NA	NA	NA	NA	1275.93	NA	NA	568.164	NA	NA	NA	NA	NA	NA	NA	NA	NA	NA	NA	NA	NA	NA	NA	NA	NA	NA	NA	NA	NA	NA	NA	1788.26	NA	NA	NA	NA	NA
1388	SCYL2				675.802	NA	NA	NA	NA	NA	NA	NA	NA	NA	NA	NA	NA	NA	NA	1074.09	NA	NA	NA	NA	NA	NA	NA	NA	1171.32	1185.27	NA	NA	NA	4182.67	NA	NA	NA	NA	NA	NA	NA	NA	NA	NA	NA	NA	NA	NA	NA
1389	FAHD1				NA	NA	NA	NA	NA	NA	NA	NA	NA	NA	NA	NA	NA	NA	NA	NA	NA	NA	NA	NA	NA	NA	NA	NA	NA	NA	NA	NA	NA	217.955	NA	NA	NA	NA	NA	NA	NA	NA	NA	100.576	NA	NA	NA	NA	NA
1390	LMOD2				NA	NA	NA	4773.84	NA	NA	NA	2991.46	NA	NA	NA	NA	1793.39	NA	NA	785.166	NA	NA	NA	NA	NA	NA	NA	NA	NA	1825.81	NA	NA	NA	1118.05	NA	NA	NA	NA	NA	NA	NA	NA	NA	3192.67	NA	NA	NA	NA	NA
1391	SLC27A1				NA	NA	NA	NA	NA	NA	NA	4816.81	NA	NA	NA	NA	NA	NA	NA	777.962	NA	NA	NA	NA	NA	NA	NA	NA	NA	NA	NA	NA	NA	2317.58	NA	25136.2	NA	NA	NA	NA	NA	NA	NA	NA	NA	NA	NA	NA	NA
1392	DCUN1D2				NA	NA	NA	NA	NA	NA	NA	NA	NA	NA	NA	NA	NA	NA	NA	NA	NA	NA	NA	NA	NA	NA	NA	NA	NA	NA	NA	NA	NA	985.526	NA	NA	NA	NA	NA	NA	NA	NA	NA	NA	NA	NA	NA	NA	NA
1393	DARS2				NA	NA	NA	NA	NA	NA	NA	NA	NA	NA	NA	NA	NA	NA	NA	1049.24	NA	NA	NA	NA	NA	NA	NA	NA	NA	NA	NA	NA	NA	724.916	NA	NA	NA	NA	NA	NA	NA	NA	NA	NA	NA	NA	NA	NA	NA
1394	CORO6				NA	3757.68	NA	6642.94	NA	NA	NA	1695.88	NA	NA	NA	3138.45	4226.25	NA	NA	4494.31	NA	NA	NA	NA	NA	NA	NA	NA	NA	824.599	NA	NA	NA	4507.87	NA	NA	NA	NA	NA	NA	NA	3879.22	NA	5887.59	NA	NA	NA	NA	NA
1395	POTEE				NA	NA	NA	NA	NA	NA	80976.6	94521.6	NA	77131.7	NA	NA	NA	NA	NA	28527.3	NA	NA	18319.3	NA	NA	NA	NA	NA	58029.4	23165.4	NA	NA	NA	103504	157706	1489920	44814.5	NA	530835	NA	NA	7731.19	NA	27358.7	NA	NA	304127	1518820	1769170
1396	SLC22A25				NA	NA	NA	NA	8819.58	NA	NA	NA	NA	NA	NA	NA	NA	NA	NA	10748.3	NA	NA	NA	NA	NA	NA	NA	NA	56326.1	NA	3609.06	33924.3	NA	NA	257114	31261.3	19897.3	NA	NA	NA	NA	7451.11	NA	NA	NA	33566.2	NA	33391.2	NA
1397	TMEM205				2016.4	1789.28	NA	4253.02	1971.01	6328.57	NA	NA	NA	2474.13	NA	2532.21	2740.65	NA	NA	3553.06	NA	NA	NA	NA	NA	NA	NA	NA	NA	3248.7	NA	NA	NA	2570.82	NA	NA	NA	NA	NA	NA	NA	3100.59	NA	2911.76	NA	NA	NA	NA	NA
1398	UQCC3				NA	NA	NA	NA	NA	NA	NA	NA	NA	NA	NA	NA	NA	NA	NA	NA	NA	NA	NA	NA	NA	NA	NA	NA	NA	NA	NA	NA	NA	NA	NA	NA	NA	NA	NA	NA	NA	NA	NA	NA	NA	NA	NA	NA	NA
1399	SBSN				NA	NA	NA	NA	NA	NA	NA	NA	NA	NA	NA	NA	2387.72	NA	NA	NA	NA	NA	NA	NA	NA	NA	NA	NA	NA	NA	NA	NA	NA	6065.53	NA	NA	NA	NA	NA	NA	NA	NA	NA	NA	NA	NA	NA	NA	NA
1400	APOOL				1298.65	NA	NA	NA	NA	NA	NA	2563.63	NA	NA	NA	NA	NA	NA	NA	2334.23	NA	NA	NA	NA	NA	NA	NA	NA	NA	981.966	NA	NA	NA	676.855	NA	NA	NA	NA	NA	NA	NA	819.722	NA	1009.53	NA	NA	NA	1273.28	NA
1401	KSR2				NA	NA	NA	2295.3	NA	NA	13548.3	14415.8	NA	8285.57	NA	1881.76	2326.23	NA	NA	NA	NA	18021.8	7854.54	NA	NA	NA	NA	NA	NA	2813.23	NA	NA	NA	NA	NA	NA	NA	NA	NA	NA	NA	NA	NA	NA	NA	NA	NA	NA	NA
1402	NAPRT				NA	NA	NA	NA	NA	NA	NA	NA	NA	NA	NA	NA	NA	NA	NA	NA	NA	NA	NA	NA	NA	NA	NA	NA	NA	NA	NA	NA	NA	504.974	NA	NA	NA	NA	NA	NA	NA	NA	NA	NA	NA	NA	NA	NA	NA
1403	GIGYF2				NA	NA	NA	NA	NA	NA	NA	NA	NA	NA	NA	NA	NA	NA	NA	NA	NA	NA	NA	NA	NA	NA	NA	NA	NA	NA	NA	NA	NA	NA	NA	NA	NA	NA	NA	NA	NA	NA	NA	NA	NA	NA	NA	NA	NA
1404	HSDL2				NA	NA	NA	NA	NA	NA	NA	9077.26	NA	NA	NA	NA	NA	NA	NA	1905.8	NA	NA	NA	NA	NA	NA	NA	NA	NA	7035.29	NA	NA	NA	4965.05	NA	NA	NA	NA	NA	NA	NA	NA	NA	4154.45	NA	NA	NA	3872.7	NA
1405	TRIM72		+		10222.1	NA	NA	4763.11	8162.63	12031.3	11591.5	20424.1	NA	5394.64	NA	7097.81	8802.33	NA	4463.14	24925	NA	28532.6	NA	NA	NA	10673.7	16900.9	21316.2	8413.31	26783.2	4771.7	NA	11449.2	35744.2	NA	20779.2	5706.95	8122.37	6595.26	NA	NA	13909.5	4549.16	20298.5	NA	16500.8	15862.4	11171.8	NA
1406	UBR3				NA	NA	NA	NA	NA	NA	NA	NA	NA	NA	NA	NA	NA	NA	NA	566.853	NA	NA	NA	NA	NA	NA	NA	NA	NA	290.916	NA	NA	NA	554.33	NA	NA	NA	NA	NA	NA	NA	NA	NA	184.883	NA	NA	NA	NA	NA
1407	XIRP1				NA	NA	NA	NA	15048.4	NA	5688.23	8522.16	13486.1	NA	NA	NA	NA	NA	NA	1713.32	NA	NA	NA	NA	NA	NA	NA	NA	NA	3749.95	NA	NA	NA	3369.99	NA	NA	NA	NA	NA	NA	19394.3	NA	NA	5468.35	NA	NA	NA	NA	10321.5
1408	VPS13C				NA	NA	NA	NA	NA	733.834	NA	NA	NA	NA	NA	NA	NA	NA	NA	300.757	NA	NA	NA	NA	NA	NA	NA	NA	NA	765.737	NA	NA	NA	NA	NA	NA	NA	NA	NA	NA	NA	NA	NA	607.435	NA	NA	NA	NA	NA
1409	RAPH1				NA	NA	NA	NA	NA	NA	NA	NA	NA	NA	NA	NA	3800.39	NA	NA	9675.26	NA	NA	NA	NA	NA	NA	NA	NA	NA	NA	NA	NA	NA	NA	NA	NA	NA	NA	NA	NA	NA	NA	NA	1230.44	NA	NA	NA	NA	NA
1410	C10orf71				NA	2414.33	NA	NA	NA	NA	1496.27	NA	NA	NA	NA	NA	NA	NA	NA	NA	NA	NA	NA	NA	NA	NA	NA	NA	NA	NA	NA	NA	NA	1303.32	NA	NA	NA	NA	NA	NA	NA	NA	NA	2429.15	NA	NA	NA	NA	NA
1411	LARP4		+		NA	NA	NA	NA	NA	NA	NA	2444.04	NA	2723.44	NA	NA	NA	NA	NA	2881.65	NA	NA	NA	NA	NA	NA	NA	2737.67	NA	2671.2	NA	NA	NA	2169.8	NA	NA	NA	NA	3218	NA	NA	NA	1839.73	3244.14	NA	NA	3937.01	2685.84	NA
1412	RPS27L				NA	NA	NA	NA	NA	NA	NA	NA	NA	NA	NA	NA	NA	NA	NA	1973.08	NA	NA	NA	NA	NA	NA	NA	NA	NA	NA	NA	NA	NA	NA	NA	NA	NA	NA	NA	NA	NA	NA	NA	NA	NA	NA	NA	NA	NA
1413	SND1				NA	NA	NA	NA	NA	NA	NA	NA	NA	NA	NA	NA	NA	NA	NA	848.501	NA	NA	NA	NA	NA	NA	NA	NA	NA	NA	NA	NA	NA	1161.43	NA	NA	NA	NA	NA	NA	NA	NA	NA	1071.6	NA	NA	NA	NA	NA
1414	TRMT10C				NA	NA	NA	NA	NA	NA	NA	NA	NA	NA	NA	NA	NA	NA	NA	383.543	NA	NA	NA	NA	NA	NA	NA	NA	NA	NA	NA	NA	NA	NA	NA	NA	NA	NA	NA	NA	NA	NA	NA	NA	NA	NA	NA	NA	NA
1415	EIF3M				NA	NA	NA	NA	NA	NA	1964.84	NA	NA	NA	NA	NA	NA	NA	NA	491.711	NA	NA	NA	NA	NA	NA	NA	NA	NA	NA	NA	NA	NA	388.936	NA	NA	NA	NA	NA	NA	NA	NA	NA	NA	NA	NA	NA	NA	NA
1416	CYFIP1				NA	NA	NA	NA	NA	NA	NA	NA	NA	NA	NA	NA	NA	NA	NA	NA	NA	NA	NA	NA	NA	NA	NA	NA	NA	NA	NA	NA	NA	NA	NA	NA	NA	NA	NA	NA	NA	NA	NA	NA	NA	NA	NA	NA	NA
1417	COPS6				NA	NA	NA	NA	NA	NA	NA	NA	NA	NA	NA	NA	NA	NA	NA	NA	NA	NA	NA	NA	NA	NA	NA	NA	NA	NA	NA	NA	NA	NA	NA	NA	NA	NA	NA	NA	NA	NA	NA	NA	NA	NA	NA	NA	NA
1418	ERMP1				NA	NA	NA	NA	NA	NA	NA	NA	NA	NA	NA	NA	NA	NA	NA	NA	NA	NA	NA	NA	NA	NA	NA	NA	NA	428.275	NA	NA	NA	831.379	NA	NA	NA	NA	NA	NA	NA	NA	NA	396.447	NA	NA	NA	NA	NA
1419	MRPL21				NA	NA	NA	NA	NA	603.874	NA	NA	NA	NA	NA	422.826	467.223	NA	NA	269.23	NA	NA	NA	NA	NA	NA	NA	NA	NA	249.82	NA	NA	NA	NA	NA	NA	536.581	NA	NA	NA	NA	NA	NA	NA	NA	NA	NA	NA	NA
1420	C14orf159		+		NA	NA	NA	NA	NA	NA	NA	3559.51	NA	NA	NA	NA	976.426	NA	NA	1963.71	NA	NA	NA	NA	NA	NA	NA	NA	NA	6238.06	NA	NA	NA	7098.49	NA	NA	NA	NA	NA	NA	NA	NA	NA	11975.9	NA	NA	NA	NA	NA
1421	C16orf62				3469.55	NA	NA	NA	NA	NA	9814.36	9342.63	NA	NA	NA	2750.12	7285.65	NA	50148.9	14489.6	NA	NA	NA	NA	NA	NA	NA	NA	NA	3115.62	NA	NA	NA	11940.3	12654.9	NA	NA	NA	NA	NA	NA	3422.06	14884.7	4075.85	NA	NA	NA	NA	NA
1422	MYH14				2320.21	NA	NA	NA	7302.22	NA	NA	3729.15	NA	NA	NA	NA	2344.18	7803.11	NA	3565.71	NA	NA	NA	NA	NA	NA	NA	NA	NA	1799.79	NA	NA	NA	2783.69	NA	NA	7666.4	NA	7669.15	NA	NA	1676.96	NA	2773.29	NA	NA	NA	NA	2133.55
1423	DCXR				1132.54	2316.55	NA	4412.99	NA	3357.74	2223.26	4037.73	3629.27	NA	NA	2777.89	2271.26	NA	NA	470.38	NA	NA	NA	NA	NA	1908.11	NA	NA	3851.18	9503.3	1602.66	10722.4	4964.47	4478.91	NA	NA	NA	6099.04	4947.23	NA	NA	2272.56	3187.81	6105.16	3992	NA	NA	3647.06	NA
1424	HUWE1				NA	NA	NA	NA	NA	NA	NA	1087.01	NA	NA	NA	NA	NA	NA	NA	281.246	NA	NA	NA	NA	NA	NA	NA	NA	NA	753.087	NA	NA	NA	NA	NA	NA	NA	NA	NA	NA	NA	NA	NA	NA	NA	NA	NA	NA	NA
1425	FILIP1				NA	NA	NA	NA	2828.26	NA	NA	NA	NA	NA	NA	NA	NA	NA	NA	816.959	NA	NA	NA	NA	NA	NA	NA	NA	NA	NA	NA	NA	NA	NA	NA	NA	NA	NA	NA	NA	NA	NA	NA	917.738	NA	NA	NA	NA	NA
1426	CMC1				2737.93	6064.61	NA	2605.39	NA	2133.36	NA	6004.2	2076.85	NA	NA	3197.18	2152.71	NA	NA	2589.13	NA	NA	NA	NA	NA	3894.89	NA	NA	3100.39	4909.68	NA	5210.82	4023.94	3037.29	NA	NA	NA	4719.17	NA	5850.98	NA	2327	6887.16	2431.46	NA	6380.37	NA	4571.65	NA
1427	CENPV				NA	NA	NA	NA	NA	NA	NA	NA	NA	NA	NA	NA	NA	NA	NA	360.779	NA	NA	NA	NA	NA	NA	NA	NA	NA	NA	NA	NA	NA	NA	NA	NA	NA	NA	NA	NA	NA	NA	NA	NA	NA	NA	NA	NA	NA
1428	MYPN				3519.67	10002.8	NA	15051.6	4383.07	7377.17	NA	4609.41	4588.2	NA	14994.5	6180.99	6401.18	NA	8731.4	4523.4	NA	NA	NA	NA	11662	4354.57	9068.21	8822.65	8029.06	7185.45	6908.41	8283.4	5140.01	1517.53	7435.21	3421.33	5273.34	9795.37	2990.65	7707.13	10785.7	3814.03	NA	6701.4	NA	9188.16	1733.93	NA	NA
1429	SRL				16305.1	28367.8	17012.1	29278.7	15594.7	67351.6	101703	74696.7	6579.41	96865.6	47719.5	16077.2	26659	NA	16570.3	41262.7	NA	98899.7	104863	NA	102941	10637.7	74826.2	43518.9	16371.1	57210.5	15773.4	22752.1	49139.7	69340	38875.1	39855.7	6608.53	44776.5	94570.3	31430.5	NA	24104.5	89804.3	46517	21022.4	NA	118816	88425	51239.6
1430	PRUNE1				NA	NA	NA	NA	NA	NA	8211.35	12556	NA	NA	NA	NA	NA	NA	NA	6895.33	NA	NA	NA	NA	NA	NA	NA	NA	NA	NA	NA	NA	NA	25599	NA	NA	NA	NA	NA	NA	NA	NA	NA	1237.11	NA	NA	4766.71	NA	NA
1431	ISCA2				NA	NA	NA	NA	NA	NA	NA	1303.95	NA	NA	NA	NA	NA	NA	NA	NA	NA	NA	NA	NA	NA	NA	NA	NA	NA	NA	NA	NA	NA	782.667	NA	NA	NA	NA	NA	NA	NA	NA	NA	1039.45	NA	NA	NA	NA	NA
1432	PABPN1				NA	NA	NA	NA	NA	NA	NA	NA	NA	NA	NA	NA	NA	NA	NA	NA	NA	NA	NA	NA	NA	NA	NA	NA	NA	NA	NA	NA	NA	910.417	NA	NA	NA	NA	NA	NA	NA	NA	NA	664.465	NA	NA	NA	NA	NA
1433	MTDH				NA	NA	NA	NA	NA	NA	NA	NA	NA	NA	NA	NA	NA	NA	NA	874.933	NA	NA	NA	NA	NA	NA	NA	NA	NA	NA	NA	NA	NA	813.794	NA	NA	NA	NA	NA	NA	NA	1050.74	NA	1044.61	NA	NA	1957.36	1554.54	NA
1434	KTN1				NA	NA	NA	NA	NA	NA	NA	NA	NA	NA	NA	NA	6770.95	NA	NA	592.167	NA	NA	NA	NA	NA	NA	NA	NA	NA	765.284	NA	NA	NA	535.685	NA	NA	NA	NA	NA	NA	NA	NA	NA	727.686	NA	NA	NA	NA	NA
1435	NLRX1				7431.16	NA	NA	8679.92	NA	5110.92	NA	3690.02	NA	NA	NA	5467.51	6130.51	NA	NA	2661.91	NA	NA	NA	NA	NA	1055.13	NA	NA	NA	4365.06	3097.67	NA	NA	3581.67	NA	NA	5568.31	NA	NA	NA	NA	4314.19	2970.83	8780.24	NA	NA	NA	2521.95	NA
1436	USP48				NA	NA	NA	NA	NA	NA	NA	NA	NA	NA	NA	NA	NA	NA	NA	16480	NA	NA	NA	NA	NA	NA	NA	NA	NA	NA	NA	NA	NA	NA	NA	NA	NA	NA	NA	NA	NA	NA	NA	NA	NA	NA	NA	NA	NA
1437	SLC25A42				NA	NA	NA	NA	NA	NA	NA	3992.49	NA	NA	NA	NA	NA	NA	NA	NA	NA	NA	NA	NA	NA	NA	NA	NA	NA	NA	NA	NA	NA	680.8	NA	NA	NA	NA	NA	NA	NA	NA	NA	861.659	NA	NA	NA	NA	NA
1438	IGFN1				NA	NA	NA	NA	NA	NA	NA	NA	NA	NA	NA	NA	NA	NA	NA	NA	NA	NA	NA	NA	NA	NA	NA	NA	NA	NA	NA	NA	NA	NA	NA	NA	NA	NA	NA	NA	NA	NA	NA	NA	NA	NA	NA	NA	NA
1439	NRAP				NA	NA	NA	NA	NA	NA	NA	6458.54	NA	35047.1	NA	13956.2	1852.15	NA	NA	2902.03	NA	NA	NA	NA	NA	NA	NA	NA	NA	1022.61	NA	NA	NA	1411.39	NA	NA	2821.52	NA	NA	NA	NA	NA	NA	2948.02	NA	NA	NA	NA	NA
1440	CAND1				NA	NA	NA	NA	NA	NA	NA	1715.7	NA	NA	NA	NA	NA	NA	NA	246.802	NA	NA	NA	NA	NA	NA	NA	NA	NA	NA	NA	NA	NA	950.02	NA	NA	NA	3656.22	NA	NA	NA	NA	NA	NA	NA	NA	NA	NA	NA
1441	LDHD				NA	NA	NA	NA	NA	NA	NA	NA	NA	NA	NA	NA	NA	NA	NA	1073.31	NA	NA	NA	NA	NA	NA	NA	NA	NA	NA	NA	NA	NA	936.508	NA	NA	NA	NA	NA	NA	NA	NA	NA	NA	NA	NA	NA	NA	NA
1442	CARM1				NA	NA	NA	NA	NA	NA	NA	NA	NA	NA	NA	NA	NA	NA	NA	NA	NA	NA	NA	NA	NA	NA	NA	NA	NA	NA	NA	NA	NA	NA	NA	NA	NA	NA	NA	NA	NA	NA	NA	NA	NA	NA	NA	NA	NA
1443	NDUFA11				4275.01	2677	NA	NA	2498.13	27969.8	33987.2	21534.3	2998.72	23418.3	NA	1697.78	1275.46	NA	NA	6688.25	NA	38507.1	22214.8	NA	8961.16	NA	NA	8190.93	NA	12651.1	2451.83	3680.12	9281.56	8543.82	NA	7309.14	2675.17	3991.47	14278.9	NA	NA	5774.1	29204	6598.22	8402.36	NA	10082.9	29734.5	11501.1
1444	DNAAF5				NA	NA	NA	NA	NA	NA	NA	NA	NA	NA	NA	NA	NA	NA	NA	3825.72	NA	NA	NA	NA	NA	NA	NA	NA	NA	NA	NA	NA	NA	6820.02	NA	NA	NA	NA	NA	NA	NA	NA	NA	2814.98	NA	NA	NA	NA	NA
1445	STX12				NA	NA	NA	NA	NA	NA	NA	7319.54	NA	NA	NA	NA	NA	NA	NA	NA	NA	NA	NA	NA	NA	NA	NA	NA	NA	NA	NA	NA	NA	732.503	NA	NA	NA	NA	NA	NA	NA	NA	NA	NA	NA	NA	NA	NA	NA
1446	HOMER1				NA	3277.82	NA	3120.58	3461.16	2493.3	NA	2454.87	NA	NA	NA	1571.77	3096.45	NA	2736.78	2076.45	NA	NA	NA	NA	NA	NA	NA	NA	NA	1749.91	2541.82	5543.03	NA	1638.78	NA	NA	NA	NA	NA	NA	NA	2133.43	NA	2615.69	NA	NA	3058.24	1364.85	NA
1447	ERC1				NA	NA	NA	NA	NA	NA	NA	NA	NA	NA	NA	3758.46	3194.87	NA	NA	NA	NA	NA	NA	NA	NA	NA	NA	NA	NA	NA	NA	NA	NA	NA	NA	NA	NA	NA	NA	NA	NA	NA	NA	NA	NA	NA	NA	NA	NA
1448	HIST2H2AB				NA	NA	NA	NA	NA	NA	NA	NA	NA	NA	NA	NA	NA	NA	NA	140.236	NA	NA	NA	NA	NA	NA	NA	NA	NA	NA	NA	NA	NA	191.733	NA	NA	NA	3329.9	NA	NA	NA	NA	NA	NA	NA	NA	NA	NA	NA
1449	MYO18B				NA	NA	NA	NA	NA	NA	NA	NA	NA	NA	NA	NA	NA	NA	NA	NA	NA	NA	NA	NA	NA	NA	NA	NA	NA	NA	NA	NA	NA	NA	NA	NA	NA	NA	NA	NA	NA	NA	NA	NA	NA	NA	NA	NA	NA
1450	MUSTN1				NA	NA	NA	NA	NA	NA	NA	NA	NA	NA	NA	NA	NA	NA	NA	461.025	NA	NA	NA	NA	NA	NA	NA	NA	NA	NA	NA	NA	NA	1998.59	NA	NA	NA	NA	NA	NA	NA	NA	NA	763.851	NA	NA	NA	NA	NA
1451	NAXD				NA	NA	NA	NA	NA	NA	NA	NA	NA	NA	NA	NA	NA	NA	NA	NA	NA	NA	NA	NA	NA	NA	NA	NA	NA	NA	NA	NA	NA	613.187	NA	NA	NA	NA	NA	NA	NA	NA	NA	NA	NA	NA	NA	NA	NA
1452	SLC44A2				NA	16768	NA	41691.6	NA	NA	NA	1451.5	NA	NA	NA	NA	21135.7	NA	20351.7	8186.03	NA	NA	NA	NA	NA	NA	NA	NA	NA	12255.4	NA	NA	NA	22258.3	NA	NA	NA	NA	NA	NA	NA	NA	NA	11003.3	NA	NA	3902.12	NA	NA
1453	GCC2				NA	NA	NA	NA	NA	NA	NA	NA	16521.7	29023.2	NA	NA	NA	NA	NA	20420.1	NA	NA	NA	NA	NA	NA	NA	NA	NA	NA	NA	NA	NA	NA	NA	NA	NA	NA	NA	NA	NA	NA	NA	NA	NA	NA	NA	NA	NA
1454	ADHFE1				NA	NA	NA	9884.23	NA	NA	NA	2512.31	NA	NA	NA	NA	NA	NA	NA	NA	NA	NA	NA	NA	NA	NA	NA	NA	NA	NA	NA	NA	NA	3432.35	NA	NA	NA	NA	NA	NA	NA	NA	NA	2697.7	NA	NA	NA	NA	NA
1455	UNC45B				1325.86	NA	NA	NA	2709.45	3204.67	NA	4925.2	NA	NA	NA	NA	NA	NA	NA	3875.78	NA	NA	NA	NA	NA	NA	NA	NA	2762.1	3451.56	2153.71	NA	NA	6768.08	NA	4334.53	NA	NA	NA	NA	NA	3602	NA	4535.05	NA	NA	3499.4	4919.39	NA
1456	RHOT1				NA	NA	NA	NA	NA	NA	NA	NA	NA	NA	NA	NA	NA	NA	NA	679.757	NA	NA	NA	NA	NA	NA	NA	NA	NA	NA	NA	NA	NA	458.229	NA	NA	NA	NA	NA	NA	NA	NA	NA	NA	NA	NA	NA	NA	NA
1457	SIRT2				NA	NA	NA	NA	NA	NA	NA	1293	NA	NA	NA	NA	NA	NA	NA	1007.71	NA	NA	NA	NA	NA	NA	NA	NA	NA	NA	NA	NA	NA	1574.33	NA	NA	NA	NA	NA	NA	NA	NA	NA	NA	NA	NA	NA	NA	NA
1458	C17orf49				NA	NA	NA	NA	NA	NA	NA	NA	NA	NA	NA	NA	NA	NA	NA	NA	NA	NA	NA	NA	NA	NA	NA	NA	NA	NA	NA	NA	NA	384.597	NA	NA	NA	NA	NA	NA	NA	NA	NA	NA	NA	NA	NA	NA	NA
1459	PNPLA6				NA	NA	NA	NA	NA	NA	NA	NA	NA	NA	NA	NA	NA	NA	NA	NA	NA	NA	NA	NA	NA	NA	NA	NA	NA	NA	NA	NA	NA	NA	NA	NA	NA	NA	NA	NA	NA	NA	NA	NA	NA	NA	NA	NA	NA
1460	SUPV3L1				NA	NA	NA	NA	17114.1	NA	NA	NA	NA	NA	NA	NA	NA	NA	NA	27039.4	NA	NA	NA	NA	NA	NA	NA	NA	NA	NA	NA	NA	NA	NA	NA	NA	NA	NA	NA	NA	NA	NA	NA	NA	NA	NA	NA	NA	NA
1461	MICU2				NA	1344.06	NA	NA	NA	NA	NA	NA	NA	NA	NA	NA	NA	NA	NA	NA	NA	NA	NA	NA	NA	NA	NA	NA	NA	NA	NA	NA	NA	NA	NA	NA	NA	NA	NA	NA	NA	NA	NA	NA	NA	NA	NA	NA	NA
1462	ALDH16A1				NA	NA	NA	NA	NA	NA	NA	NA	NA	NA	NA	NA	NA	NA	NA	NA	NA	NA	NA	NA	NA	NA	NA	NA	NA	NA	NA	NA	NA	443.909	NA	NA	NA	NA	NA	NA	NA	NA	NA	NA	NA	NA	NA	NA	NA
1463	MYOCD				NA	NA	NA	NA	NA	NA	NA	NA	NA	NA	NA	NA	NA	NA	NA	7475.53	NA	NA	NA	NA	NA	NA	NA	NA	NA	NA	NA	NA	NA	NA	NA	NA	NA	NA	NA	NA	NA	NA	NA	NA	NA	NA	NA	NA	NA
1464	VKORC1L1				NA	NA	NA	NA	NA	NA	NA	NA	NA	NA	NA	NA	NA	NA	NA	517.815	NA	NA	NA	NA	NA	NA	NA	NA	NA	537.811	NA	NA	NA	682.689	NA	NA	NA	NA	NA	NA	NA	NA	NA	659.251	NA	NA	1109.05	NA	NA
1465	ABRA				NA	NA	NA	NA	NA	NA	NA	NA	NA	NA	NA	NA	NA	NA	NA	618.749	NA	NA	NA	NA	NA	NA	NA	NA	NA	NA	NA	NA	NA	NA	NA	NA	NA	NA	NA	NA	NA	NA	NA	NA	NA	NA	NA	NA	NA
1466	ADSSL1				NA	NA	NA	NA	NA	NA	NA	1101.42	NA	NA	NA	NA	NA	NA	9670.58	1024.2	NA	NA	NA	NA	NA	NA	NA	NA	NA	1146.85	NA	NA	NA	5133.89	NA	NA	NA	NA	NA	NA	NA	NA	NA	NA	NA	NA	NA	832.507	NA
1467	NDUFAF2				NA	NA	NA	NA	NA	NA	NA	NA	NA	NA	NA	NA	NA	NA	NA	NA	NA	NA	NA	NA	NA	NA	NA	NA	NA	2872.02	NA	NA	NA	1935.93	NA	NA	NA	NA	NA	NA	NA	NA	NA	NA	NA	NA	NA	NA	NA
1468	NUP93				NA	NA	NA	NA	NA	NA	NA	NA	NA	NA	NA	NA	NA	NA	NA	NA	NA	NA	NA	NA	NA	NA	NA	NA	NA	NA	NA	NA	NA	1392.52	NA	NA	NA	NA	NA	NA	NA	NA	NA	NA	NA	NA	NA	NA	NA
1469	LRRC47				NA	NA	NA	NA	NA	NA	NA	2607.54	NA	NA	NA	492.682	NA	NA	NA	3159.52	NA	NA	NA	NA	NA	NA	NA	NA	NA	3214.17	NA	NA	2363.11	5619.6	NA	NA	NA	NA	NA	NA	NA	956.146	NA	1296.7	NA	NA	2729.28	1281.35	NA
1470	GPD1L				NA	NA	NA	NA	NA	NA	NA	NA	NA	NA	NA	NA	NA	NA	NA	NA	NA	NA	NA	NA	NA	NA	NA	NA	NA	4653.17	NA	NA	NA	1512.64	NA	NA	NA	NA	NA	NA	NA	NA	NA	2070.52	NA	NA	NA	NA	NA
1471	EHBP1L1				NA	NA	NA	NA	NA	NA	NA	NA	NA	NA	NA	NA	NA	NA	NA	NA	NA	NA	NA	NA	NA	NA	NA	NA	NA	NA	NA	NA	NA	1102.26	NA	NA	NA	NA	NA	NA	NA	NA	NA	3158.59	NA	NA	NA	NA	NA
1472	CMYA5				NA	NA	15956.8	NA	NA	1849.45	NA	1887.27	NA	NA	NA	NA	NA	NA	NA	1700.31	NA	NA	NA	NA	NA	NA	NA	NA	3252.65	1401.63	1321.46	NA	NA	1216.81	NA	NA	NA	NA	NA	NA	NA	2082.46	NA	2092.43	NA	NA	NA	NA	5493.93
1473	TXLNB				NA	NA	NA	1644.08	NA	3057.98	NA	NA	NA	NA	NA	NA	3360.74	NA	NA	3756.5	NA	NA	NA	NA	NA	NA	NA	NA	NA	2620.03	NA	NA	NA	2894.47	NA	NA	NA	NA	NA	NA	NA	2221.26	NA	5331.68	NA	NA	NA	NA	NA
1474	SYNPO		+		NA	NA	NA	11267	NA	5192.81	5832.46	6901.37	NA	5863.67	NA	1953.34	7646.59	NA	NA	3927.39	NA	NA	NA	NA	NA	6600.66	NA	12540.2	NA	6179.07	NA	NA	NA	8660.73	NA	8620.64	6734.89	9461.7	8472.84	NA	NA	2469.4	NA	7163.84	NA	NA	7661.86	5898.7	NA
1475	GUF1				NA	NA	NA	NA	NA	NA	NA	NA	NA	NA	NA	NA	NA	NA	NA	241.845	NA	NA	NA	NA	NA	NA	NA	NA	NA	NA	NA	NA	NA	NA	NA	NA	NA	NA	NA	NA	NA	NA	NA	NA	NA	NA	NA	NA	NA
1476	TTC30B				NA	3295.79	NA	1529.42	3055.3	NA	NA	NA	NA	NA	NA	NA	NA	NA	NA	23125.8	NA	NA	NA	NA	NA	NA	NA	NA	NA	2674.62	NA	NA	NA	7551.15	NA	63468.1	NA	NA	50229.9	NA	NA	2793.84	NA	1710.86	NA	NA	8130.45	2284.88	6649.14
1477	CBR4				NA	NA	NA	NA	NA	NA	NA	NA	NA	NA	NA	NA	NA	NA	NA	NA	NA	NA	NA	NA	NA	NA	NA	NA	NA	NA	NA	NA	NA	1834.23	NA	NA	NA	NA	NA	NA	NA	NA	NA	2080.18	NA	NA	NA	NA	NA
1478	SMIM20				NA	NA	NA	NA	NA	NA	NA	1171.57	NA	NA	NA	NA	NA	NA	NA	369.708	NA	NA	NA	NA	NA	NA	NA	NA	NA	NA	NA	NA	NA	1353.54	NA	NA	NA	NA	NA	NA	NA	NA	NA	NA	NA	NA	1053.55	NA	NA
1479	CISD2				NA	NA	NA	NA	NA	1442.96	NA	NA	NA	2840.14	NA	NA	NA	NA	NA	1200.98	NA	NA	NA	NA	NA	NA	NA	NA	NA	1471.21	NA	NA	NA	2376.03	NA	NA	NA	NA	NA	NA	NA	1772.41	NA	1892.4	NA	NA	NA	NA	NA
1480	ZC3H8	+	+		NA	4998.76	NA	NA	NA	NA	NA	NA	NA	8309	NA	NA	NA	NA	NA	2146.12	NA	NA	NA	NA	16138.3	NA	NA	NA	4041.25	833.873	2124.79	NA	14882	18450	2203.61	NA	NA	NA	25498.6	NA	NA	5382.51	NA	1102.76	10496.3	NA	13916.4	18390.4	NA
1481	EMC1				NA	NA	NA	NA	NA	NA	NA	NA	NA	NA	NA	NA	NA	NA	1481.86	NA	NA	NA	NA	NA	NA	NA	NA	NA	NA	NA	NA	NA	NA	NA	NA	NA	NA	NA	NA	NA	NA	NA	NA	592.85	NA	NA	NA	NA	NA
1482	LSMEM1				NA	NA	NA	NA	NA	NA	NA	NA	NA	NA	NA	NA	NA	NA	NA	NA	NA	NA	NA	NA	NA	NA	NA	NA	NA	NA	NA	NA	NA	349.366	NA	NA	NA	NA	NA	NA	NA	NA	NA	NA	NA	NA	NA	NA	NA
1483	SMYD1				7843.39	NA	NA	17836	5788.51	9298.43	4728.39	13851.1	NA	10925.7	NA	4048.77	4528.31	NA	7284	16173	NA	NA	NA	NA	NA	7661.02	10032.9	10340	3703.77	12513.8	3956.88	NA	5731.82	8285.69	NA	NA	4309.88	NA	NA	NA	NA	6511.88	NA	6360.29	NA	NA	5375.11	6979.72	NA
1484	RDH13				3430.56	NA	NA	NA	NA	1712.28	NA	1526.21	NA	NA	NA	NA	NA	NA	NA	771.417	NA	NA	NA	NA	NA	NA	NA	NA	NA	NA	NA	NA	NA	1187.34	NA	NA	NA	NA	NA	NA	NA	NA	NA	1474.89	NA	NA	NA	NA	NA
1485	ATAD1				NA	NA	NA	NA	NA	NA	3780.01	1882.83	NA	2842.32	NA	NA	NA	NA	NA	2850.1	NA	NA	NA	NA	NA	NA	NA	NA	NA	1800.47	NA	NA	NA	2004.61	NA	NA	NA	NA	NA	NA	NA	NA	NA	NA	NA	NA	2057.03	3407.52	NA
1486	SCCPDH				5142.1	NA	NA	NA	NA	8472.75	9284.71	11877	NA	10987.6	NA	3648.5	NA	NA	NA	4532.11	NA	16968.2	6883.63	NA	NA	2935.82	6197.71	5973.54	NA	7095.36	NA	NA	NA	7653.87	3940.97	NA	3225.13	4784.87	11104.1	NA	NA	NA	9433.39	5594.49	NA	NA	12136.8	9439.29	NA
1487	SERBP1				NA	NA	NA	NA	NA	NA	NA	NA	NA	NA	NA	NA	2302.17	NA	NA	NA	NA	NA	NA	NA	NA	NA	NA	NA	1968.29	NA	NA	NA	NA	1553.63	NA	802.849	NA	NA	NA	NA	NA	NA	NA	2115.73	NA	NA	NA	NA	NA
1488	LEMD2				NA	NA	NA	NA	NA	NA	NA	NA	NA	NA	NA	NA	NA	NA	NA	NA	NA	NA	NA	NA	NA	NA	NA	NA	NA	1598.72	NA	NA	NA	1175.17	NA	NA	NA	NA	NA	NA	NA	NA	NA	2691	NA	NA	NA	NA	NA
1489	FAM98A				NA	NA	NA	NA	NA	NA	NA	NA	NA	NA	NA	NA	NA	NA	NA	415.073	NA	NA	NA	NA	NA	NA	NA	NA	NA	NA	NA	NA	NA	NA	NA	NA	NA	NA	NA	NA	NA	261.88	NA	NA	NA	NA	NA	NA	NA
1490	CAMKV				NA	NA	NA	NA	NA	NA	NA	NA	NA	NA	NA	NA	NA	NA	NA	2215.08	NA	NA	NA	NA	NA	NA	NA	NA	NA	1243.3	NA	NA	NA	1248.72	NA	NA	NA	NA	NA	NA	NA	NA	NA	4148.05	NA	NA	NA	NA	NA
1491	PDPR				NA	NA	NA	NA	NA	NA	NA	NA	NA	NA	NA	NA	NA	NA	NA	972.906	NA	NA	NA	NA	NA	NA	NA	NA	NA	NA	NA	NA	NA	748.559	NA	NA	NA	NA	NA	NA	NA	NA	NA	NA	NA	NA	NA	NA	NA
1492	NAXE				NA	NA	NA	NA	NA	NA	NA	NA	NA	934.436	NA	NA	NA	NA	NA	NA	NA	NA	NA	NA	NA	NA	NA	NA	NA	734.319	NA	NA	NA	973.143	NA	NA	NA	NA	NA	NA	NA	NA	NA	NA	NA	NA	NA	NA	NA
1493	NPEPL1				NA	NA	NA	NA	NA	NA	803.703	NA	NA	NA	NA	NA	NA	NA	NA	NA	NA	NA	NA	NA	NA	NA	NA	NA	NA	NA	NA	NA	NA	1612.18	NA	NA	NA	NA	NA	NA	NA	NA	NA	NA	NA	NA	NA	NA	NA
1494	ADPRHL1				1961.4	NA	NA	NA	NA	NA	NA	NA	NA	NA	NA	NA	NA	NA	NA	2161.3	NA	NA	NA	NA	NA	NA	NA	NA	NA	3169.06	NA	NA	NA	1244.54	NA	NA	NA	NA	NA	NA	NA	NA	NA	2637.73	NA	NA	NA	NA	NA
1495	ABCF1				774.683	NA	NA	NA	NA	NA	NA	NA	NA	NA	NA	NA	NA	NA	NA	625.775	NA	NA	NA	NA	NA	NA	NA	NA	NA	698.669	NA	NA	NA	1161.64	NA	NA	NA	NA	NA	NA	NA	NA	NA	2379	NA	NA	NA	NA	NA
1496	MCU				NA	NA	NA	NA	NA	NA	NA	2918.99	NA	NA	NA	NA	NA	NA	NA	1161.45	NA	NA	NA	NA	NA	NA	NA	NA	NA	3419.83	NA	NA	NA	5383.58	NA	NA	NA	NA	NA	5739.97	NA	NA	NA	1475.12	NA	NA	10165.5	NA	NA
1497	ATL2				NA	NA	NA	NA	1210.63	NA	NA	NA	NA	NA	NA	NA	NA	NA	NA	930.221	NA	NA	NA	NA	NA	NA	NA	NA	NA	401.185	NA	NA	NA	532.774	NA	NA	NA	NA	NA	NA	NA	NA	NA	543.992	NA	NA	NA	NA	NA
1498	COQ8A				14042.7	3695.28	NA	16318.5	8624.52	26061.1	13306.5	17684	5593.04	7820.34	NA	4598.47	9876.02	NA	NA	15874.1	NA	25245.6	NA	35016.1	NA	NA	NA	7006.58	NA	13872	9996.93	3187.77	NA	12239.3	NA	53018.2	12952.7	9010.83	12389.2	NA	NA	7779.36	NA	10410.6	NA	NA	6378.22	12640.3	13719
1499	GADD45GIP1				NA	NA	NA	NA	NA	NA	NA	NA	NA	NA	NA	NA	NA	NA	NA	872.328	NA	NA	NA	NA	NA	NA	NA	NA	NA	617.726	NA	NA	NA	NA	NA	NA	NA	NA	NA	NA	NA	NA	NA	390.599	NA	NA	NA	NA	NA
1500	NPLOC4				NA	NA	NA	NA	NA	NA	NA	NA	NA	NA	NA	NA	NA	NA	NA	NA	NA	NA	NA	NA	NA	NA	NA	NA	NA	NA	NA	NA	NA	NA	NA	NA	NA	NA	NA	NA	NA	NA	NA	NA	NA	NA	NA	NA	NA
1501	SPATA20				NA	NA	NA	NA	NA	NA	NA	NA	NA	NA	NA	NA	NA	NA	NA	5973.07	NA	NA	NA	NA	NA	6645.5	NA	2611.22	NA	NA	1702.82	8640.15	NA	NA	4078.06	15052.7	2735.26	NA	13874.3	NA	NA	2786.91	8857.36	NA	NA	11743.9	NA	NA	NA
1502	NUBPL				NA	NA	NA	NA	NA	NA	NA	NA	NA	NA	NA	NA	NA	NA	NA	NA	NA	NA	NA	NA	NA	NA	NA	NA	NA	NA	NA	NA	NA	NA	NA	NA	NA	NA	NA	NA	NA	NA	NA	NA	NA	NA	NA	NA	NA
1503	TBC1D15		+		102531	NA	NA	NA	145865	25906	21862.2	94172.8	NA	19847.2	NA	6516.81	10213.8	NA	NA	37621.6	NA	NA	NA	NA	NA	NA	NA	NA	NA	NA	NA	NA	NA	NA	NA	NA	NA	NA	NA	NA	NA	NA	NA	20592.2	NA	NA	NA	NA	NA
1504	LRRC20				NA	NA	NA	NA	NA	NA	NA	1709.9	NA	2689.88	NA	NA	NA	NA	NA	496.21	NA	NA	5885.49	NA	NA	NA	NA	NA	NA	1761.02	NA	NA	NA	6314.34	NA	NA	NA	NA	NA	NA	NA	NA	NA	3243.18	NA	NA	3797.46	4256.45	NA
1505	STT3B				NA	NA	NA	NA	NA	NA	NA	NA	NA	NA	NA	NA	NA	NA	NA	3767.88	NA	NA	NA	NA	NA	NA	NA	NA	NA	NA	NA	NA	NA	3939	NA	NA	NA	NA	NA	NA	NA	NA	NA	NA	NA	NA	NA	NA	NA
1506	PNPT1				NA	NA	NA	NA	NA	NA	NA	NA	NA	NA	NA	NA	NA	NA	NA	1373.01	NA	NA	NA	NA	NA	NA	NA	NA	NA	1225.9	NA	NA	NA	1328.71	NA	NA	NA	NA	NA	NA	NA	NA	NA	NA	NA	NA	NA	2501.57	NA
1507	SPPL2A				1516.36	2134.99	NA	NA	NA	2152.86	1241.9	862.947	2026.51	2436.12	NA	2476.03	2407	NA	NA	497.855	NA	NA	NA	NA	NA	NA	NA	NA	NA	NA	NA	NA	NA	NA	NA	NA	NA	NA	NA	NA	NA	NA	NA	925.094	NA	NA	NA	NA	NA
1508	CD99L2				NA	NA	NA	1242.65	NA	NA	NA	NA	NA	NA	NA	NA	NA	NA	NA	1388.3	NA	NA	NA	NA	NA	NA	NA	NA	NA	1269.08	NA	NA	NA	1059.38	NA	NA	NA	NA	NA	NA	NA	NA	2443.64	1669.17	NA	NA	NA	NA	NA
1509	NEK9				NA	NA	NA	NA	NA	NA	NA	NA	NA	NA	NA	NA	NA	NA	NA	467.304	NA	NA	NA	NA	NA	NA	NA	NA	NA	NA	NA	NA	NA	NA	NA	NA	NA	NA	NA	NA	NA	NA	NA	NA	NA	NA	NA	NA	NA
1510	MYOZ3				4178.18	NA	NA	29861.3	9494.15	4088.25	11363	17011.4	NA	16293.1	NA	NA	NA	NA	NA	13189.1	NA	NA	NA	NA	NA	NA	NA	NA	NA	4714.03	NA	NA	NA	18390	NA	12403.3	NA	NA	NA	NA	NA	3841.97	NA	NA	NA	NA	14685.8	5522.83	5771.44
1511	ABHD5				NA	NA	NA	NA	NA	NA	NA	1756.83	NA	NA	NA	NA	NA	NA	NA	NA	NA	NA	NA	NA	NA	NA	NA	NA	NA	NA	NA	NA	NA	512.191	NA	NA	NA	NA	NA	NA	NA	NA	NA	NA	NA	NA	NA	NA	NA
1512	SCFD2				NA	NA	NA	NA	NA	NA	NA	NA	NA	NA	NA	NA	NA	NA	NA	348.158	NA	NA	NA	NA	NA	NA	NA	NA	NA	NA	NA	NA	NA	NA	NA	NA	NA	NA	NA	NA	NA	NA	NA	NA	NA	NA	NA	NA	NA
1513	ZC3H15				NA	NA	NA	NA	NA	NA	NA	NA	NA	NA	NA	NA	NA	NA	NA	712.188	NA	NA	NA	NA	NA	NA	NA	NA	NA	NA	NA	NA	NA	NA	NA	NA	NA	NA	NA	NA	NA	NA	NA	NA	NA	NA	NA	NA	NA
1514	PDCD6IP				6921.29	26616.2	16684.8	16937.9	11793.1	13668.8	50774.9	5815.61	44292.3	44625	64532.9	NA	21850.9	29371.7	50070.3	9330.71	NA	NA	NA	7593.5	NA	NA	18685.5	NA	32121.4	NA	NA	NA	NA	29900.7	NA	9728.64	NA	12935.9	40315.8	218174	NA	17688.6	NA	5206.86	NA	NA	15255.5	12428.8	NA
1515	THEM6				NA	NA	NA	4505.92	NA	NA	NA	3281.6	NA	NA	NA	2617.98	NA	NA	NA	1955.36	NA	NA	NA	NA	NA	NA	NA	NA	NA	1421.54	NA	NA	NA	1922.11	NA	NA	NA	NA	NA	NA	NA	2910.41	NA	3213.63	NA	NA	NA	NA	NA
1516	SCFD1				NA	1249.46	NA	1768.43	NA	1338.32	NA	NA	NA	NA	NA	529.592	2057.98	NA	NA	898.592	NA	NA	NA	NA	NA	NA	NA	NA	1035.49	1245.94	1699.12	NA	NA	985.73	NA	NA	1316	NA	NA	NA	NA	1125.17	NA	1201.04	NA	NA	NA	NA	NA
1517	PCNP				NA	NA	NA	NA	NA	NA	NA	NA	NA	NA	NA	NA	NA	NA	NA	467.416	NA	NA	NA	NA	NA	NA	NA	NA	NA	794.978	NA	NA	NA	485.741	NA	NA	NA	NA	NA	NA	NA	NA	NA	678.69	NA	NA	NA	NA	NA
1518	DNAJA4				NA	NA	NA	NA	NA	NA	NA	NA	NA	NA	NA	1420.37	1993.92	NA	NA	694.749	NA	NA	NA	NA	NA	NA	NA	NA	NA	1211.72	NA	NA	NA	430.709	NA	NA	NA	NA	NA	NA	NA	NA	NA	1180.82	NA	NA	NA	NA	NA
1519	C2orf47				NA	NA	NA	NA	NA	389.073	NA	NA	NA	NA	NA	NA	NA	NA	NA	902.508	NA	NA	NA	NA	NA	NA	NA	NA	NA	943.083	NA	NA	NA	642.527	NA	NA	NA	NA	NA	NA	NA	NA	NA	789.29	NA	NA	NA	NA	NA
1520	LMO7				NA	NA	NA	NA	NA	NA	NA	NA	NA	NA	NA	NA	NA	NA	NA	842.562	NA	NA	NA	NA	NA	NA	NA	NA	NA	1393.79	NA	NA	NA	NA	NA	NA	NA	NA	NA	NA	NA	NA	NA	2210.27	NA	NA	NA	NA	NA
1521	PHIP		+		11698.2	15136.3	2137.09	8924.58	10165.6	11766.3	6065.49	12645.7	NA	10908.7	NA	14874.7	12279.9	NA	1963.97	13499.6	NA	NA	NA	NA	NA	NA	NA	NA	NA	NA	NA	NA	NA	4674.78	NA	NA	4407.68	NA	NA	NA	NA	3842.75	15179.4	14362.4	NA	NA	NA	NA	NA
1522	RTN4IP1				NA	NA	NA	NA	NA	NA	NA	NA	NA	NA	NA	NA	NA	NA	NA	NA	NA	NA	NA	NA	NA	NA	NA	NA	NA	3477.83	NA	NA	NA	NA	NA	NA	NA	NA	NA	NA	NA	NA	NA	NA	NA	NA	NA	4344.54	NA
1523	PALLD				NA	NA	NA	1066.14	NA	NA	NA	2488.06	NA	NA	NA	NA	NA	NA	NA	NA	NA	NA	NA	NA	NA	NA	NA	NA	NA	1019.61	NA	NA	NA	1146.33	NA	NA	NA	NA	NA	NA	NA	NA	NA	1395.32	NA	NA	NA	NA	NA
1524	PSPC1				NA	NA	NA	NA	NA	NA	NA	NA	NA	NA	NA	NA	NA	NA	NA	NA	NA	NA	NA	NA	NA	NA	NA	NA	NA	NA	NA	NA	NA	788.19	NA	NA	NA	NA	NA	NA	NA	NA	NA	NA	NA	NA	NA	NA	NA
1525	SYNE2				NA	NA	NA	NA	NA	NA	NA	NA	NA	NA	NA	NA	NA	NA	NA	48.7618	NA	NA	NA	NA	NA	NA	NA	NA	NA	NA	NA	NA	NA	94.8002	NA	NA	NA	NA	NA	NA	NA	NA	NA	NA	NA	NA	NA	NA	NA
1526	GATAD2B		+		NA	NA	NA	1629.25	NA	NA	7667.94	11353	NA	5874.37	NA	1813.98	1877.98	NA	NA	6639.13	NA	NA	NA	NA	NA	NA	NA	NA	NA	NA	NA	NA	NA	10514.3	NA	NA	NA	NA	NA	NA	NA	NA	NA	2951.3	NA	NA	NA	NA	NA
1527	DNAH7		+		NA	NA	NA	NA	18900.3	NA	2634.2	NA	NA	155358	NA	NA	NA	NA	9451.78	20029.2	NA	NA	NA	NA	NA	NA	100228	NA	NA	790.711	3985.78	15444.6	22063.2	158805	13079	28759.3	NA	NA	409591	NA	NA	11836	NA	738.777	31983.6	5276.48	643680	248602	NA
1528	CHCHD10				NA	NA	NA	NA	NA	NA	3753.61	2497.27	NA	9669.84	NA	NA	NA	NA	NA	934.234	NA	NA	NA	NA	NA	NA	NA	NA	NA	3323.33	NA	NA	NA	4158.62	NA	NA	NA	NA	NA	NA	NA	NA	10500	2672.11	NA	NA	10699.3	8338.77	NA
1529	TTN				257443	188013	231952	176448	314598	184613	31180	192847	21888.4	27669.5	167400	233781	266980	45977.9	250355	328872	NA	28141.4	76653.2	152352	80819.5	295107	247520	50953.6	260513	42856.6	290340	244576	63021.1	7130.49	293286	289639	280149	177876	214938	244307	196043	294646	32601.3	55294.8	31255.1	247768	15571.9	16082.2	28382
1530	DNASE2B				NA	NA	NA	NA	NA	NA	NA	NA	NA	NA	NA	NA	NA	NA	NA	5132.28	NA	NA	NA	NA	NA	NA	NA	NA	NA	NA	NA	NA	NA	NA	NA	NA	NA	NA	NA	NA	NA	NA	NA	NA	NA	NA	NA	NA	NA
1531	DDX1				NA	NA	NA	NA	NA	NA	NA	666.29	NA	NA	NA	NA	NA	NA	NA	1906.37	NA	NA	NA	NA	NA	NA	NA	NA	NA	NA	NA	NA	NA	NA	NA	NA	NA	NA	NA	NA	NA	NA	NA	NA	NA	NA	NA	NA	NA
1532	HSD17B8				NA	NA	NA	NA	NA	NA	NA	NA	NA	NA	NA	NA	NA	NA	NA	NA	NA	NA	NA	NA	NA	NA	NA	NA	NA	NA	NA	NA	NA	2449.05	NA	NA	NA	NA	NA	NA	NA	NA	NA	NA	NA	NA	NA	NA	NA
1533	H1FX				NA	NA	NA	NA	NA	NA	NA	NA	NA	NA	NA	NA	NA	NA	NA	141.426	NA	NA	NA	NA	NA	NA	NA	NA	NA	NA	NA	NA	NA	568.905	NA	NA	NA	NA	NA	NA	NA	NA	NA	NA	NA	NA	NA	NA	NA
1534	CPT1B				4205.21	NA	NA	7520.63	NA	4428.49	NA	9138.66	NA	NA	NA	4417.99	2886.6	NA	NA	4817.78	NA	7100.26	6052.25	NA	NA	6310.47	16003	2202.3	3018.84	3231.07	NA	NA	NA	2584.89	NA	3307.69	5546.7	3740.22	NA	NA	NA	3275.45	5473.45	3426.93	NA	NA	NA	1430.76	NA
1535	NCSTN				NA	NA	NA	NA	NA	NA	NA	NA	NA	NA	NA	NA	1124.23	NA	3297.34	536.973	NA	NA	NA	NA	3716.36	NA	NA	NA	NA	580.233	NA	NA	NA	1360.46	NA	NA	NA	NA	NA	NA	NA	NA	NA	NA	NA	NA	NA	NA	NA
1536	MRPS27				NA	NA	NA	NA	NA	NA	NA	887.193	NA	NA	NA	NA	NA	NA	NA	247.274	NA	NA	NA	NA	NA	NA	NA	NA	NA	NA	NA	NA	NA	162.011	NA	NA	NA	NA	NA	NA	NA	NA	NA	NA	NA	NA	NA	NA	NA
1537	HSPH1				NA	NA	NA	NA	NA	NA	NA	NA	NA	NA	NA	NA	NA	NA	NA	NA	NA	NA	NA	NA	NA	NA	NA	NA	NA	NA	NA	NA	NA	NA	NA	NA	NA	NA	NA	NA	NA	NA	NA	NA	NA	NA	NA	NA	NA
1538	MYO18A				4964.24	NA	NA	NA	NA	NA	NA	2806.29	NA	NA	NA	3488.39	6679.14	NA	NA	3857.53	NA	NA	NA	NA	NA	NA	NA	NA	NA	NA	3450.07	NA	NA	NA	NA	NA	NA	NA	NA	NA	NA	3105.54	NA	3728.24	NA	NA	NA	NA	NA
1539	GCN1				NA	NA	NA	NA	NA	NA	NA	NA	NA	NA	NA	NA	NA	NA	NA	NA	NA	NA	NA	NA	NA	NA	NA	NA	NA	NA	NA	NA	NA	NA	NA	NA	NA	NA	NA	NA	NA	NA	NA	535.738	NA	NA	NA	NA	NA
1540	SGCD		+		NA	3127.33	NA	3670.42	NA	NA	8646.74	2759.97	NA	NA	NA	2582.54	4178.7	NA	NA	1592.71	NA	NA	NA	NA	NA	NA	NA	NA	4982.49	3537.9	NA	NA	NA	7919.73	2455.57	5857.02	1475.42	3745.13	6275.83	NA	10122.6	2176.25	4761.41	7560.37	NA	6240.65	5598.33	NA	NA
1541	PIGK				NA	NA	NA	NA	NA	NA	NA	NA	NA	NA	NA	NA	NA	NA	NA	NA	NA	NA	NA	NA	NA	NA	NA	NA	NA	NA	NA	NA	NA	NA	NA	NA	NA	NA	NA	NA	NA	NA	NA	NA	NA	NA	NA	NA	NA
1542	MRPS31				NA	NA	NA	NA	NA	NA	NA	NA	NA	NA	NA	NA	NA	NA	NA	858.704	NA	NA	NA	NA	NA	NA	NA	NA	NA	NA	NA	NA	NA	963.683	NA	NA	NA	NA	NA	NA	NA	NA	NA	NA	NA	NA	NA	NA	NA
1543	AKAP1				NA	NA	NA	NA	NA	NA	NA	NA	NA	NA	NA	NA	NA	NA	NA	NA	NA	NA	NA	NA	NA	NA	NA	NA	NA	NA	NA	NA	NA	NA	NA	NA	NA	NA	NA	NA	NA	NA	NA	NA	NA	NA	NA	NA	NA
1544	SYMPK				NA	NA	NA	NA	NA	NA	NA	NA	NA	NA	NA	NA	NA	NA	NA	NA	NA	NA	NA	NA	NA	NA	NA	5610.31	NA	NA	NA	NA	NA	NA	NA	NA	NA	NA	NA	NA	NA	NA	NA	NA	NA	NA	55058.4	NA	NA
1545	TAF15				NA	NA	NA	NA	NA	NA	NA	NA	NA	NA	NA	NA	NA	NA	NA	2713.8	NA	NA	NA	NA	NA	NA	NA	NA	NA	690.815	NA	NA	NA	3080.52	NA	NA	NA	NA	NA	NA	NA	NA	NA	818.912	NA	NA	NA	NA	NA
1546	DDX17		+		NA	NA	NA	7101.91	NA	NA	NA	1145.48	NA	NA	NA	NA	NA	NA	NA	1496.29	NA	NA	NA	NA	22921.7	NA	NA	NA	NA	3628.11	NA	NA	NA	2649.31	NA	NA	NA	NA	NA	NA	NA	NA	NA	NA	NA	NA	NA	NA	NA
1547	UFD1L				NA	NA	NA	4205.08	2706.35	1942.91	NA	1027.1	NA	NA	NA	NA	1632.08	NA	NA	NA	NA	3023	NA	NA	NA	NA	NA	NA	3745.25	1432.1	NA	NA	NA	1842.48	NA	NA	3430.96	NA	NA	NA	NA	2322.99	NA	1997.43	NA	8678.99	NA	NA	NA
1548	UPF1				NA	NA	NA	NA	NA	NA	NA	NA	NA	NA	NA	NA	NA	NA	NA	186.473	NA	NA	NA	NA	NA	NA	NA	NA	NA	NA	NA	NA	NA	NA	NA	NA	NA	NA	NA	NA	NA	NA	NA	NA	NA	NA	NA	NA	NA
1549	RPL3L				NA	NA	NA	NA	NA	NA	NA	NA	NA	NA	NA	NA	NA	NA	NA	1512.83	NA	NA	NA	NA	NA	NA	NA	NA	NA	NA	NA	NA	NA	545.683	NA	NA	NA	NA	NA	NA	NA	NA	NA	518.352	NA	NA	NA	NA	NA
1550	COPS5				1569.34	2118.67	NA	1879.36	NA	2231.71	4925.83	NA	NA	NA	NA	NA	3356.35	NA	NA	1190.11	NA	NA	NA	NA	NA	NA	NA	NA	NA	2567.58	2234.93	NA	NA	2456.75	NA	NA	NA	NA	NA	NA	4561.86	3284.34	NA	2745.41	NA	NA	NA	2265.12	NA
1551	KHSRP				NA	NA	NA	NA	NA	NA	NA	NA	NA	NA	NA	NA	NA	NA	NA	280.116	NA	NA	NA	NA	NA	NA	NA	NA	NA	500.261	NA	NA	NA	1075.18	NA	NA	NA	NA	NA	NA	NA	NA	NA	887.405	NA	NA	NA	NA	NA
1552	TNPO1				NA	NA	NA	NA	NA	NA	NA	NA	NA	NA	NA	NA	NA	NA	NA	NA	NA	NA	NA	NA	NA	NA	NA	NA	NA	NA	NA	NA	NA	702.1	NA	NA	NA	NA	NA	NA	NA	NA	NA	NA	NA	NA	NA	NA	NA
1553	USP9X				NA	NA	NA	NA	NA	NA	NA	NA	NA	NA	NA	NA	NA	NA	NA	3388.42	NA	NA	NA	NA	NA	NA	NA	NA	NA	NA	NA	NA	NA	1536.02	NA	NA	NA	NA	NA	NA	NA	NA	NA	3162.16	NA	NA	NA	NA	NA
1554	CUL5				NA	NA	NA	3691.57	NA	2787.22	3259.29	2749.77	NA	NA	NA	NA	4672.36	NA	NA	2084.05	NA	NA	NA	NA	NA	NA	NA	NA	NA	3118.46	NA	NA	16629.6	2263.15	NA	NA	NA	NA	NA	NA	NA	NA	4096.03	4443.35	NA	NA	2319.8	NA	NA
1555	ATP2A3				NA	NA	NA	NA	NA	NA	NA	NA	NA	NA	NA	NA	NA	NA	NA	NA	NA	NA	NA	NA	NA	NA	NA	NA	NA	NA	NA	NA	NA	NA	NA	NA	NA	NA	NA	NA	NA	NA	NA	NA	NA	NA	NA	NA	NA
1556	PHKB				4969.41	NA	NA	6858.29	NA	3092.65	NA	NA	NA	NA	15474.6	NA	2559.98	NA	13641.4	11537.1	NA	NA	NA	NA	NA	5897.51	NA	NA	5355.56	2080.89	6632.6	8024.75	NA	2271.49	NA	NA	9007.37	NA	NA	31765	8497.32	8223.63	NA	1944.15	NA	17840.7	NA	NA	NA
1557	ABTB1				NA	NA	NA	NA	3849.59	NA	NA	NA	NA	NA	NA	NA	NA	NA	NA	3295.22	NA	NA	NA	NA	NA	NA	NA	NA	9961.27	NA	3443.96	NA	NA	NA	2960.1	NA	NA	NA	NA	NA	NA	4569.51	NA	NA	NA	NA	NA	NA	NA
1558	TRIM63				NA	NA	NA	NA	NA	NA	NA	NA	NA	NA	NA	NA	NA	NA	NA	482.66	NA	NA	NA	NA	NA	NA	NA	NA	NA	NA	NA	NA	NA	172.092	NA	NA	NA	NA	NA	NA	NA	NA	NA	NA	NA	NA	NA	NA	NA
1559	RAB24				NA	NA	NA	NA	NA	NA	NA	NA	NA	NA	NA	NA	NA	NA	NA	NA	NA	NA	NA	NA	NA	NA	NA	NA	NA	NA	NA	NA	NA	NA	NA	NA	NA	NA	NA	NA	NA	NA	NA	NA	NA	NA	NA	NA	NA
1560	NCLN				NA	NA	NA	NA	NA	NA	NA	NA	NA	NA	NA	NA	NA	NA	NA	1019.75	NA	NA	NA	NA	NA	NA	NA	NA	NA	NA	NA	NA	NA	NA	NA	NA	NA	NA	NA	NA	NA	NA	NA	NA	NA	NA	NA	NA	NA
1561	FAM162A				NA	NA	NA	NA	NA	25072.5	19441.1	17645.9	NA	19257.3	NA	NA	NA	NA	NA	2028.65	NA	NA	26235.3	NA	NA	NA	NA	NA	NA	9946.43	NA	NA	7117.85	2350.12	NA	8343.57	NA	NA	17347	NA	NA	NA	NA	4694.9	6189.26	NA	15617.8	34145.6	11975.5
1562	MYLPF				2606.77	80881.8	86478.4	NA	296741	19862.8	50689.6	12726.7	63406.4	3052730	67789.6	14592.5	2828.97	25701.3	102916	291589	NA	NA	NA	NA	329615	417824	488618	691096	32862	34293.1	51230.8	186941	601373	758769	166027	1239270	10844.6	NA	3007280	17516	23850.4	205399	NA	15977.9	694281	114856	1943140	1846630	35227.4
1563	CCDC47				NA	NA	NA	NA	NA	NA	NA	NA	NA	NA	NA	NA	NA	NA	NA	444.51	NA	NA	NA	NA	NA	NA	NA	NA	NA	NA	NA	NA	NA	296.484	NA	NA	NA	NA	NA	NA	NA	NA	NA	NA	NA	NA	NA	NA	NA
1564	SYAP1				NA	NA	NA	NA	NA	NA	NA	NA	NA	NA	NA	NA	NA	NA	NA	NA	NA	NA	NA	NA	NA	NA	NA	NA	NA	NA	NA	NA	NA	365.755	NA	NA	NA	NA	NA	NA	NA	NA	NA	NA	NA	NA	NA	NA	NA
1565	FERMT2				NA	NA	NA	NA	NA	NA	NA	NA	NA	NA	NA	NA	NA	NA	NA	837.411	NA	NA	NA	NA	NA	NA	NA	NA	NA	NA	NA	NA	NA	491.535	NA	NA	NA	NA	NA	NA	NA	NA	NA	292.527	NA	NA	NA	NA	NA
1566	FUBP1				NA	NA	NA	NA	NA	NA	NA	NA	NA	NA	NA	NA	NA	NA	NA	338.4	NA	NA	NA	NA	NA	NA	NA	NA	NA	NA	NA	NA	NA	1911.7	NA	NA	NA	NA	NA	NA	NA	NA	NA	2261.64	NA	NA	NA	NA	NA
1567	LRRC59				NA	NA	NA	NA	NA	NA	NA	NA	NA	NA	NA	NA	NA	NA	NA	NA	NA	NA	NA	NA	NA	NA	NA	NA	NA	394.657	NA	NA	NA	501.972	NA	NA	NA	NA	NA	NA	NA	NA	NA	NA	NA	NA	NA	NA	NA
1568	VTI1A				NA	NA	NA	NA	NA	NA	NA	NA	NA	NA	NA	NA	NA	NA	NA	NA	NA	NA	NA	NA	NA	NA	NA	NA	NA	NA	NA	NA	NA	NA	NA	NA	NA	NA	NA	NA	NA	NA	NA	NA	NA	NA	NA	NA	NA
1569	TMEM143				3282.04	NA	NA	NA	NA	5358.54	6746.46	3518.26	NA	2313.95	NA	2014.28	NA	NA	NA	4161	NA	NA	NA	NA	NA	NA	NA	NA	NA	3940.21	1988.58	NA	NA	2257.08	NA	NA	7082.21	NA	NA	NA	NA	NA	NA	2431.84	NA	NA	3058.79	NA	NA
1570	PBXIP1				NA	8005.92	NA	8425.98	NA	7291.85	4110.59	2779.04	2403.01	5995.33	NA	5369.91	7125.86	NA	NA	4891.17	NA	NA	NA	NA	NA	NA	NA	NA	6389.27	7935.83	5587.89	11987	11803.8	7901.14	7988.04	6963.51	NA	4775.88	7627.69	NA	NA	3785.04	NA	8555.3	NA	8901.13	7876.71	3847.52	NA
1571	AKT1S1				NA	NA	NA	NA	NA	NA	NA	NA	NA	NA	NA	NA	NA	NA	NA	NA	NA	NA	NA	NA	NA	NA	NA	NA	NA	NA	NA	NA	NA	1258.82	NA	NA	NA	NA	NA	NA	NA	NA	NA	NA	NA	NA	NA	NA	NA
1572	TMEM159				3698.26	NA	NA	NA	NA	2098.98	NA	2559.96	NA	NA	NA	2222.44	NA	NA	NA	1285.59	NA	7668.02	NA	NA	NA	NA	NA	NA	NA	2318.01	NA	NA	NA	685.626	NA	NA	NA	NA	NA	NA	NA	408.028	NA	592.482	NA	NA	NA	NA	NA
1573	COA7				NA	NA	NA	1780.74	NA	NA	NA	NA	NA	NA	NA	712.156	1197.37	NA	NA	584.997	NA	NA	NA	NA	NA	NA	NA	NA	NA	2034.98	NA	NA	NA	1102.9	NA	NA	NA	NA	NA	NA	NA	NA	NA	1526	NA	NA	NA	NA	NA
1574	CCDC124				NA	NA	NA	NA	NA	NA	NA	NA	NA	NA	NA	NA	NA	NA	NA	734.226	NA	NA	NA	NA	NA	NA	NA	NA	NA	NA	NA	NA	NA	2306.97	NA	NA	NA	NA	NA	NA	NA	NA	NA	NA	NA	NA	NA	NA	NA
1575	OPTN				NA	NA	NA	NA	NA	NA	NA	NA	NA	NA	NA	NA	NA	NA	NA	NA	NA	NA	NA	NA	NA	NA	NA	NA	NA	NA	NA	NA	NA	127.367	NA	NA	NA	NA	NA	NA	NA	NA	NA	NA	NA	NA	NA	NA	NA
1576	RMDN1				1511.96	NA	NA	NA	NA	NA	NA	2446.49	NA	1431.11	NA	NA	1046.38	NA	NA	NA	NA	NA	NA	NA	NA	NA	NA	NA	NA	1328.82	NA	NA	NA	2349.04	NA	NA	NA	NA	NA	NA	NA	NA	NA	1147.13	NA	NA	1060.5	NA	NA
1577	ECHDC3				NA	NA	NA	NA	NA	NA	NA	NA	NA	NA	NA	NA	NA	NA	NA	371.126	NA	NA	NA	NA	NA	NA	NA	NA	NA	NA	NA	NA	NA	426.012	NA	NA	NA	NA	NA	NA	NA	NA	NA	NA	NA	NA	NA	NA	NA
1578	LRRC39				NA	NA	NA	3287.51	NA	6594.28	5049.88	5182.76	NA	NA	NA	NA	NA	NA	NA	814.359	NA	NA	NA	NA	NA	NA	NA	NA	NA	5035.21	NA	NA	NA	2647.43	NA	NA	NA	NA	NA	NA	NA	NA	NA	4155.82	NA	NA	5747.68	4279.69	NA
1579	CMBL				4062.4	NA	NA	5417.33	NA	NA	NA	6982.17	NA	NA	NA	NA	4520.58	NA	8061.57	3542.79	NA	NA	NA	NA	NA	NA	NA	NA	4675.54	4087.25	7785.21	NA	NA	4753.05	NA	NA	5357.56	122949	71232.5	NA	NA	3666.68	NA	3912.19	NA	NA	NA	NA	NA
1580	MSI2				NA	NA	NA	NA	NA	NA	NA	983.87	NA	NA	NA	NA	NA	NA	NA	900.811	NA	NA	NA	NA	NA	NA	NA	NA	NA	919.281	NA	NA	NA	1359.67	NA	NA	NA	NA	NA	NA	NA	NA	NA	1058.19	NA	NA	NA	NA	NA
1581	MRPL38				NA	NA	NA	NA	NA	NA	NA	NA	NA	NA	NA	NA	NA	NA	NA	560.225	NA	NA	NA	NA	NA	NA	NA	NA	NA	NA	NA	NA	NA	276.069	NA	NA	NA	NA	NA	NA	NA	NA	NA	NA	NA	NA	NA	NA	NA
1582	DNAJA3				NA	NA	NA	NA	NA	980.474	NA	NA	NA	NA	NA	NA	NA	NA	NA	1191.54	NA	NA	NA	NA	NA	NA	NA	NA	NA	902.151	NA	NA	NA	582.472	NA	NA	NA	NA	NA	NA	NA	1089.86	NA	900.195	NA	NA	NA	NA	NA
1583	PTCD3				NA	NA	NA	NA	NA	NA	NA	2669.71	NA	NA	NA	NA	NA	NA	NA	1314.43	NA	NA	NA	NA	NA	NA	NA	NA	NA	NA	NA	NA	NA	518.755	NA	NA	NA	NA	NA	NA	NA	NA	NA	912.269	NA	NA	NA	NA	NA
1584	MMAB				NA	NA	NA	NA	NA	NA	NA	NA	NA	NA	NA	NA	NA	NA	NA	NA	NA	NA	NA	NA	NA	NA	NA	NA	NA	796.565	NA	NA	NA	778.26	NA	NA	NA	NA	NA	NA	NA	NA	NA	1122.05	NA	NA	NA	NA	NA
1585	DYNLL2			+	2341.21	5831.99	NA	NA	NA	1640.91	NA	1825.11	NA	NA	NA	2709.74	2611.29	NA	NA	1329.18	NA	NA	NA	NA	NA	NA	NA	NA	3757.21	1481.17	NA	NA	NA	2405.56	NA	NA	NA	NA	NA	NA	NA	2544.74	NA	5159.91	NA	NA	NA	NA	NA
1586	S100A16				1367.67	10753.5	3412.35	1296.88	4280.51	1967.09	1760.44	NA	7270.24	7899.36	10552	NA	2022.22	4967.7	7988.13	447.69	NA	NA	NA	NA	NA	NA	NA	NA	NA	NA	NA	10948.9	NA	2526.7	NA	NA	NA	NA	NA	NA	8863.87	2394.91	1832.67	612.201	9112.2	NA	2727.83	NA	11065.6
1587	OTUB1				NA	NA	NA	NA	NA	NA	NA	NA	NA	NA	NA	NA	NA	NA	NA	NA	NA	NA	NA	NA	NA	NA	NA	NA	NA	NA	NA	NA	NA	NA	NA	NA	NA	NA	NA	NA	NA	NA	NA	NA	NA	NA	NA	NA	NA
1588	CHMP6				NA	NA	NA	NA	NA	NA	NA	NA	NA	NA	NA	NA	NA	NA	NA	NA	NA	NA	NA	NA	NA	NA	NA	NA	NA	441.832	NA	NA	NA	559.887	NA	NA	NA	NA	NA	NA	NA	NA	NA	NA	NA	NA	NA	NA	NA
1589	PGM2				NA	NA	NA	NA	NA	NA	NA	NA	NA	NA	NA	NA	NA	NA	NA	NA	NA	NA	NA	NA	NA	NA	NA	NA	NA	NA	NA	NA	NA	NA	NA	NA	NA	NA	NA	NA	NA	NA	NA	NA	NA	NA	NA	NA	NA
1590	TMEM261				5332.96	NA	NA	NA	NA	8603.04	NA	1826.07	NA	2648.65	NA	4775.86	3794.48	NA	NA	5989.78	NA	NA	NA	NA	NA	NA	NA	NA	4775.67	7579.67	4598.4	NA	NA	NA	2625.53	NA	4367.04	9919.2	NA	NA	NA	4378.32	13117.7	2817.24	NA	NA	NA	2951.25	NA
1591	DCUN1D1				NA	NA	NA	NA	NA	NA	NA	NA	NA	NA	NA	622.069	NA	NA	NA	NA	NA	NA	NA	NA	NA	NA	NA	NA	NA	NA	NA	NA	NA	1367.68	NA	NA	NA	NA	NA	NA	NA	NA	NA	983.531	NA	NA	NA	NA	NA
1592	C16orf58		+		NA	NA	NA	NA	NA	NA	5239.46	NA	NA	5039.76	NA	NA	NA	NA	NA	2499.01	NA	NA	NA	NA	NA	NA	NA	NA	NA	1725.09	NA	NA	NA	1735.71	NA	10162.9	NA	NA	7612.12	NA	NA	NA	NA	3574.22	NA	NA	13309.8	5418.82	NA
1593	APIP				NA	NA	NA	NA	NA	NA	NA	NA	NA	NA	NA	NA	NA	NA	NA	NA	NA	NA	NA	NA	NA	NA	NA	NA	NA	NA	NA	NA	NA	172.757	NA	NA	NA	NA	NA	NA	NA	NA	NA	NA	NA	NA	NA	NA	NA
1594	PDLIM5				16389.5	58480	NA	57233.8	36361.7	70385.4	32034.7	75168.2	28876.9	80232	22735.3	54796.4	44981.4	NA	18388	65064.7	NA	108549	182414	NA	223662	50438.5	5944.41	117083	53463	113477	47031.2	45549.3	107130	300343	53164.3	48600.8	29159.4	40096.4	104655	65428	27600	68811.4	182654	193173	16421	78418.7	76422.7	148522	29893.9
1595	ERO1A				NA	NA	NA	NA	NA	NA	NA	NA	NA	NA	NA	NA	NA	NA	NA	NA	NA	NA	NA	NA	NA	NA	NA	NA	NA	NA	NA	NA	NA	1391	NA	NA	NA	NA	NA	NA	NA	NA	NA	NA	NA	NA	NA	NA	NA
1596	AHCYL2				NA	NA	NA	NA	NA	NA	4510.09	NA	7505.1	3504.65	NA	NA	NA	NA	NA	NA	NA	NA	NA	NA	NA	NA	NA	NA	NA	1557.9	NA	NA	NA	984.598	NA	NA	NA	NA	NA	NA	NA	NA	NA	NA	NA	NA	NA	NA	NA
1597	DDRGK1				NA	NA	NA	NA	NA	NA	NA	NA	NA	NA	NA	NA	NA	NA	NA	145.659	NA	NA	NA	NA	NA	NA	NA	NA	NA	NA	NA	NA	NA	493.607	NA	NA	NA	NA	NA	NA	NA	NA	NA	NA	NA	NA	NA	NA	NA
1598	SUCLG2				NA	5104.98	NA	NA	NA	NA	NA	NA	NA	NA	NA	NA	NA	NA	NA	NA	NA	NA	NA	NA	NA	NA	NA	NA	NA	1300.58	NA	NA	NA	1036.18	NA	NA	NA	NA	NA	NA	NA	NA	NA	519.669	NA	NA	NA	NA	NA
1599	ABHD14B				NA	NA	NA	NA	NA	NA	NA	NA	NA	NA	NA	NA	NA	NA	NA	NA	NA	NA	NA	NA	NA	NA	NA	NA	NA	NA	NA	NA	NA	NA	NA	NA	NA	NA	NA	NA	NA	NA	NA	NA	NA	NA	NA	NA	NA
1600	NGLY1				NA	NA	NA	NA	NA	NA	NA	929.105	NA	NA	NA	NA	NA	NA	NA	420.74	NA	NA	NA	NA	NA	NA	NA	NA	NA	NA	NA	NA	NA	NA	NA	NA	NA	NA	NA	NA	NA	NA	NA	NA	NA	NA	NA	NA	NA
1601	USMG5			+	5718.61	NA	NA	NA	3404.12	6693.2	60604.1	65671.6	NA	76704	NA	NA	NA	NA	NA	16958.6	NA	78778.1	NA	NA	NA	1197.43	NA	NA	NA	7159.38	NA	4966.21	4005.26	40108.7	NA	19141.8	2092.16	NA	30906.3	12224.8	NA	3849.8	8350.66	3847.4	5607.34	NA	36208.2	50113.2	8462.11
1602	TMX3				NA	NA	NA	NA	NA	1658.08	NA	NA	NA	NA	NA	1060.64	979.049	NA	NA	559.54	NA	NA	NA	NA	NA	NA	NA	NA	NA	NA	NA	NA	NA	512.357	NA	NA	NA	NA	NA	NA	NA	NA	2162.88	1063.42	NA	NA	NA	1441.88	NA
1603	BTF3L4				NA	NA	NA	NA	1137.85	NA	NA	NA	NA	NA	NA	NA	NA	2329.42	NA	NA	NA	NA	NA	NA	NA	NA	NA	NA	NA	NA	NA	NA	NA	1118.54	NA	NA	NA	NA	NA	NA	NA	NA	NA	1122.71	NA	NA	NA	NA	NA
1604	RNF170				NA	NA	NA	NA	NA	NA	NA	NA	NA	NA	NA	NA	NA	NA	NA	356.43	NA	NA	NA	NA	NA	NA	NA	NA	NA	NA	NA	NA	NA	275.772	NA	NA	NA	NA	NA	NA	NA	NA	NA	NA	NA	NA	NA	NA	NA
1605	USP47				NA	NA	NA	NA	NA	NA	NA	NA	NA	NA	NA	NA	NA	NA	NA	375.729	NA	NA	NA	NA	NA	NA	NA	NA	NA	NA	NA	NA	NA	539.208	NA	NA	NA	NA	NA	NA	NA	NA	NA	349.452	NA	NA	NA	NA	NA
1606	CNDP2				NA	NA	NA	NA	NA	3881.55	NA	NA	NA	NA	NA	NA	NA	NA	NA	NA	NA	NA	NA	NA	NA	NA	NA	NA	NA	NA	NA	NA	NA	NA	NA	NA	NA	NA	NA	NA	NA	NA	NA	NA	NA	NA	NA	NA	NA
1607	FAM210B				NA	NA	NA	NA	NA	254.677	1657.83	436.622	NA	1455.18	NA	NA	NA	NA	NA	NA	NA	NA	NA	NA	NA	NA	NA	NA	NA	NA	NA	NA	NA	NA	NA	NA	NA	NA	NA	NA	NA	NA	NA	NA	NA	NA	NA	NA	NA
1608	ALPK3				NA	2433.12	NA	1591.01	NA	NA	NA	NA	NA	NA	NA	449.386	1248.04	NA	NA	1267.45	NA	NA	NA	NA	NA	NA	NA	NA	NA	984.764	1114.56	NA	NA	963.615	NA	NA	871.192	NA	NA	NA	NA	1584.88	NA	2760.89	NA	NA	NA	NA	NA
1609	CARD19				NA	NA	NA	NA	NA	NA	NA	NA	NA	NA	NA	NA	NA	NA	NA	1091.43	NA	NA	NA	NA	NA	NA	NA	NA	NA	NA	NA	NA	NA	590.995	NA	NA	NA	NA	NA	NA	NA	NA	NA	NA	NA	NA	NA	NA	NA
1610	ZNF512				NA	NA	NA	5372.51	NA	NA	37067.8	NA	NA	17053	NA	NA	14535.3	NA	NA	1746.7	NA	NA	8253.48	NA	NA	NA	NA	NA	NA	NA	NA	NA	NA	NA	NA	NA	NA	NA	NA	NA	NA	NA	NA	NA	NA	NA	NA	NA	NA
1611	STAC3				4654.15	9810.17	NA	6612.06	5420.76	5981.16	NA	NA	NA	NA	10717.2	2700.65	4516.23	NA	6753.07	4986.27	NA	NA	NA	NA	NA	10070.1	44072.1	NA	9939.18	2751.19	9702.97	NA	NA	1425.66	NA	NA	5916.75	NA	NA	8294.66	NA	6618.75	NA	3981.21	NA	12402.3	4387.38	NA	NA
1612	COQ10A				8073.07	NA	NA	NA	NA	8397.58	12862.9	14702	NA	19170.5	NA	NA	NA	NA	NA	20308.9	NA	28313.3	NA	NA	6784.08	NA	NA	9759.77	NA	9976.81	NA	NA	6815.54	8204.09	NA	NA	11342.7	9972.39	23689.6	NA	NA	NA	6877.25	3567.88	NA	NA	8779.07	26721.7	NA
1613	JSRP1				5297.07	NA	NA	2913.65	4341.3	NA	4056.68	2347.37	NA	5004.17	NA	NA	NA	NA	NA	2357.02	NA	NA	NA	NA	NA	NA	NA	NA	NA	2607.21	NA	141245	NA	6303.77	20519.4	4732.43	NA	NA	10560	173996	NA	NA	NA	944.816	NA	68617.9	11296.8	6718.71	NA
1614	RILP				NA	NA	NA	NA	NA	NA	NA	NA	NA	NA	NA	NA	NA	NA	NA	496.719	NA	NA	NA	NA	NA	NA	NA	NA	NA	NA	NA	NA	NA	NA	NA	NA	NA	NA	NA	NA	NA	NA	NA	NA	NA	NA	NA	NA	NA
1615	PLIN4				NA	7560.43	NA	6465.25	4358.16	8584.25	2821.06	9017.23	4168.15	3649.76	NA	5487.15	4251.31	NA	4199.93	6448.2	NA	NA	NA	NA	NA	2742.96	NA	NA	5044.83	7702.12	5284.53	13231	5594.6	7470.64	NA	16893.4	3948.05	7986.31	13606.4	8684.21	NA	5726.26	5805.52	8557.68	NA	9676.71	NA	3768.7	14861.6
1616	ASB2				NA	NA	NA	NA	NA	NA	NA	NA	NA	NA	NA	NA	NA	NA	NA	NA	NA	NA	NA	NA	NA	NA	NA	NA	NA	NA	NA	NA	NA	NA	NA	NA	NA	NA	NA	NA	NA	NA	NA	NA	NA	NA	NA	NA	NA
1617	VPS35				NA	NA	NA	NA	1239.66	NA	NA	1059.97	NA	799.621	NA	NA	NA	NA	NA	1070	NA	NA	NA	NA	NA	NA	NA	NA	NA	942.051	NA	NA	NA	1463.52	NA	NA	NA	NA	NA	NA	NA	NA	NA	1429.16	NA	NA	NA	2097.07	NA
1618	MCCC1				NA	NA	NA	NA	NA	NA	NA	3020.68	NA	NA	NA	NA	NA	NA	NA	1098.76	NA	NA	NA	NA	NA	NA	NA	NA	NA	NA	NA	NA	NA	1120.94	NA	NA	NA	NA	NA	NA	NA	NA	NA	NA	NA	NA	NA	NA	NA
1619	USP28				NA	36859.6	NA	NA	58722.5	NA	NA	NA	NA	NA	9231.83	NA	NA	NA	8024.37	29253.7	NA	NA	NA	NA	NA	NA	NA	NA	70156.5	NA	43557.8	NA	NA	4439.63	NA	27843.8	NA	NA	NA	NA	NA	41655.2	NA	NA	NA	NA	NA	NA	NA
1620	PIGS				NA	NA	NA	NA	NA	NA	NA	NA	NA	NA	NA	NA	NA	NA	NA	434.35	NA	NA	NA	NA	NA	NA	NA	NA	NA	NA	NA	NA	NA	532.736	NA	NA	NA	NA	NA	NA	NA	NA	NA	NA	NA	NA	NA	NA	NA
1621	FAM129B				NA	NA	NA	NA	NA	NA	NA	NA	NA	NA	NA	NA	NA	NA	NA	NA	NA	NA	NA	NA	NA	NA	NA	NA	NA	NA	NA	NA	NA	NA	NA	NA	NA	NA	NA	NA	NA	NA	NA	NA	NA	NA	NA	NA	NA
1622	PSMB7				10766.6	18368	NA	20951.5	7346.86	15911.1	16271.2	8991.79	10762.5	17826	22049.7	5731.98	16609	16402.4	NA	NA	NA	NA	NA	NA	16803.1	5945.74	NA	NA	10647	3993.42	4825.11	23345.5	9332.46	13815.2	NA	NA	NA	NA	NA	NA	11655.6	5641.01	NA	8122.07	9843.49	NA	NA	NA	NA
1623	CDC5L				NA	NA	NA	NA	NA	NA	NA	8752.07	NA	NA	NA	NA	NA	NA	NA	2265.4	NA	NA	NA	NA	NA	NA	NA	NA	NA	6230.27	NA	NA	NA	10024	NA	NA	NA	NA	NA	NA	NA	NA	NA	NA	NA	NA	NA	NA	NA
1624	PSMD1				NA	4961.84	NA	7910.7	NA	4406.46	11695.2	3606.9	NA	10743.9	NA	2178.82	2612.16	NA	NA	1768.88	NA	NA	NA	NA	NA	NA	NA	NA	NA	2460.27	NA	NA	NA	2848.88	NA	NA	NA	NA	NA	NA	NA	2777.25	NA	3544.93	NA	NA	3874.47	NA	NA
1625	PFDN5				NA	NA	NA	NA	NA	NA	NA	NA	NA	NA	NA	NA	NA	NA	NA	NA	NA	NA	NA	NA	NA	NA	NA	NA	NA	NA	NA	NA	NA	490.845	NA	NA	NA	NA	NA	NA	NA	NA	NA	NA	NA	NA	NA	NA	NA
1626	PARK7				2825.44	7762.39	NA	NA	NA	NA	NA	2591.78	7127.05	NA	NA	NA	2155.44	NA	NA	NA	NA	NA	NA	NA	NA	NA	NA	NA	NA	2680.28	2021.38	NA	NA	2284.81	NA	3810.56	NA	45039.1	41660	27763.4	NA	1196.54	NA	1611.05	NA	2914.53	NA	NA	NA
1627	PLIN2				NA	NA	NA	NA	NA	2234.58	NA	1777.77	NA	NA	NA	NA	NA	NA	NA	729.96	NA	NA	NA	NA	NA	NA	NA	NA	NA	NA	NA	NA	NA	2281.07	NA	NA	NA	NA	NA	NA	NA	NA	NA	NA	NA	NA	NA	NA	NA
1628	EIF3C				NA	NA	NA	NA	NA	NA	NA	NA	NA	NA	NA	NA	NA	NA	NA	3433.47	NA	NA	NA	NA	NA	NA	NA	NA	NA	NA	NA	NA	NA	4386.12	NA	NA	NA	NA	NA	NA	NA	NA	NA	3180.05	NA	NA	NA	NA	NA
1629	PHB2				9874.3	3110.88	NA	NA	NA	14043.7	17922.6	31774.4	4401.87	16845	5962.85	3700.3	2307.59	NA	NA	12239.5	NA	18188.9	16630	NA	NA	NA	6355.79	13130.7	NA	11381.7	3451.53	6933.78	10728.1	8747.61	NA	8359.49	3968.43	7330.24	16532.2	NA	NA	6197.56	19443	7325.85	NA	NA	16707.6	24906.2	3520.17
1630	COPS8				NA	NA	NA	1710.39	NA	1924.27	NA	2065.91	NA	NA	NA	NA	1752.85	NA	NA	1768.64	NA	NA	NA	NA	NA	NA	NA	NA	NA	1260.6	NA	NA	NA	4606.17	NA	NA	NA	NA	NA	NA	NA	NA	NA	2594.77	NA	NA	NA	NA	NA
1631	SDHC				1737.38	NA	NA	3260.48	NA	4203.8	NA	NA	NA	NA	NA	NA	NA	NA	NA	1607.64	NA	NA	NA	NA	NA	NA	NA	NA	NA	NA	NA	NA	NA	3863.65	NA	NA	NA	NA	NA	NA	NA	NA	NA	3233.57	NA	NA	NA	6094.35	NA
1632	CHP1				NA	5004.52	NA	3043.22	NA	2065.53	NA	NA	NA	NA	NA	3312.88	3634.71	NA	NA	1852.31	NA	NA	NA	NA	NA	NA	NA	NA	NA	2559.07	3431.82	NA	NA	2564.43	NA	NA	2578.42	NA	NA	NA	NA	NA	NA	2073.3	NA	NA	NA	NA	NA
1633	HSD17B10				NA	NA	NA	NA	NA	NA	NA	NA	NA	NA	NA	NA	NA	NA	NA	NA	NA	NA	NA	NA	NA	NA	NA	NA	NA	NA	NA	NA	NA	625.141	NA	NA	NA	NA	NA	NA	NA	NA	NA	140.54	NA	NA	NA	NA	NA
1634	HNRNPAB				NA	NA	NA	NA	NA	NA	NA	NA	NA	NA	NA	NA	NA	NA	NA	373.176	NA	NA	NA	NA	NA	NA	NA	NA	NA	NA	NA	NA	NA	1295.32	NA	NA	NA	NA	NA	NA	NA	NA	NA	NA	NA	NA	NA	NA	NA
1635	NAP1L4				9318.18	NA	NA	5390.68	NA	10098	7462.64	4928.96	NA	7627.22	NA	3930.29	3775.68	NA	NA	3086.85	NA	NA	14269.1	NA	NA	NA	6642.29	5026.75	NA	6118.92	NA	NA	9586.73	10684.7	NA	NA	NA	NA	9580.73	10996.6	NA	2454.41	NA	6467.52	NA	NA	8281.92	7361.04	NA
1636	MGST2				3021.3	NA	NA	2765.9	NA	4976.05	NA	3172.92	NA	NA	NA	2502.38	5226.41	NA	NA	6360.03	NA	7709.82	NA	NA	NA	4577.96	NA	NA	3943.19	7714.13	2241.49	NA	NA	8573.17	NA	NA	4412.4	NA	NA	NA	4807.89	4433.69	NA	9274.71	NA	NA	NA	NA	NA
1637	NAPG				NA	NA	NA	NA	NA	NA	NA	NA	NA	NA	NA	NA	NA	NA	NA	285.781	NA	NA	NA	NA	NA	NA	NA	NA	NA	NA	NA	NA	NA	1394.68	NA	NA	NA	NA	NA	NA	NA	NA	NA	NA	NA	NA	NA	NA	NA
1638	TXN2				NA	NA	NA	NA	NA	NA	NA	NA	NA	NA	NA	NA	NA	NA	NA	NA	NA	NA	NA	NA	NA	NA	NA	NA	NA	NA	NA	NA	NA	NA	NA	NA	NA	NA	NA	NA	NA	NA	NA	NA	NA	NA	NA	NA	NA
1639	ATP5S				NA	NA	NA	NA	NA	NA	1847.3	NA	NA	NA	NA	NA	NA	NA	NA	1919.03	NA	NA	NA	NA	NA	NA	NA	NA	NA	2659.74	1620.87	NA	NA	1423.09	NA	NA	NA	NA	NA	NA	NA	1036.56	NA	2936.17	4098.8	NA	NA	1088.55	NA
1640	ACO2				3759.34	15307.5	5792.84	40447.6	9192.68	9844.16	9828.98	20673	10230.3	10689.2	33525.8	5202.31	11417.2	NA	7863.43	24760.1	NA	NA	42632.8	NA	121690	4351.59	6731.7	NA	9816.9	35184.8	6368.48	12214.8	16222.8	42132.2	123676	14574.7	6734.58	73092.6	8738.87	NA	11406.1	9123.03	5068.41	25711.1	NA	NA	20470.2	6341.41	NA
1641	COQ7				NA	NA	NA	NA	NA	NA	11671.9	8706.09	4847.02	9774.04	NA	NA	NA	NA	NA	1924.67	NA	NA	NA	NA	NA	NA	NA	NA	NA	NA	NA	NA	NA	6255.6	NA	NA	NA	NA	7904.14	43761.6	NA	NA	4380.93	2055.31	NA	NA	5781.43	8286.52	NA
1642	TSG101				NA	NA	NA	NA	NA	1230.43	NA	NA	NA	NA	NA	NA	805.362	NA	NA	339.113	NA	NA	NA	NA	NA	NA	NA	NA	NA	919.347	820.373	NA	NA	324.137	NA	NA	533.54	NA	NA	NA	NA	NA	NA	1090.62	NA	NA	NA	NA	NA
1643	CPNE1				NA	NA	NA	NA	NA	NA	NA	NA	NA	NA	NA	NA	NA	NA	NA	NA	NA	NA	NA	NA	NA	NA	NA	NA	NA	NA	NA	NA	NA	NA	NA	NA	NA	NA	NA	NA	NA	NA	NA	NA	NA	NA	NA	NA	NA
1644	CCT7				NA	NA	NA	NA	NA	214684	168937	243789	NA	NA	NA	NA	NA	NA	NA	NA	NA	NA	NA	NA	NA	NA	NA	NA	NA	81425.7	NA	NA	NA	56824.6	NA	NA	NA	1265450	63552.6	737115	301390	38074.6	90821.5	60935.3	NA	NA	NA	441636	NA
1645	PRMT1				NA	NA	NA	NA	NA	NA	NA	NA	NA	NA	NA	NA	NA	NA	NA	NA	NA	NA	NA	NA	NA	NA	NA	NA	NA	NA	NA	NA	NA	NA	NA	NA	NA	NA	NA	NA	NA	NA	NA	NA	NA	NA	NA	NA	NA
1646	ARPC5L				NA	NA	NA	NA	NA	NA	NA	NA	NA	NA	NA	NA	NA	NA	NA	NA	NA	NA	NA	NA	NA	NA	NA	NA	NA	NA	NA	NA	NA	923.162	NA	NA	NA	NA	NA	NA	NA	NA	NA	NA	NA	NA	NA	NA	NA
1647	MICU1				NA	NA	NA	NA	NA	NA	NA	NA	NA	NA	NA	NA	NA	NA	NA	820.849	NA	NA	NA	NA	NA	NA	NA	NA	NA	NA	NA	NA	NA	338.172	NA	NA	NA	NA	NA	NA	NA	NA	NA	NA	NA	NA	NA	NA	NA
1648	MACROD1				NA	3292.18	NA	NA	NA	4480.4	NA	NA	NA	4506.25	NA	NA	NA	NA	NA	3032.61	NA	NA	NA	NA	NA	NA	NA	NA	NA	3813.42	NA	NA	NA	4803.4	NA	NA	NA	NA	NA	NA	NA	4542.45	NA	4513.73	NA	NA	4883.23	NA	NA
1649	TBL1Y				NA	NA	NA	NA	NA	NA	NA	NA	NA	NA	NA	NA	NA	NA	NA	NA	NA	NA	NA	NA	NA	NA	NA	NA	NA	NA	NA	NA	NA	NA	NA	NA	NA	NA	NA	NA	NA	NA	NA	NA	NA	NA	NA	NA	NA
1650	ECSIT				NA	NA	NA	NA	NA	NA	NA	NA	NA	NA	NA	NA	NA	NA	NA	210.821	NA	NA	NA	NA	NA	NA	NA	NA	NA	NA	NA	NA	NA	NA	NA	NA	NA	NA	NA	NA	NA	NA	NA	65.3068	NA	NA	NA	NA	NA
1651	WDR77				NA	NA	NA	3055.24	NA	NA	NA	NA	NA	NA	NA	NA	NA	NA	NA	808.771	NA	NA	NA	NA	NA	NA	NA	NA	NA	NA	NA	NA	NA	1572.23	NA	NA	NA	NA	NA	NA	NA	NA	NA	811.476	NA	NA	NA	NA	NA
1652	APOL2				NA	NA	NA	NA	NA	NA	NA	NA	NA	NA	NA	NA	NA	NA	NA	NA	NA	NA	NA	NA	NA	NA	NA	NA	NA	398.798	NA	NA	NA	529.447	NA	NA	NA	NA	NA	NA	NA	NA	NA	436.053	NA	NA	NA	NA	NA
1653	FYCO1				NA	NA	NA	NA	NA	3433.3	NA	NA	NA	NA	NA	NA	3145.08	NA	NA	1706.51	NA	NA	NA	NA	NA	NA	NA	NA	NA	NA	1338.97	NA	NA	NA	NA	NA	NA	NA	NA	NA	NA	1513.15	NA	1719.88	NA	NA	NA	NA	NA
1654	JPH2				NA	NA	NA	1846.86	2307.55	2551.82	NA	2768.31	NA	NA	NA	NA	1903.78	NA	NA	3553	NA	NA	NA	NA	NA	NA	NA	NA	2124.07	3397.57	2228.26	NA	NA	3209.48	NA	4237.68	NA	NA	NA	NA	NA	2113.41	NA	3625.08	NA	NA	NA	NA	NA
1655	TXNDC17				NA	NA	NA	NA	NA	NA	NA	NA	NA	NA	NA	NA	NA	NA	NA	NA	NA	NA	NA	NA	NA	NA	NA	NA	NA	NA	NA	NA	NA	NA	NA	NA	NA	NA	NA	NA	NA	NA	NA	NA	NA	NA	NA	NA	NA
1656	PLCD4				NA	NA	NA	NA	NA	NA	NA	NA	NA	NA	NA	NA	NA	NA	NA	1328.32	NA	NA	NA	NA	NA	NA	NA	NA	NA	1064.19	NA	NA	NA	2421.62	NA	NA	NA	NA	NA	NA	NA	NA	NA	NA	NA	NA	NA	NA	NA
1657	VPS25				NA	NA	NA	NA	NA	NA	NA	NA	NA	NA	NA	NA	NA	NA	NA	NA	NA	NA	NA	NA	NA	NA	NA	NA	NA	NA	NA	NA	NA	1768.79	NA	NA	NA	NA	NA	NA	NA	NA	NA	NA	NA	NA	NA	NA	NA
1658	MRPL45				NA	NA	NA	NA	NA	NA	NA	NA	NA	NA	NA	NA	NA	NA	NA	1236.58	NA	NA	NA	NA	NA	NA	NA	NA	NA	NA	NA	NA	NA	563.042	NA	NA	NA	NA	NA	NA	NA	NA	NA	NA	NA	NA	NA	NA	NA
1659	UQCC2				NA	NA	NA	NA	NA	NA	1226.23	1311.77	NA	1513.21	NA	NA	NA	NA	NA	113.648	NA	NA	NA	NA	NA	NA	NA	NA	NA	NA	NA	NA	NA	613.583	NA	5353.38	NA	NA	NA	NA	NA	NA	NA	NA	NA	NA	811.478	NA	NA
1660	PELO				NA	NA	NA	NA	NA	1019.88	NA	NA	NA	NA	NA	1501.8	2275.95	NA	NA	1419.41	NA	NA	NA	NA	NA	NA	NA	NA	NA	NA	854.783	NA	NA	626.889	NA	NA	1181.87	NA	NA	NA	NA	954.798	NA	1730	NA	NA	NA	NA	NA
1661	FAM213A		+		1396.41	1582.96	NA	NA	NA	729.043	1866.92	3654.56	NA	3090.04	NA	NA	NA	NA	NA	1655.55	NA	NA	NA	NA	NA	NA	NA	NA	NA	1312.1	813.281	NA	NA	2145.41	NA	NA	NA	NA	3403.26	NA	NA	811.749	2028.21	807.768	NA	NA	3282.63	2288.3	NA
1662	ERP44				NA	NA	NA	NA	NA	NA	NA	NA	NA	NA	NA	867.847	NA	NA	NA	NA	NA	NA	NA	NA	NA	NA	NA	NA	NA	17651.3	NA	NA	NA	NA	NA	NA	NA	NA	NA	NA	NA	1538.47	2346.34	NA	NA	NA	NA	NA	NA
1663	NIPSNAP3B				NA	2814.01	NA	8731.55	NA	1979.4	NA	NA	NA	NA	NA	2012.49	3452.67	NA	NA	1697.7	NA	NA	NA	NA	NA	NA	NA	NA	2173.46	6649.49	NA	NA	NA	6040.63	NA	NA	NA	6093.21	NA	NA	5942.09	1693.48	2533.01	7141.58	NA	NA	1446.23	NA	NA
1664	TACO1				NA	NA	NA	NA	NA	NA	NA	NA	NA	NA	NA	NA	9931.45	NA	NA	1473.61	NA	NA	NA	NA	NA	NA	NA	NA	NA	NA	NA	NA	NA	2254.7	NA	NA	NA	NA	NA	NA	NA	NA	NA	NA	NA	NA	NA	NA	NA
1665	ESYT1				NA	1205.78	NA	NA	NA	NA	NA	NA	NA	NA	NA	NA	679.701	NA	NA	1401.49	NA	NA	NA	NA	NA	NA	NA	NA	NA	553.646	620.927	NA	NA	853.79	NA	NA	NA	NA	NA	NA	7882.8	614.783	NA	469.913	NA	NA	NA	NA	NA
1666	UBAC1				NA	2283.84	NA	1343.68	NA	1027.46	3269.92	2210.57	NA	NA	NA	NA	1118.64	NA	NA	727.729	NA	NA	NA	NA	61393.9	NA	NA	NA	NA	1548.04	NA	NA	NA	2164.7	NA	NA	NA	NA	NA	NA	NA	2115.76	1217.36	780.747	NA	NA	NA	2672.22	NA
1667	COPS4				NA	NA	NA	NA	NA	1488.54	2513.3	1029.34	NA	NA	NA	NA	NA	NA	NA	588.417	NA	NA	NA	NA	NA	NA	NA	NA	NA	1834.31	NA	NA	NA	2284.03	NA	NA	NA	NA	NA	NA	NA	NA	NA	930.925	NA	NA	NA	NA	NA
1668	PTGES3L-AARSD1				NA	NA	NA	NA	NA	NA	NA	NA	NA	NA	NA	NA	NA	NA	NA	NA	NA	NA	NA	NA	NA	NA	NA	NA	NA	NA	NA	NA	NA	NA	NA	NA	NA	NA	NA	NA	NA	NA	NA	NA	NA	NA	NA	NA	NA
1669	AARSD1				NA	NA	NA	NA	NA	NA	NA	NA	NA	NA	NA	NA	NA	NA	NA	NA	NA	NA	NA	NA	NA	NA	NA	NA	NA	NA	NA	NA	NA	NA	NA	NA	NA	NA	NA	NA	NA	NA	NA	NA	NA	NA	NA	NA	NA
1670	ANP32E		+		NA	NA	NA	839.087	NA	NA	NA	NA	NA	NA	NA	NA	252.417	NA	NA	529.686	NA	NA	NA	NA	NA	NA	NA	NA	NA	807.917	NA	NA	NA	935.508	NA	NA	NA	56759.7	44965.5	NA	8164.03	NA	NA	880.738	NA	NA	NA	NA	NA
1671	TMEM43				2300.96	3902.52	NA	3264.64	2630.7	3161.76	3167.07	NA	NA	4395.55	NA	1914.4	3033.1	NA	6043.24	2229.16	NA	NA	NA	NA	NA	NA	NA	NA	NA	2029.48	1516.14	NA	NA	2735.73	NA	NA	NA	NA	NA	NA	NA	3201.51	NA	3403.81	NA	NA	NA	3128.9	NA
1672	DHRS4				NA	NA	NA	NA	NA	NA	NA	NA	NA	NA	NA	NA	NA	NA	NA	NA	NA	NA	NA	NA	NA	NA	NA	NA	NA	NA	NA	NA	NA	NA	NA	NA	NA	NA	NA	NA	NA	NA	NA	NA	NA	NA	NA	NA	NA
1673	NDUFAF3				NA	5320.45	NA	5415.81	NA	2381.85	NA	NA	NA	NA	NA	3552.46	3697.09	NA	NA	667.268	NA	NA	NA	NA	NA	NA	NA	NA	NA	NA	NA	NA	NA	972.942	NA	NA	NA	NA	NA	NA	NA	NA	3042.61	4564.77	NA	NA	NA	NA	NA
1674	APOO				NA	NA	NA	NA	NA	NA	NA	1170.7	NA	NA	NA	NA	NA	NA	NA	NA	NA	NA	NA	NA	NA	NA	NA	NA	NA	NA	NA	NA	NA	1816.97	NA	NA	NA	NA	NA	NA	NA	NA	NA	NA	NA	NA	NA	NA	NA
1675	MECR				NA	NA	NA	NA	NA	NA	NA	NA	NA	NA	NA	NA	NA	NA	NA	NA	NA	NA	NA	NA	NA	NA	NA	NA	NA	NA	NA	NA	NA	3001.82	NA	NA	NA	NA	NA	NA	NA	NA	NA	1369.96	NA	NA	NA	NA	NA
1676	TUBB2B				NA	NA	NA	NA	NA	NA	NA	NA	NA	NA	NA	NA	NA	NA	NA	1859.02	NA	NA	NA	NA	NA	NA	NA	NA	NA	NA	NA	NA	NA	NA	NA	NA	NA	19331.4	NA	NA	NA	NA	NA	NA	NA	NA	NA	NA	NA
1677	TMEM109				NA	NA	NA	NA	NA	NA	8834.1	4974.61	NA	10763.5	NA	NA	NA	NA	NA	2098.94	NA	NA	NA	NA	NA	NA	NA	NA	NA	NA	NA	NA	NA	12750.2	NA	NA	NA	NA	NA	NA	NA	NA	NA	NA	NA	NA	12154.7	10988.7	7255.66
1678	TMED9		+		NA	NA	NA	NA	NA	NA	NA	1121.2	NA	1182.76	NA	NA	NA	NA	NA	NA	NA	NA	NA	NA	NA	NA	NA	NA	NA	1071.06	NA	10360.3	NA	731.469	NA	2122.18	NA	NA	NA	NA	NA	NA	NA	930.886	NA	NA	NA	NA	NA
1679	TIMM21				1559.25	NA	NA	NA	NA	NA	NA	2268.76	NA	NA	NA	1184.93	NA	NA	NA	1746.28	NA	NA	NA	NA	NA	NA	NA	NA	NA	2266.01	NA	NA	NA	1268.9	NA	NA	NA	NA	NA	NA	NA	NA	NA	NA	NA	NA	NA	NA	NA
1680	FUNDC2				NA	NA	NA	NA	NA	5002.77	27352.9	18660.4	NA	20741	NA	NA	NA	NA	NA	5959.34	NA	28230.8	10317.4	NA	11768.9	NA	NA	14968.8	NA	11191.9	NA	5893.13	5810.54	14822.9	NA	NA	NA	5823.65	21474.1	NA	NA	NA	7889.75	4835.25	5710.05	NA	17127.7	20705.1	12636.8
1681	CHID1				NA	NA	NA	NA	NA	NA	NA	NA	NA	NA	NA	NA	NA	NA	NA	NA	NA	NA	NA	NA	NA	NA	NA	NA	NA	529.114	NA	NA	NA	748.759	NA	NA	NA	NA	NA	NA	NA	NA	NA	620.619	NA	NA	NA	703.305	NA
1682	SORBS1				NA	NA	NA	NA	NA	NA	NA	1670.49	NA	NA	NA	NA	NA	NA	NA	1382.59	NA	NA	NA	NA	NA	NA	NA	NA	NA	1834.68	NA	NA	NA	2078.23	NA	NA	NA	NA	NA	NA	NA	NA	NA	NA	NA	NA	NA	NA	NA
1683	HINT2				NA	NA	NA	NA	NA	NA	NA	NA	NA	NA	NA	NA	NA	NA	NA	412.992	NA	NA	NA	NA	NA	NA	NA	NA	NA	NA	NA	NA	NA	872.348	NA	NA	NA	NA	NA	NA	NA	NA	NA	NA	NA	NA	NA	NA	NA
1684	NT5C1A				NA	NA	NA	NA	NA	NA	NA	NA	NA	NA	NA	NA	NA	NA	NA	844.064	NA	NA	NA	NA	NA	NA	NA	NA	NA	NA	NA	NA	NA	4005.27	NA	NA	NA	NA	NA	NA	NA	NA	NA	NA	NA	NA	NA	NA	NA
1685	BCL2L13				4428.19	NA	NA	2707.94	2868.03	5913.4	NA	5881.81	5663.17	5269.71	NA	8982.53	4549.42	NA	NA	2544.66	NA	NA	NA	NA	NA	NA	NA	NA	NA	5779.3	3577.04	NA	5260.78	4052.58	NA	NA	9895.83	NA	NA	NA	NA	5861.27	22714.8	5869.67	NA	NA	NA	3219.01	NA
1686	ASPN				NA	NA	NA	NA	NA	NA	NA	NA	NA	NA	NA	NA	NA	NA	NA	NA	NA	NA	NA	NA	NA	NA	NA	NA	NA	NA	NA	NA	NA	NA	NA	NA	NA	NA	NA	NA	NA	NA	NA	NA	NA	NA	NA	NA	NA
1687	AP1M1				NA	NA	NA	NA	NA	NA	NA	NA	NA	NA	NA	NA	NA	NA	NA	NA	NA	NA	NA	NA	NA	NA	NA	NA	NA	NA	NA	NA	NA	464.407	NA	NA	NA	NA	NA	NA	NA	NA	NA	NA	NA	NA	NA	NA	NA
1688	CECR5				NA	NA	NA	NA	NA	NA	NA	NA	NA	NA	NA	NA	NA	NA	NA	509.55	NA	NA	NA	NA	NA	NA	NA	NA	NA	NA	NA	NA	NA	562.088	NA	NA	NA	NA	NA	NA	NA	NA	NA	NA	NA	NA	NA	NA	NA
1689	SCAPER				NA	3663.68	NA	NA	NA	NA	NA	NA	NA	NA	NA	NA	NA	NA	NA	NA	NA	NA	NA	NA	NA	NA	NA	NA	NA	NA	NA	NA	NA	NA	NA	NA	NA	NA	NA	NA	NA	NA	NA	NA	NA	NA	NA	NA	NA
1690	MRPL13				NA	2276.97	NA	NA	NA	2631.41	NA	NA	NA	NA	NA	1795.12	2129.38	NA	NA	1505.33	NA	NA	NA	NA	NA	NA	NA	NA	NA	NA	NA	NA	NA	NA	NA	NA	NA	NA	NA	NA	NA	NA	NA	NA	NA	NA	NA	NA	NA
1691	MRPL4				NA	NA	NA	NA	NA	NA	NA	NA	NA	NA	NA	1160.98	NA	NA	NA	1446.12	NA	NA	NA	NA	NA	NA	NA	NA	NA	NA	NA	NA	NA	NA	NA	NA	NA	NA	NA	NA	NA	NA	NA	NA	NA	NA	NA	NA	NA
1692	LRRC2				NA	NA	NA	NA	NA	NA	NA	NA	NA	NA	NA	NA	NA	NA	NA	552.063	NA	NA	NA	NA	NA	NA	NA	NA	NA	NA	NA	NA	NA	NA	NA	NA	NA	NA	NA	NA	NA	NA	NA	NA	NA	NA	NA	NA	NA
1693	TRIM54				NA	NA	NA	NA	NA	NA	NA	1127.2	NA	NA	NA	NA	NA	NA	NA	889.387	NA	NA	NA	NA	NA	NA	NA	NA	NA	NA	NA	NA	NA	546.082	NA	1539.6	NA	NA	NA	NA	NA	NA	NA	NA	NA	NA	NA	NA	NA
1694	BCO2				NA	NA	NA	NA	NA	NA	NA	NA	NA	NA	NA	NA	NA	NA	NA	NA	NA	NA	NA	NA	NA	NA	NA	NA	NA	NA	NA	NA	NA	NA	NA	NA	NA	NA	NA	NA	NA	NA	NA	NA	NA	NA	NA	NA	NA
1695	MRPL37				NA	NA	NA	NA	NA	NA	NA	NA	NA	NA	NA	NA	NA	NA	NA	NA	NA	NA	NA	NA	NA	NA	NA	NA	NA	NA	NA	NA	NA	NA	NA	NA	NA	NA	NA	NA	NA	NA	NA	NA	NA	NA	NA	NA	NA
1696	OSBPL6				NA	NA	NA	NA	NA	NA	NA	NA	NA	NA	NA	NA	NA	NA	NA	597.201	NA	NA	NA	NA	NA	NA	NA	NA	NA	NA	NA	NA	NA	556.919	NA	NA	NA	NA	NA	NA	NA	NA	NA	NA	NA	NA	NA	NA	NA
1697	FAM129A				NA	NA	NA	NA	NA	NA	NA	NA	NA	NA	NA	NA	NA	NA	NA	308.145	NA	NA	NA	NA	NA	NA	NA	NA	NA	NA	NA	NA	NA	312.59	NA	NA	NA	NA	NA	NA	NA	NA	NA	NA	NA	NA	NA	NA	NA
1698	LNPK				2008.88	NA	NA	NA	5850.43	2815.54	NA	2104.55	NA	NA	NA	NA	NA	NA	NA	6075.65	NA	NA	NA	NA	NA	NA	NA	NA	2044.13	2442.79	NA	NA	2908.47	3581.12	NA	4928.58	NA	NA	NA	NA	NA	3119.18	NA	3957.84	NA	NA	NA	NA	NA
1699	TINAGL1				NA	NA	NA	NA	NA	NA	NA	NA	NA	NA	NA	NA	NA	NA	NA	1530.36	NA	NA	NA	NA	NA	NA	NA	NA	NA	NA	NA	NA	NA	NA	NA	NA	NA	NA	NA	NA	NA	NA	NA	NA	NA	NA	NA	NA	NA
1700	PITHD1				2221.38	NA	NA	NA	NA	NA	NA	NA	NA	NA	NA	NA	NA	6952.85	NA	NA	NA	NA	NA	NA	NA	NA	NA	NA	NA	NA	NA	NA	NA	2536.93	NA	NA	NA	NA	NA	NA	NA	NA	NA	748.228	NA	NA	NA	NA	NA
1701	SLIRP				NA	NA	NA	NA	NA	NA	NA	1643.56	NA	NA	NA	NA	NA	NA	NA	1113.68	NA	NA	NA	NA	NA	NA	NA	NA	NA	1993.11	NA	NA	NA	1803.13	NA	NA	NA	NA	NA	NA	NA	NA	NA	NA	NA	NA	NA	NA	NA
1702	NIF3L1				NA	NA	NA	NA	NA	NA	NA	1766.63	NA	NA	NA	NA	NA	NA	NA	NA	NA	NA	NA	NA	NA	NA	NA	NA	NA	NA	NA	NA	NA	908.205	NA	NA	NA	NA	NA	NA	NA	NA	NA	NA	NA	NA	NA	NA	NA
1703	ANKRD2				NA	6127.58	NA	5902.52	NA	NA	14090.4	4425.85	NA	NA	NA	NA	4680.55	NA	NA	1664.4	NA	NA	NA	NA	NA	NA	NA	NA	NA	NA	NA	NA	NA	7757.24	NA	NA	NA	NA	NA	NA	NA	2189.5	NA	1719.53	NA	NA	7363.61	NA	NA
1704	COA1				NA	NA	NA	NA	NA	NA	NA	1792.53	NA	NA	NA	2601.28	NA	NA	NA	1259.04	NA	NA	NA	NA	NA	NA	NA	NA	NA	NA	NA	NA	NA	NA	NA	NA	NA	NA	NA	NA	NA	NA	NA	NA	NA	NA	NA	NA	NA
1705	TMEM126A				NA	NA	NA	NA	NA	2060.07	NA	1966.48	NA	NA	NA	NA	NA	NA	NA	1724.42	NA	NA	NA	NA	NA	NA	NA	NA	NA	1093.54	NA	NA	NA	1075.15	NA	NA	NA	NA	NA	NA	NA	NA	NA	1150.73	NA	NA	NA	NA	NA
1706	CLPB				NA	NA	NA	NA	NA	NA	NA	NA	NA	NA	NA	NA	NA	NA	NA	928.183	NA	NA	NA	NA	NA	NA	NA	NA	NA	NA	NA	NA	NA	NA	NA	NA	NA	NA	NA	NA	NA	NA	NA	NA	NA	NA	NA	NA	NA
1707	TOLLIP				1088.19	3487.39	NA	3437.94	NA	2925.66	NA	3168.78	3024.45	4462.8	NA	1490.32	2926.25	NA	3659.68	1469.44	NA	NA	NA	NA	NA	NA	NA	NA	NA	2376.19	2520.33	NA	NA	4235.87	NA	NA	3709.93	NA	NA	NA	NA	2227.56	NA	3651.84	NA	NA	NA	NA	NA
1708	PCBD2				1908.81	5192.3	NA	7002.03	NA	5708.8	NA	NA	NA	3415.79	NA	2141.31	3683.96	NA	NA	2653.16	NA	NA	NA	NA	NA	NA	NA	NA	3712.76	6636.91	NA	NA	5217.73	3974.82	NA	NA	NA	NA	NA	NA	7075.05	3318.82	2832.32	5882.9	NA	NA	NA	6199.91	NA
1709	NT5C3A				NA	NA	NA	NA	NA	NA	NA	6169.32	NA	NA	NA	NA	NA	NA	NA	518.268	NA	1915200	NA	NA	NA	NA	NA	NA	NA	NA	NA	NA	NA	2124.07	NA	NA	NA	NA	NA	NA	NA	NA	NA	NA	NA	NA	NA	NA	NA
1710	RAB1B				8877.68	5870.93	4981.94	4411.27	4588.55	4150.75	18085.9	13512.1	5524.04	21371.1	7008.84	1362.64	3173.8	2379.5	6708.72	7032.93	NA	29364.7	NA	NA	NA	2662.93	NA	4328.89	3850.82	9849.35	1541.14	7944.47	13095.3	5405.16	NA	11364.9	1300.69	NA	24166.4	8409.27	7259.67	4111.36	16677.3	4990.75	8909.37	NA	20461.8	27412.9	10478.8
1711	C11orf54				NA	NA	NA	NA	NA	NA	NA	NA	NA	NA	NA	NA	NA	NA	NA	NA	NA	NA	NA	NA	NA	NA	NA	NA	NA	513.599	NA	4496.37	NA	1889.67	NA	NA	NA	NA	NA	NA	NA	NA	NA	NA	3804.96	NA	NA	NA	NA
1712	TMX4				NA	NA	NA	NA	NA	NA	NA	NA	NA	NA	NA	NA	NA	NA	NA	1194.75	NA	NA	NA	NA	NA	NA	NA	NA	NA	NA	NA	NA	NA	NA	NA	NA	NA	NA	NA	NA	NA	NA	NA	NA	NA	NA	NA	NA	NA
1713	MYLK2		+		NA	NA	NA	NA	NA	NA	19848.9	NA	38503.5	NA	208115	NA	NA	NA	NA	1818.72	NA	NA	NA	NA	NA	NA	NA	NA	NA	NA	NA	NA	NA	3176.56	NA	NA	NA	NA	NA	NA	NA	NA	NA	NA	NA	NA	NA	NA	NA
1714	EHD4				NA	NA	NA	NA	NA	NA	NA	NA	NA	NA	NA	NA	NA	NA	NA	465.376	NA	NA	NA	NA	NA	NA	NA	NA	NA	NA	NA	NA	NA	946.856	NA	NA	NA	NA	NA	NA	NA	NA	NA	NA	NA	NA	NA	NA	NA
1715	SH3BGRL3				NA	NA	NA	NA	NA	NA	NA	NA	NA	NA	NA	NA	NA	NA	NA	NA	NA	NA	NA	NA	NA	NA	NA	NA	NA	NA	NA	NA	NA	NA	NA	NA	NA	NA	NA	NA	NA	NA	NA	NA	NA	NA	NA	NA	NA
1716	PPA2				NA	NA	NA	NA	NA	NA	NA	NA	NA	NA	NA	NA	NA	NA	NA	NA	NA	NA	NA	NA	NA	NA	NA	NA	NA	NA	NA	NA	NA	1111.52	NA	NA	NA	NA	NA	NA	NA	NA	NA	NA	NA	NA	NA	NA	NA
1717	MRPL46				NA	NA	NA	NA	NA	1847.85	3474.12	NA	NA	2783.89	NA	NA	NA	NA	NA	840.595	NA	NA	NA	NA	NA	NA	NA	NA	NA	1662.07	NA	NA	NA	2948.9	NA	NA	NA	NA	NA	NA	NA	1137.64	3443.17	1823.78	NA	NA	2075.17	2070.39	NA
1718	GHITM				1692.15	NA	NA	3138.24	NA	3793.27	NA	2399.53	NA	NA	NA	3298.62	3247.26	NA	NA	2864.22	NA	3616.22	7507.28	NA	NA	3040.23	NA	NA	3466.91	3673.67	2754.89	NA	NA	NA	3106.52	NA	2773.98	NA	NA	NA	NA	2251.36	3503.29	2126.55	NA	NA	NA	NA	NA
1719	TMX1				NA	NA	NA	NA	NA	NA	NA	NA	NA	NA	NA	NA	NA	NA	NA	659.572	NA	NA	NA	NA	NA	NA	NA	NA	NA	1381.92	NA	NA	NA	1586.32	NA	NA	NA	NA	NA	NA	NA	NA	NA	1540.45	NA	NA	NA	NA	NA
1720	ACBD3				NA	NA	NA	NA	3863.25	NA	NA	NA	NA	NA	NA	NA	NA	NA	NA	2032.03	NA	NA	NA	NA	NA	NA	NA	NA	NA	NA	NA	NA	NA	NA	NA	NA	NA	NA	NA	NA	NA	NA	NA	NA	NA	NA	NA	NA	NA
1721	DNAJC5				NA	NA	NA	NA	NA	NA	NA	NA	NA	NA	NA	NA	NA	NA	NA	NA	NA	NA	NA	NA	NA	NA	NA	NA	NA	NA	NA	NA	NA	NA	NA	NA	NA	NA	NA	NA	NA	NA	NA	NA	NA	NA	NA	NA	NA
1722	CHMP4B				NA	NA	NA	NA	NA	NA	NA	NA	NA	NA	NA	NA	NA	NA	NA	NA	NA	NA	NA	NA	NA	NA	NA	NA	NA	NA	NA	NA	NA	390.969	NA	NA	NA	NA	NA	NA	NA	NA	NA	NA	NA	NA	NA	NA	NA
1723	RNPEP				NA	NA	NA	NA	NA	NA	NA	NA	NA	NA	NA	NA	NA	NA	NA	NA	NA	NA	NA	NA	NA	NA	NA	NA	NA	NA	NA	NA	NA	348.506	NA	NA	NA	NA	NA	12647.2	NA	NA	2504.88	NA	NA	NA	NA	NA	NA
1724	EHD1				1856.92	NA	NA	NA	NA	1476.02	NA	NA	NA	NA	NA	NA	NA	NA	NA	996.49	NA	NA	NA	NA	NA	NA	NA	NA	NA	947.949	NA	NA	NA	1016.59	NA	NA	NA	NA	NA	NA	NA	NA	NA	892.645	NA	NA	NA	NA	NA
1725	KLHL31				NA	NA	NA	NA	NA	1425.3	NA	NA	NA	NA	NA	NA	NA	NA	NA	638.93	NA	NA	NA	NA	NA	NA	NA	NA	NA	1154.02	NA	NA	NA	995.059	NA	NA	NA	NA	NA	NA	NA	NA	NA	NA	NA	NA	NA	NA	NA
1726	TFB2M				NA	3099.57	NA	NA	NA	3283.23	NA	2207.3	NA	NA	NA	1943.78	NA	NA	NA	4473.5	NA	NA	NA	NA	NA	NA	NA	NA	NA	NA	NA	NA	NA	2996.44	NA	NA	NA	NA	NA	NA	NA	NA	NA	4280.07	NA	NA	NA	NA	NA
1727	TMEM38A				NA	NA	NA	NA	NA	NA	NA	NA	NA	NA	NA	NA	NA	NA	NA	202.274	NA	NA	NA	NA	NA	NA	NA	NA	NA	NA	NA	NA	NA	NA	NA	NA	NA	NA	NA	NA	NA	NA	NA	NA	NA	NA	NA	NA	NA
1728	FAM134B				NA	NA	NA	NA	NA	NA	NA	NA	NA	NA	NA	NA	NA	NA	NA	NA	NA	NA	NA	NA	NA	NA	NA	NA	NA	NA	NA	NA	NA	651.584	NA	NA	NA	NA	NA	NA	NA	NA	NA	NA	NA	NA	NA	NA	NA
1729	NOL6				17597.3	13490.5	16180.9	29213.5	13033.9	12625.4	NA	5277.75	NA	NA	14152.7	20752.9	31290.7	NA	21837.7	36187.8	NA	NA	NA	NA	NA	NA	NA	NA	NA	17186.2	18061.3	NA	NA	11487	NA	NA	14426	NA	NA	NA	NA	21547	NA	46947	NA	NA	NA	NA	NA
1730	SYNC		+		NA	NA	3822.15	NA	NA	NA	NA	NA	NA	NA	NA	NA	NA	NA	NA	2278.85	NA	NA	NA	NA	NA	NA	NA	NA	NA	943.11	NA	NA	NA	1279.56	NA	NA	NA	NA	NA	NA	NA	NA	NA	1193.63	NA	NA	NA	NA	NA
1731	AAMDC				NA	NA	NA	NA	NA	NA	NA	1425.17	NA	NA	NA	NA	NA	NA	NA	1596.45	NA	NA	NA	NA	NA	NA	NA	NA	963.685	747.715	NA	NA	NA	1126.77	NA	NA	NA	NA	NA	NA	NA	NA	NA	789.045	NA	NA	NA	NA	NA
1732	PTGES2				2182.85	NA	NA	NA	NA	4574.23	4774.11	6832.87	NA	8631.42	NA	NA	NA	NA	NA	3785.66	NA	10248.2	6065.93	NA	NA	NA	NA	8732.01	NA	5748.83	1876.7	NA	NA	5222.33	NA	NA	NA	NA	NA	NA	NA	1500.69	11677.3	3425.44	NA	NA	6515.4	8989.68	NA
1733	ACAD9				NA	NA	NA	NA	NA	NA	NA	NA	NA	NA	NA	NA	1234.44	NA	NA	1732.93	NA	NA	NA	NA	NA	NA	NA	NA	NA	NA	NA	NA	20981.4	NA	NA	NA	NA	NA	NA	NA	NA	NA	NA	1757.26	NA	NA	NA	NA	NA
1734	METTL7A				NA	NA	NA	NA	NA	NA	NA	NA	NA	NA	NA	NA	NA	NA	NA	1660.36	NA	NA	NA	NA	NA	NA	NA	NA	NA	NA	NA	NA	NA	1342.46	NA	NA	NA	NA	NA	NA	NA	NA	NA	878.645	NA	NA	NA	NA	NA
1735	GORASP2				NA	NA	NA	NA	NA	NA	NA	NA	NA	NA	NA	NA	NA	NA	NA	NA	NA	NA	NA	NA	NA	NA	NA	NA	NA	NA	NA	NA	NA	619.55	NA	NA	NA	NA	NA	NA	NA	NA	NA	NA	NA	NA	NA	NA	NA
1736	SYNPO2L				10244.5	NA	NA	2697.52	4706.72	3710.44	9416.45	8960.74	NA	3807.46	NA	1366.68	NA	NA	NA	4370.86	NA	NA	NA	NA	NA	NA	NA	NA	NA	4157.36	NA	NA	NA	5954.41	NA	12907	NA	NA	12927.1	NA	NA	NA	NA	2563.04	NA	NA	6631.18	NA	12941.5
1737	SFXN1				NA	NA	NA	NA	NA	NA	NA	NA	NA	NA	NA	NA	NA	NA	NA	999.774	NA	NA	NA	NA	NA	NA	NA	NA	NA	NA	NA	NA	NA	872.969	NA	NA	NA	NA	NA	NA	NA	NA	NA	NA	NA	NA	NA	NA	NA
1738	MRPL44				NA	NA	NA	NA	NA	854.335	NA	NA	NA	NA	NA	NA	NA	NA	NA	439.567	NA	NA	NA	NA	NA	NA	NA	NA	NA	374.43	NA	NA	NA	NA	NA	NA	NA	NA	NA	NA	NA	NA	NA	NA	NA	NA	NA	NA	NA
1739	L2HGDH				3054.28	86207.1	NA	NA	NA	3404.75	NA	2475.9	NA	NA	22387.6	NA	NA	NA	NA	4846.55	NA	NA	NA	NA	NA	NA	NA	NA	NA	3346.33	NA	NA	NA	6799.37	NA	NA	NA	NA	NA	NA	NA	1425.09	4388.96	2986.99	NA	NA	NA	6546.4	NA
1740	TBC1D17				NA	2838.88	NA	3566.2	NA	2080.73	1828.41	2513.52	NA	NA	NA	2036.38	3049.88	NA	NA	3304.09	NA	NA	NA	NA	NA	NA	NA	NA	2772.94	2927.3	1842.98	NA	2603.22	3231.13	NA	NA	2071.96	NA	NA	NA	NA	2078.75	NA	4071.01	NA	NA	NA	NA	NA
1741	SIAE				NA	NA	NA	NA	NA	NA	NA	NA	NA	NA	NA	NA	NA	NA	NA	NA	NA	NA	NA	NA	NA	NA	NA	NA	NA	NA	NA	NA	NA	NA	NA	NA	NA	NA	NA	NA	NA	NA	NA	NA	NA	NA	NA	NA	NA
1742	C12orf10				NA	NA	NA	NA	NA	NA	NA	NA	NA	NA	NA	NA	NA	NA	NA	NA	NA	NA	NA	NA	NA	NA	NA	NA	NA	NA	NA	NA	NA	1276.98	NA	NA	NA	NA	NA	NA	NA	NA	NA	NA	NA	NA	NA	NA	NA
1743	SCPEP1				NA	NA	NA	NA	NA	NA	NA	NA	NA	NA	NA	NA	NA	7672.93	NA	NA	NA	NA	NA	NA	NA	NA	NA	NA	NA	NA	NA	NA	7399.83	4588.99	NA	NA	NA	NA	NA	NA	NA	NA	NA	NA	NA	NA	1880.61	1094.4	NA
1744	RDH14				NA	NA	NA	NA	NA	NA	NA	NA	NA	NA	NA	NA	NA	NA	NA	1166.14	NA	NA	NA	NA	NA	NA	NA	NA	NA	941.597	NA	NA	NA	1281.06	NA	NA	NA	NA	NA	NA	NA	NA	NA	1369.34	NA	NA	NA	NA	NA
1745	PARVB				NA	NA	NA	NA	NA	NA	NA	NA	NA	NA	NA	NA	NA	NA	NA	426.99	NA	NA	NA	NA	NA	NA	NA	NA	NA	532.869	NA	NA	NA	NA	NA	NA	NA	NA	NA	NA	NA	NA	NA	NA	NA	NA	NA	NA	NA
1746	TNS1				NA	NA	NA	NA	NA	NA	NA	NA	NA	NA	NA	NA	NA	NA	NA	1500.92	NA	NA	NA	NA	NA	NA	NA	NA	NA	3882.47	NA	6180.85	NA	2321.79	NA	NA	1136.24	20674.5	NA	NA	NA	NA	NA	NA	NA	NA	NA	NA	NA
1747	PLGRKT				NA	NA	NA	NA	NA	NA	NA	NA	NA	NA	NA	NA	NA	NA	NA	1784.37	NA	NA	NA	NA	NA	NA	NA	NA	NA	NA	NA	NA	NA	2697.17	NA	5136.61	NA	NA	NA	NA	NA	NA	NA	NA	NA	NA	NA	NA	NA
1748	GLOD4				NA	NA	NA	NA	NA	NA	NA	NA	NA	NA	NA	NA	NA	NA	NA	NA	NA	NA	NA	NA	NA	NA	NA	NA	NA	371.872	NA	NA	NA	441.182	NA	NA	NA	NA	NA	NA	NA	NA	NA	NA	NA	NA	NA	NA	NA
1749	MCCC2				NA	NA	NA	NA	NA	NA	NA	NA	NA	NA	NA	NA	NA	NA	NA	1936.19	NA	NA	NA	NA	NA	NA	NA	NA	NA	NA	NA	NA	NA	780.879	NA	NA	NA	NA	NA	NA	NA	NA	NA	NA	NA	NA	NA	NA	NA
1750	HHATL				NA	NA	NA	NA	NA	NA	NA	2447.36	NA	NA	NA	NA	NA	NA	NA	3358.08	NA	NA	NA	NA	NA	NA	NA	NA	NA	NA	NA	NA	NA	4252.6	NA	NA	NA	NA	NA	NA	NA	NA	NA	NA	NA	NA	4162.45	NA	NA
1751	PREB				NA	NA	NA	NA	NA	NA	NA	3568.79	NA	NA	NA	NA	NA	NA	NA	3294.25	NA	NA	NA	NA	NA	NA	NA	NA	NA	1254.99	NA	NA	NA	3338.14	NA	3007.81	NA	NA	NA	NA	NA	NA	NA	NA	NA	NA	NA	NA	NA
1752	S100A14				NA	NA	NA	NA	NA	NA	NA	NA	NA	NA	NA	NA	NA	NA	NA	NA	NA	NA	NA	NA	NA	NA	NA	NA	NA	NA	NA	NA	NA	NA	NA	NA	NA	NA	NA	NA	NA	NA	NA	NA	NA	NA	NA	NA	NA
1753	JPH1				NA	NA	NA	NA	NA	NA	1233.02	NA	NA	NA	NA	NA	1890.95	NA	NA	2109.85	NA	NA	NA	NA	NA	NA	NA	NA	NA	1922.1	695.201	NA	NA	3227.47	NA	NA	2963.35	NA	2205.87	NA	NA	NA	NA	1651.88	NA	NA	2083.74	NA	NA
1754	APMAP				NA	NA	NA	NA	NA	NA	NA	1174.06	NA	NA	NA	NA	NA	NA	NA	NA	NA	NA	NA	NA	NA	NA	NA	NA	NA	NA	NA	NA	NA	1202.3	NA	NA	NA	NA	NA	NA	NA	NA	NA	NA	NA	NA	NA	NA	NA
1755	PALMD				NA	NA	NA	NA	NA	NA	NA	NA	NA	NA	NA	NA	NA	NA	NA	NA	NA	NA	NA	NA	NA	NA	NA	NA	NA	NA	NA	NA	NA	727.221	NA	NA	NA	NA	NA	NA	NA	NA	NA	NA	NA	NA	NA	NA	NA
1756	VTA1				NA	NA	NA	NA	NA	NA	NA	NA	NA	NA	NA	NA	NA	NA	NA	NA	NA	NA	NA	NA	NA	NA	NA	NA	NA	NA	NA	NA	NA	531.094	NA	NA	NA	NA	NA	NA	NA	NA	NA	NA	NA	NA	NA	NA	NA
1757	SARS2				NA	NA	NA	NA	NA	NA	NA	NA	NA	NA	NA	NA	NA	NA	NA	3707.57	NA	NA	NA	NA	NA	NA	NA	NA	NA	2299.71	NA	NA	NA	3287.89	NA	NA	NA	NA	NA	NA	NA	NA	NA	2509.15	NA	NA	NA	NA	NA
1758	MRPS30				NA	NA	NA	NA	NA	NA	NA	NA	NA	NA	NA	NA	NA	NA	NA	829.941	NA	NA	NA	NA	NA	NA	NA	NA	NA	NA	NA	NA	NA	NA	NA	NA	NA	NA	NA	NA	NA	NA	NA	NA	NA	NA	NA	NA	NA
1759	DYNLRB1				NA	NA	NA	NA	NA	NA	NA	NA	NA	NA	NA	NA	NA	NA	NA	127.173	NA	NA	NA	NA	NA	NA	NA	NA	NA	NA	NA	NA	NA	2544.45	NA	NA	NA	NA	NA	NA	NA	NA	NA	NA	NA	NA	NA	NA	NA
1760	MYOZ1				37856.7	105177	NA	60961.1	58911.9	40869	493215	380798	24605	454884	39792.7	37881.3	28156.8	NA	40109.1	116522	NA	392632	73858.2	NA	229691	47536.1	213188	102548	124512	77181.1	32614.9	128437	131292	395027	60994.2	232815	30837.8	87448.8	620957	84745.1	96553.7	41291.7	354428	23638.8	128442	114881	504395	218914	142287
1761	MYOZ2		+	+	14738	NA	NA	38928.8	5498.33	20900.9	118510	184248	NA	NA	NA	31202	20109.8	NA	NA	NA	NA	130582	125476	NA	NA	54802.4	NA	88746	NA	27380.2	NA	NA	NA	6616.49	NA	NA	34911.5	94192.2	NA	100507	NA	NA	38187.6	22347.6	NA	NA	NA	NA	74412.7
1762	NGRN				NA	NA	NA	NA	10107.4	NA	NA	NA	NA	NA	NA	NA	NA	NA	6367.53	22127	NA	NA	NA	NA	NA	NA	NA	NA	NA	NA	5097.7	NA	NA	NA	NA	6097.18	NA	NA	NA	NA	NA	7981.71	NA	NA	NA	NA	NA	NA	NA
1763	ACOT13				NA	NA	NA	NA	NA	NA	NA	NA	NA	NA	NA	NA	2277.38	NA	NA	NA	NA	NA	NA	NA	NA	NA	NA	NA	NA	NA	NA	NA	NA	2362.78	NA	NA	NA	NA	NA	NA	NA	NA	NA	NA	NA	NA	NA	NA	NA
1764	MRPL40				NA	NA	NA	NA	NA	NA	NA	NA	NA	NA	NA	NA	NA	NA	NA	NA	NA	NA	NA	NA	NA	NA	NA	NA	NA	NA	NA	NA	NA	NA	NA	NA	NA	NA	NA	NA	NA	NA	NA	NA	NA	NA	NA	NA	NA
1765	RTN4				NA	NA	NA	NA	NA	NA	10884.2	22589.8	NA	25622.5	NA	NA	NA	NA	NA	7512.75	NA	NA	NA	NA	NA	NA	NA	NA	NA	2425.53	NA	NA	NA	7069.33	NA	NA	NA	NA	NA	NA	NA	NA	NA	3960.59	NA	NA	12526	11518.1	NA
1766	HINT3				NA	NA	NA	6932.23	NA	NA	2050.41	3708.8	NA	NA	NA	NA	NA	NA	NA	4259.4	NA	NA	NA	NA	NA	NA	NA	NA	NA	1899.16	NA	NA	NA	NA	NA	NA	NA	NA	NA	NA	NA	2359.14	NA	NA	NA	NA	NA	NA	NA
1767	PFDN4				NA	NA	NA	NA	NA	NA	NA	NA	NA	NA	NA	NA	NA	NA	NA	3704.84	NA	NA	NA	NA	NA	NA	NA	8789.97	13154	20037.2	NA	NA	43949.4	1830.52	369300	266512	876.779	NA	NA	NA	NA	NA	NA	NA	NA	NA	NA	8328.41	NA
1768	NIT2				NA	NA	NA	NA	NA	NA	NA	NA	NA	NA	NA	NA	NA	NA	NA	NA	NA	NA	NA	NA	NA	NA	NA	NA	NA	625.817	NA	NA	NA	NA	NA	NA	NA	NA	NA	NA	NA	NA	NA	426.466	NA	NA	NA	NA	NA
1769	AVEN				NA	NA	NA	NA	NA	NA	NA	NA	NA	NA	NA	NA	NA	NA	NA	NA	NA	NA	NA	NA	NA	NA	NA	NA	NA	937.245	NA	NA	NA	NA	NA	NA	NA	NA	NA	NA	NA	NA	NA	NA	NA	NA	NA	NA	NA
1770	XPNPEP1				NA	NA	NA	NA	NA	NA	NA	NA	NA	NA	NA	NA	NA	NA	NA	NA	NA	NA	NA	NA	NA	NA	NA	NA	NA	NA	NA	NA	NA	NA	NA	NA	NA	NA	NA	NA	NA	NA	NA	NA	NA	NA	NA	NA	NA
1771	GPHN				NA	NA	NA	NA	NA	NA	NA	NA	NA	NA	NA	746.063	NA	NA	NA	NA	NA	NA	NA	NA	NA	NA	NA	NA	NA	615.044	NA	NA	NA	1090.51	NA	NA	NA	NA	NA	NA	NA	NA	NA	597.53	NA	NA	NA	NA	NA
1772	PDLIM7				30702	47954.1	23499.8	81663.7	20839.7	37158	15975.1	10948.5	79069.1	105167	16775.9	12809.2	64624	NA	45773.7	47213.6	NA	22480.5	56641.4	NA	56097.9	18075.7	28882.4	29948.6	70804.5	31257.6	68852.3	119367	194071	74992.5	32881.7	11870.9	14655.4	13753.1	132151	36665.8	401103	67084	63189.9	82981.3	49640.8	121887	219514	133157	NA
1773	DIABLO				NA	NA	NA	NA	NA	6284.62	7700.98	8037.55	NA	NA	NA	NA	NA	NA	NA	NA	NA	5241.14	NA	NA	NA	NA	NA	NA	NA	6127.09	NA	NA	NA	4169.31	NA	NA	NA	NA	NA	NA	NA	NA	3797.5	5008.95	NA	NA	NA	12419.8	NA
1774	SAR1A				NA	NA	NA	NA	NA	NA	NA	1592.94	NA	NA	NA	NA	NA	NA	NA	1639.88	NA	NA	NA	NA	NA	NA	NA	NA	NA	1506.66	NA	NA	NA	1235.63	NA	NA	NA	NA	NA	NA	NA	977.647	NA	935.139	NA	NA	NA	NA	NA
1775	EIF2B3				NA	NA	NA	NA	NA	NA	NA	NA	NA	NA	NA	NA	NA	NA	NA	670.926	NA	NA	NA	NA	NA	NA	NA	NA	NA	743.39	NA	NA	NA	775.622	NA	NA	NA	NA	NA	NA	NA	NA	NA	329.257	NA	NA	NA	NA	NA
1776	MBNL1				NA	NA	NA	NA	NA	NA	NA	NA	NA	NA	NA	NA	NA	NA	NA	917.847	NA	NA	NA	NA	NA	NA	NA	NA	NA	436.829	NA	NA	NA	NA	NA	NA	NA	NA	NA	NA	NA	NA	NA	NA	NA	NA	NA	NA	NA
1777	SDR39U1				NA	NA	NA	NA	NA	NA	NA	NA	NA	NA	NA	NA	NA	NA	NA	623.587	NA	NA	NA	NA	NA	NA	NA	NA	NA	757.399	NA	NA	NA	807.848	NA	NA	NA	NA	NA	NA	NA	NA	NA	NA	NA	NA	NA	742.502	NA
1778	MRPL17				3103.7	NA	NA	5486.6	NA	4145.26	NA	1496.65	NA	NA	NA	2735.15	2333.99	NA	NA	1279.45	NA	NA	NA	NA	NA	NA	NA	NA	NA	NA	NA	NA	NA	NA	NA	NA	NA	NA	NA	NA	NA	NA	NA	3459.33	NA	NA	NA	NA	NA
1779	AGPAT3				1681.95	NA	NA	NA	NA	NA	NA	NA	NA	NA	NA	NA	NA	NA	NA	1452.06	NA	NA	NA	NA	NA	NA	NA	NA	NA	NA	NA	NA	NA	546.89	NA	NA	NA	NA	NA	NA	NA	NA	NA	631.479	NA	NA	NA	NA	NA
1780	HOMER2				NA	NA	NA	NA	NA	NA	NA	NA	NA	NA	NA	NA	NA	NA	NA	972.814	NA	NA	NA	NA	NA	NA	NA	NA	NA	903.249	NA	NA	NA	1052.84	NA	NA	NA	NA	NA	NA	NA	NA	NA	1160.33	NA	NA	NA	NA	NA
1781	FARSB		+		NA	NA	NA	NA	1506.48	NA	NA	890.892	NA	NA	NA	NA	604.821	NA	NA	1047.4	NA	NA	NA	NA	NA	NA	NA	NA	NA	NA	NA	NA	NA	1591.01	NA	NA	NA	NA	NA	NA	NA	NA	NA	937.614	NA	NA	NA	NA	NA
1782	IARS2				NA	NA	NA	3841.77	NA	1433.68	NA	1227.45	NA	NA	NA	NA	3004.18	NA	NA	1133.79	NA	NA	NA	NA	NA	NA	NA	NA	NA	2112.23	NA	NA	NA	1762.38	NA	NA	NA	3049.89	NA	NA	NA	NA	NA	1838.54	NA	NA	NA	NA	NA
1783	STARD5				NA	NA	NA	NA	NA	NA	NA	NA	NA	NA	NA	NA	NA	NA	NA	NA	NA	NA	NA	NA	NA	NA	NA	NA	NA	NA	NA	NA	NA	NA	NA	NA	NA	NA	NA	NA	NA	NA	NA	NA	NA	NA	NA	NA	NA
1784	SIRT3				NA	NA	NA	NA	NA	NA	NA	797.825	NA	NA	NA	NA	NA	NA	NA	360.104	NA	NA	NA	NA	NA	NA	NA	NA	NA	1519.96	NA	NA	NA	614.202	NA	NA	NA	NA	NA	NA	NA	NA	NA	728.916	NA	NA	NA	NA	NA
1785	MAN2C1				NA	NA	NA	NA	NA	NA	NA	NA	NA	NA	NA	NA	NA	NA	NA	NA	NA	NA	NA	NA	NA	NA	NA	NA	NA	NA	NA	NA	NA	599.165	NA	NA	NA	NA	NA	NA	NA	NA	NA	NA	NA	NA	NA	NA	NA
1786	OLA1				NA	NA	NA	NA	NA	NA	NA	1478.1	NA	NA	NA	NA	NA	NA	NA	1468.26	NA	NA	NA	NA	NA	NA	NA	NA	NA	1292.04	NA	NA	NA	3570.14	NA	6703.27	NA	11459.9	NA	NA	NA	NA	NA	NA	NA	NA	NA	NA	NA
1787	ECHDC1				NA	NA	NA	NA	NA	NA	NA	NA	NA	NA	NA	NA	NA	NA	NA	NA	NA	NA	NA	NA	NA	NA	NA	NA	NA	NA	NA	NA	NA	756.982	NA	NA	NA	NA	NA	NA	NA	NA	NA	NA	NA	NA	NA	NA	NA
1788	ACSS1				NA	NA	NA	NA	NA	NA	NA	NA	NA	NA	NA	NA	NA	NA	NA	NA	NA	NA	NA	NA	NA	NA	NA	NA	NA	1670.2	NA	NA	NA	NA	NA	NA	NA	NA	NA	NA	NA	NA	NA	2578.23	NA	NA	NA	NA	NA
1789	ABHD10				NA	NA	NA	NA	NA	NA	NA	NA	NA	NA	NA	NA	575.227	NA	NA	NA	NA	NA	NA	NA	NA	NA	NA	NA	NA	1851.41	NA	NA	NA	1027.22	NA	NA	NA	6359.73	NA	NA	NA	NA	NA	1879.7	NA	NA	NA	NA	NA
1790	UQCC1				799.833	NA	NA	NA	NA	NA	NA	NA	NA	NA	NA	NA	NA	NA	NA	649.436	NA	NA	NA	NA	NA	NA	NA	NA	NA	2341.07	NA	NA	NA	542.775	NA	NA	NA	NA	NA	NA	NA	NA	2291	1446.68	NA	NA	NA	NA	NA
1791	PANK4				NA	NA	NA	NA	NA	NA	NA	NA	NA	NA	NA	NA	NA	NA	NA	NA	NA	NA	NA	NA	NA	NA	NA	NA	NA	NA	NA	NA	NA	NA	NA	NA	NA	NA	NA	NA	NA	NA	NA	NA	NA	NA	NA	NA	NA
1792	TMLHE				1677.96	NA	NA	NA	NA	NA	NA	NA	NA	NA	NA	NA	3097.25	NA	NA	1028.3	NA	NA	NA	NA	NA	NA	NA	NA	NA	1837.08	NA	NA	NA	1199.91	NA	NA	NA	NA	NA	NA	NA	NA	NA	2042.57	NA	NA	NA	NA	NA
1793	ATAD3A				NA	NA	NA	NA	NA	3565.02	3350.65	3947.51	NA	NA	NA	NA	NA	NA	NA	2408.36	NA	NA	NA	NA	NA	NA	NA	NA	NA	4019.66	NA	NA	NA	NA	NA	NA	NA	NA	NA	NA	NA	917.457	NA	1137.13	NA	NA	NA	NA	NA
1794	ARL8B				NA	NA	NA	NA	684.448	290.124	NA	NA	NA	NA	NA	NA	NA	NA	NA	105.243	NA	NA	NA	NA	NA	NA	NA	NA	NA	NA	NA	NA	NA	NA	NA	NA	NA	NA	NA	NA	NA	NA	NA	98.1229	NA	NA	NA	NA	NA
1795	FGFR1OP2				NA	NA	NA	NA	NA	1220.3	NA	NA	NA	NA	NA	NA	NA	NA	NA	815.179	NA	NA	NA	NA	NA	NA	NA	NA	NA	1396.17	NA	NA	NA	NA	NA	NA	NA	NA	NA	NA	NA	NA	NA	944.189	NA	NA	NA	NA	NA
1796	NDUFB11				NA	NA	NA	NA	NA	NA	NA	6696.6	NA	NA	NA	NA	NA	NA	NA	NA	NA	3386.27	NA	NA	NA	NA	NA	NA	NA	NA	NA	NA	NA	1557.5	NA	NA	NA	NA	NA	NA	NA	NA	NA	NA	NA	NA	NA	NA	5557.22
1797	OCIAD1				NA	NA	NA	NA	NA	7087.45	6483.53	6248.27	NA	NA	NA	NA	NA	NA	NA	2201.62	NA	NA	10964.3	NA	NA	NA	2911.23	8423.37	NA	8939.22	NA	NA	5976.69	4220.29	NA	NA	NA	4415.8	10978.8	NA	NA	4155.29	13252.4	2848.99	NA	NA	NA	NA	NA
1798	ADPRHL2				NA	NA	NA	NA	NA	NA	NA	NA	NA	NA	NA	NA	NA	NA	NA	NA	NA	NA	NA	NA	NA	NA	NA	NA	NA	NA	NA	NA	NA	NA	NA	NA	NA	NA	NA	NA	NA	NA	NA	NA	NA	NA	NA	NA	NA
1799	CHCHD3		+		NA	4095.52	NA	NA	3412.19	12928.2	12476.7	9187.32	NA	8071.84	NA	2644.94	2365.54	NA	NA	8628.24	NA	15921.7	NA	NA	NA	6548.44	NA	6840.34	5496.63	15401.4	5094.85	3761.06	5308.66	5068.84	4337.62	8202.08	4417.62	8984.87	11482.4	8532.45	NA	7650.92	7565.37	6947.22	NA	14115.7	5901.58	10208.9	5995.54
1800	SIRT5				NA	NA	NA	NA	NA	NA	NA	NA	NA	NA	NA	NA	NA	NA	NA	NA	NA	NA	NA	NA	NA	NA	NA	NA	NA	NA	NA	NA	NA	NA	NA	NA	NA	NA	NA	NA	NA	NA	NA	NA	NA	NA	NA	NA	NA
1801	BRE				NA	NA	NA	NA	NA	NA	NA	NA	NA	NA	NA	NA	NA	NA	NA	NA	NA	NA	NA	NA	NA	NA	NA	NA	NA	493.75	NA	NA	NA	272.216	NA	NA	NA	NA	NA	NA	NA	NA	NA	NA	NA	NA	NA	NA	NA
1802	DPP3				NA	NA	NA	NA	NA	NA	NA	NA	NA	NA	NA	NA	NA	NA	NA	NA	NA	NA	NA	NA	NA	NA	NA	NA	NA	NA	1910.83	NA	NA	834.217	NA	NA	NA	9315.42	NA	7416.85	NA	NA	NA	NA	NA	4413.53	NA	NA	NA
1803	TUBA8				NA	NA	NA	NA	NA	NA	NA	2571.88	NA	NA	4757.12	NA	NA	NA	NA	3258.36	NA	NA	NA	NA	NA	NA	NA	NA	NA	2827.39	NA	NA	NA	2577.03	NA	NA	NA	NA	NA	NA	NA	NA	NA	3475.87	NA	NA	NA	NA	NA
1804	MRPL39				NA	NA	NA	NA	NA	NA	NA	NA	NA	NA	NA	NA	555.241	NA	NA	765.217	NA	NA	NA	NA	NA	NA	NA	NA	NA	778.603	NA	NA	NA	NA	NA	NA	NA	NA	NA	NA	NA	NA	NA	858.901	NA	NA	NA	NA	NA
1805	AC013461.1				NA	NA	NA	NA	NA	NA	NA	NA	NA	NA	NA	NA	NA	NA	NA	1053.81	NA	NA	NA	NA	NA	NA	NA	NA	NA	NA	NA	NA	NA	NA	NA	NA	NA	NA	NA	NA	NA	NA	NA	NA	NA	NA	NA	NA	NA
1806	UGGT1				NA	NA	NA	1370.14	NA	1473.6	NA	NA	NA	NA	NA	NA	1403.34	NA	NA	1048.69	NA	NA	NA	NA	NA	NA	NA	33697.9	999.139	1077.29	NA	NA	2271.88	1511.63	NA	145349	NA	NA	93266.2	NA	NA	NA	2927.03	2609.34	NA	205730	NA	NA	NA
1807	TECR				NA	NA	NA	NA	NA	NA	NA	NA	NA	NA	NA	NA	NA	NA	NA	3871.25	NA	NA	NA	NA	NA	NA	NA	NA	NA	1189	NA	NA	NA	1078.36	NA	NA	1267.17	NA	NA	NA	NA	NA	NA	NA	NA	NA	NA	NA	NA
1808	ERAP1				NA	NA	NA	NA	NA	NA	NA	1114.84	NA	NA	NA	NA	NA	NA	NA	634.844	NA	NA	NA	NA	NA	NA	NA	NA	NA	NA	NA	NA	NA	430.508	NA	NA	NA	NA	NA	NA	NA	NA	NA	400.494	NA	NA	NA	NA	NA
1809	ACTR10				NA	NA	NA	NA	NA	NA	NA	NA	NA	NA	NA	NA	NA	NA	NA	NA	NA	NA	NA	NA	NA	NA	NA	NA	NA	NA	NA	NA	NA	1196.2	NA	NA	NA	NA	NA	NA	NA	NA	NA	NA	NA	NA	NA	NA	NA
1810	CISD1		+		NA	NA	NA	2338.15	NA	NA	NA	10392.8	NA	8141.97	NA	NA	NA	NA	NA	10986.7	NA	NA	NA	NA	NA	NA	NA	NA	NA	1562.57	NA	NA	NA	14711.6	NA	16314.2	NA	NA	NA	NA	NA	2238.38	7548.69	2408.46	NA	NA	5788.69	NA	NA
1811	FAM120A				NA	NA	NA	NA	NA	NA	NA	NA	NA	NA	NA	NA	NA	NA	NA	NA	NA	NA	NA	NA	NA	NA	NA	NA	NA	NA	NA	NA	NA	332.589	NA	NA	NA	NA	NA	NA	NA	NA	NA	NA	NA	NA	NA	NA	NA
1812	GDE1				NA	NA	NA	NA	NA	NA	NA	NA	NA	NA	NA	NA	NA	NA	NA	289.256	NA	NA	NA	NA	NA	NA	NA	NA	NA	NA	NA	NA	NA	419.096	NA	NA	NA	NA	NA	NA	NA	NA	NA	736.791	NA	NA	NA	NA	NA
1813	GLTP				NA	NA	NA	NA	NA	NA	NA	NA	NA	NA	NA	NA	NA	NA	NA	NA	NA	NA	NA	NA	NA	NA	NA	NA	NA	NA	NA	NA	NA	396.166	NA	NA	NA	NA	NA	NA	NA	NA	NA	NA	NA	NA	NA	NA	NA
1814	COQ3				8738.52	7593.14	NA	12534.3	4467.39	7504.81	4150.32	5272.13	NA	5225.47	NA	2402.86	2712.65	NA	NA	3389.43	NA	NA	12114	NA	NA	4859.74	NA	9571.47	7144.6	7676.45	7071.27	NA	6336.29	7277.9	4816.54	NA	5989.52	10306	NA	16844.4	8514.83	4479.21	11136.4	5318.92	NA	7443.34	3831.33	7097.69	NA
1815	MAT2B				NA	NA	NA	NA	NA	NA	NA	NA	NA	NA	NA	NA	NA	NA	NA	NA	NA	NA	NA	NA	NA	NA	NA	NA	NA	NA	NA	NA	NA	735.402	NA	NA	NA	NA	NA	NA	NA	NA	NA	NA	NA	NA	NA	NA	NA
1816	EHD2				54387.7	NA	NA	NA	2446.49	4070.72	19083.8	NA	8650.44	4554.55	111718	NA	NA	NA	NA	5422.89	NA	NA	NA	NA	NA	NA	NA	NA	NA	3968.21	1475.82	NA	10068.7	8506.34	8457.36	21051	NA	NA	15356.1	9933.54	8830.12	NA	9421.98	2253.18	NA	NA	9518.14	4213.2	17349
1817	TMOD4				8766	36903	NA	15740.4	23327.7	41985.9	35511.8	34832.3	11989.3	25282.1	26228.9	18600	17614.8	NA	17454.7	25272.5	NA	38059.3	NA	NA	NA	NA	NA	NA	NA	36418.9	21507.5	NA	65301	48727.7	NA	56300.6	9510.44	NA	62349.9	NA	NA	16358.6	30260.7	45489.4	43763.2	NA	75793.2	57626.7	10090.3
1818	CALML5				16767.2	9404.02	7852.13	1368.25	5697.37	NA	2791.53	3248.59	16711.1	13973.5	NA	1457.43	2169.75	36544.8	4734.88	405.201	NA	3766.93	14231.2	11460.7	NA	5813.17	4176.9	13507.3	5258.52	483.225	NA	6372.51	3587.65	8735.4	NA	NA	922.324	2018.7	8821.56	4329.91	8671.29	698.717	2641.11	1461.49	8053.05	11764	7364.95	3948.61	9838.83
1819	LMCD1				3152.25	NA	NA	NA	2511.78	3791.02	NA	6706.26	4811.36	NA	NA	NA	NA	NA	NA	6736.66	NA	NA	NA	NA	NA	NA	NA	NA	NA	7952.59	NA	NA	NA	4436.85	NA	7317.53	NA	3332.38	NA	NA	NA	3458.61	NA	3942.62	NA	NA	1613.11	NA	NA
1820	CNIH4				NA	NA	NA	NA	NA	NA	NA	NA	NA	NA	NA	NA	NA	NA	NA	NA	NA	NA	NA	NA	NA	NA	NA	NA	NA	NA	NA	NA	NA	585.425	NA	NA	NA	NA	NA	NA	NA	NA	NA	NA	NA	NA	NA	NA	NA
1821	MRPL15				NA	NA	NA	3244.03	NA	NA	NA	NA	NA	NA	NA	NA	NA	NA	NA	1807.23	NA	NA	NA	NA	NA	NA	NA	NA	NA	1267.6	NA	NA	NA	NA	NA	NA	NA	NA	NA	NA	NA	NA	NA	NA	NA	NA	NA	NA	NA
1822	NDUFAF4				NA	NA	NA	NA	NA	NA	NA	NA	NA	NA	NA	NA	NA	NA	NA	316.776	NA	NA	NA	NA	NA	NA	NA	NA	NA	NA	NA	NA	NA	NA	NA	NA	NA	NA	NA	NA	NA	NA	NA	NA	NA	NA	NA	NA	NA
1823	NDUFA13				4098.75	NA	NA	2811.74	4047.24	1735.15	13116.4	37388	NA	16468.9	NA	NA	1830.47	NA	NA	23662.3	NA	39989.8	NA	NA	NA	6937.94	NA	NA	NA	1844.11	NA	NA	6175.02	10049.4	NA	27426.7	5149.35	NA	13166.7	NA	NA	7467.77	NA	5856.46	NA	NA	13171.5	14489.6	NA
1824	PDP1				NA	NA	NA	NA	NA	NA	NA	NA	NA	NA	NA	NA	NA	NA	NA	399.645	NA	NA	NA	NA	NA	NA	NA	NA	NA	NA	NA	NA	NA	396.853	NA	NA	NA	NA	NA	NA	NA	NA	NA	NA	NA	NA	NA	NA	NA
1825	VAPA		+		5238.31	10788.2	NA	9628.4	5337.8	8533.05	8253.96	7729.86	NA	10752.1	NA	9137.67	7789.17	NA	NA	3699.05	NA	NA	NA	NA	NA	13211.9	NA	NA	17408.7	17885.1	9627.75	16783.6	19477.2	11095.3	NA	10742.4	8221.99	NA	NA	11183.4	12562.5	10437.7	10868.1	14516.5	NA	NA	17622.4	9339.73	NA
1826	TMEM14C				575.434	NA	NA	NA	NA	136.193	3371.81	3269.72	NA	2994.87	NA	NA	NA	NA	NA	1261.81	NA	NA	NA	NA	NA	NA	NA	NA	NA	283.93	NA	NA	NA	535.851	NA	NA	NA	NA	NA	NA	NA	NA	NA	233.388	NA	NA	1256.27	1438.77	NA
1827	CALCOCO1				NA	NA	NA	NA	NA	NA	NA	NA	NA	NA	NA	NA	NA	NA	NA	NA	NA	NA	NA	NA	NA	NA	NA	NA	NA	NA	NA	NA	NA	NA	NA	NA	NA	NA	NA	NA	NA	NA	NA	NA	NA	NA	NA	NA	NA
1828	CCDC88C				NA	NA	NA	NA	NA	NA	NA	NA	NA	NA	NA	NA	NA	NA	NA	NA	NA	NA	NA	NA	NA	NA	NA	NA	NA	NA	NA	NA	NA	NA	NA	NA	NA	NA	NA	NA	NA	NA	NA	NA	NA	NA	NA	NA	NA
1829	LARS				NA	NA	NA	NA	NA	NA	NA	NA	NA	NA	NA	NA	NA	NA	NA	1111.6	NA	NA	NA	NA	NA	NA	NA	NA	NA	NA	NA	NA	NA	498.429	NA	NA	NA	NA	NA	NA	NA	NA	NA	NA	NA	NA	NA	NA	NA
1830	SUCLA2				NA	NA	NA	6094.81	NA	5891.28	4902.04	6937.41	6878.11	NA	NA	NA	NA	NA	NA	2212.86	NA	NA	4795.36	NA	NA	NA	NA	NA	NA	7167.18	4784.47	NA	NA	7675.9	NA	4913.08	NA	NA	NA	28580.3	NA	4445.61	NA	6492.08	NA	NA	6869.4	6771.52	NA
1831	MYOT				34687.9	50465.8	NA	27866.4	33239.9	58147.3	100676	172254	35014.3	50334.2	NA	38687.4	31125.4	NA	5345.97	104267	NA	178454	43776.4	NA	27221.3	36179	38341.3	47424.5	45837.4	95663.8	30885.6	21117.4	30302.1	93251.9	8770.74	106392	40616.9	42411.7	65291.9	24679	6825.1	33716.5	18997.9	81200.6	11886.6	31010.7	48437.3	49035.8	54821.5
1832	COMMD3				NA	NA	NA	NA	NA	NA	NA	NA	NA	NA	NA	NA	NA	NA	NA	214.4	NA	NA	NA	NA	NA	NA	NA	NA	NA	406.86	NA	NA	NA	NA	NA	NA	NA	NA	NA	NA	NA	NA	NA	NA	NA	NA	NA	NA	NA
1833	GNG12				NA	NA	NA	NA	NA	NA	NA	NA	NA	NA	NA	NA	NA	NA	NA	559.102	NA	NA	NA	NA	NA	NA	NA	NA	NA	706.236	NA	NA	NA	1226.45	NA	NA	NA	NA	NA	NA	NA	1087.51	805.269	516.37	NA	NA	2016.01	NA	NA
1834	EIF3K				NA	NA	NA	NA	NA	NA	NA	NA	NA	NA	NA	NA	NA	NA	NA	NA	NA	NA	NA	NA	NA	NA	NA	NA	NA	NA	NA	NA	NA	2102.22	NA	NA	NA	39573.3	NA	NA	NA	NA	NA	NA	NA	NA	2089.5	NA	NA
1835	GRHPR				NA	NA	NA	NA	NA	NA	NA	NA	NA	NA	NA	NA	NA	NA	NA	NA	NA	NA	NA	NA	NA	NA	NA	NA	NA	681.204	NA	NA	NA	486.479	NA	NA	NA	5016.67	3038.18	NA	NA	NA	NA	564.677	NA	NA	NA	NA	NA
1836	DNAJB11				NA	NA	NA	NA	NA	NA	NA	NA	NA	NA	NA	NA	NA	NA	NA	NA	NA	NA	NA	NA	NA	NA	NA	NA	NA	187.199	NA	NA	NA	698.713	NA	NA	NA	NA	NA	NA	NA	NA	NA	439.385	NA	NA	NA	NA	NA
1837	COPS7A				NA	NA	NA	NA	NA	NA	2063.91	802.034	NA	NA	NA	NA	NA	NA	NA	963.94	NA	NA	NA	NA	NA	NA	NA	NA	NA	NA	NA	NA	NA	1786.48	NA	NA	NA	NA	NA	NA	NA	NA	NA	NA	NA	NA	NA	NA	NA
1838	FBLN5				NA	NA	NA	NA	NA	NA	NA	NA	NA	NA	NA	NA	NA	NA	NA	1160.61	NA	NA	NA	NA	NA	NA	NA	NA	NA	NA	NA	NA	NA	NA	NA	NA	NA	NA	NA	NA	NA	NA	NA	NA	NA	NA	NA	NA	NA
1839	HSPB7		+		NA	NA	NA	NA	2401.86	NA	8481.51	21951.1	NA	4662.13	NA	NA	NA	NA	NA	6303.02	NA	NA	NA	NA	NA	NA	NA	NA	NA	16537.7	NA	NA	NA	36293	NA	8732.88	NA	NA	NA	NA	NA	NA	NA	13057.4	NA	NA	4866.76	NA	32157.7
1840	UQCR10				31266.6	28630.8	NA	11059.7	15444	93772.4	75173.8	126581	13354.1	115448	6412.1	17791.9	12152.4	NA	8366.39	11636.5	NA	NA	84170.3	NA	NA	NA	NA	76865.3	12636.2	82306	21418.7	13399.2	45203.2	35000.9	NA	35013	15593.3	NA	74089.2	NA	NA	27517.9	149530	73070.4	11345.9	NA	61704.9	180585	27863.1
1841	DNAJB4				NA	5414.63	NA	4865.65	NA	NA	2552.68	3468.47	NA	NA	NA	3307.25	3290.08	NA	NA	2667.42	NA	NA	NA	NA	NA	3087.46	NA	10557.3	4020.25	8243.59	1859.3	NA	NA	5326.95	NA	3641.26	NA	8199.76	4741.17	NA	NA	NA	NA	6292.17	NA	NA	5641.59	NA	NA
1842	NIPSNAP3A				NA	NA	NA	NA	NA	NA	NA	NA	NA	NA	NA	NA	NA	NA	NA	NA	NA	NA	NA	NA	NA	NA	NA	NA	NA	1485.92	NA	NA	NA	NA	NA	NA	NA	NA	NA	NA	NA	NA	NA	NA	NA	NA	NA	NA	NA
1843	SWAP70				NA	NA	NA	NA	NA	NA	NA	NA	NA	NA	NA	NA	NA	NA	NA	NA	NA	NA	NA	NA	NA	NA	NA	NA	NA	NA	NA	NA	NA	NA	NA	NA	NA	NA	NA	NA	NA	NA	NA	NA	NA	NA	NA	NA	NA
1844	SUN2				NA	NA	NA	NA	NA	NA	NA	NA	NA	NA	NA	NA	NA	NA	NA	NA	NA	NA	NA	NA	NA	NA	NA	NA	NA	NA	NA	NA	NA	NA	NA	NA	NA	NA	NA	NA	NA	NA	NA	NA	NA	NA	NA	NA	NA
1845	LAMTOR3				NA	NA	NA	NA	NA	2355.09	NA	2154.12	NA	2934.03	NA	NA	NA	NA	NA	1345.46	NA	NA	NA	NA	NA	NA	NA	NA	NA	2358.68	NA	NA	NA	2638.36	NA	NA	NA	NA	NA	NA	NA	NA	2030.39	2142.1	NA	NA	3653.66	1797.09	NA
1846	MLH3				NA	NA	NA	NA	NA	NA	NA	NA	NA	NA	NA	NA	NA	NA	NA	NA	NA	NA	NA	NA	NA	NA	NA	NA	NA	NA	NA	NA	NA	NA	NA	NA	NA	NA	NA	NA	NA	NA	NA	NA	NA	NA	NA	NA	NA
1847	UBQLN2				NA	NA	NA	NA	NA	NA	NA	NA	NA	NA	NA	NA	NA	NA	NA	NA	NA	NA	NA	NA	NA	NA	NA	NA	NA	NA	NA	NA	NA	296.733	NA	NA	NA	NA	NA	NA	NA	624.259	NA	NA	NA	NA	NA	NA	NA
1848	PCYOX1				8967.79	38739	5408.81	20418.6	9658.04	27450.8	32175.4	12253.4	34772.2	33651.8	25678.4	10844.4	16942.3	NA	13598.5	5544.48	NA	21634.6	41441	NA	39921.7	4820.11	22379	17366.2	10515.2	22357	10675.9	39556.6	24104.8	13794.1	23117.3	10641.6	7401.22	14124.6	60458.1	16730.9	37792.3	7927.87	39768.8	28145.7	36332.8	32031.5	43843.5	27693.4	18582.8
1849	DPP7				NA	NA	NA	NA	NA	NA	NA	NA	NA	NA	NA	NA	NA	2321.35	NA	NA	NA	NA	NA	NA	NA	NA	NA	NA	NA	NA	NA	NA	NA	NA	NA	NA	NA	NA	NA	NA	NA	NA	NA	NA	NA	NA	NA	NA	NA
1850	SMPX				NA	NA	NA	NA	NA	NA	NA	NA	NA	NA	NA	NA	NA	NA	NA	NA	NA	NA	NA	NA	NA	NA	NA	NA	NA	NA	NA	NA	NA	NA	NA	NA	NA	NA	NA	NA	NA	NA	NA	NA	NA	NA	NA	NA	NA
1851	BCAP29				NA	NA	NA	NA	NA	NA	NA	NA	NA	NA	NA	NA	NA	NA	NA	1118.3	NA	NA	NA	NA	NA	NA	NA	NA	NA	NA	NA	NA	NA	NA	NA	NA	NA	NA	NA	NA	NA	NA	NA	NA	NA	NA	NA	NA	NA
1852	CYB5R1				35532	31663.8	NA	100543	20251.7	21845.7	24689.4	109564	NA	16043	NA	48771.7	57943.8	NA	16254.1	23255.4	NA	102521	NA	NA	35591	10646.6	14719.6	12662.4	NA	14519	NA	NA	10625.9	43888.6	NA	51060.1	20415.7	62326.6	33616	16470.8	NA	17318.7	62642.1	39440.7	11444.9	NA	19290.6	11708.4	8814.41
1853	PFDN2				NA	NA	NA	NA	NA	520.461	NA	NA	NA	NA	NA	NA	337.946	NA	NA	NA	NA	NA	NA	NA	NA	NA	NA	NA	NA	556.397	NA	NA	NA	822.111	NA	NA	NA	NA	NA	NA	NA	245.324	NA	324.898	NA	NA	NA	NA	NA
1854	NRBP1				NA	NA	NA	NA	NA	NA	NA	NA	NA	NA	NA	NA	NA	NA	NA	592.92	NA	NA	NA	NA	NA	NA	NA	NA	NA	NA	NA	NA	NA	NA	NA	NA	NA	NA	NA	NA	NA	NA	NA	NA	NA	NA	NA	NA	NA
1855	NDUFA12		+		NA	NA	NA	NA	NA	1154.29	3043.61	6134.24	NA	5425.38	NA	NA	NA	NA	NA	7922.53	NA	14095.7	NA	NA	NA	NA	NA	NA	NA	2710.61	NA	NA	NA	2846.77	NA	4627.86	NA	NA	NA	NA	NA	NA	NA	NA	NA	NA	3186.53	4561.07	NA
1856	AK3				NA	NA	NA	NA	NA	NA	NA	3118.11	7448.22	NA	NA	NA	NA	NA	NA	NA	NA	NA	NA	NA	NA	NA	NA	NA	NA	2681.91	NA	NA	NA	2204.33	NA	NA	NA	NA	NA	NA	NA	NA	NA	NA	NA	10431.9	NA	NA	NA
1857	LNPEP				NA	NA	NA	NA	NA	NA	NA	NA	NA	NA	NA	NA	NA	NA	NA	NA	NA	NA	NA	NA	NA	NA	NA	NA	NA	837.167	NA	NA	NA	1366.6	NA	NA	NA	NA	NA	NA	NA	NA	NA	1342.41	NA	NA	NA	NA	NA
1858	RABGEF1				NA	NA	NA	NA	NA	NA	NA	NA	NA	NA	NA	NA	NA	NA	NA	632.811	NA	NA	NA	NA	NA	NA	NA	NA	NA	NA	NA	NA	NA	NA	NA	NA	NA	NA	NA	NA	NA	NA	NA	882.785	NA	NA	NA	NA	NA
1859	NAGK				NA	NA	NA	NA	NA	NA	NA	10511.5	NA	NA	NA	NA	NA	NA	NA	NA	NA	NA	NA	NA	NA	NA	NA	NA	NA	NA	NA	NA	NA	NA	NA	NA	NA	NA	NA	NA	NA	NA	NA	NA	NA	NA	NA	NA	NA
1860	DBNL				NA	NA	NA	NA	NA	NA	NA	NA	NA	NA	NA	NA	NA	NA	NA	NA	NA	NA	NA	NA	NA	NA	NA	NA	NA	NA	NA	NA	NA	NA	NA	NA	NA	NA	NA	NA	NA	NA	NA	NA	NA	NA	NA	NA	NA
1861	DCTN4				NA	NA	NA	NA	NA	NA	NA	NA	NA	NA	NA	NA	NA	NA	NA	277.578	NA	NA	NA	NA	NA	NA	NA	NA	NA	NA	NA	NA	NA	NA	NA	NA	NA	NA	NA	NA	NA	NA	NA	NA	NA	NA	NA	NA	NA
1862	HSPB8				7668.79	NA	NA	NA	NA	9927.59	5473.18	5891.02	NA	NA	NA	8654.73	12316.7	NA	NA	5653.49	NA	NA	NA	NA	NA	NA	NA	NA	8053.95	8938.77	NA	NA	NA	6969.06	NA	8977.84	NA	NA	NA	NA	NA	NA	NA	11107.9	NA	NA	9368.56	2028.37	5533.67
1863	STOML2		+		1868.97	1998.77	NA	NA	NA	NA	4097.24	3456.53	NA	NA	NA	NA	851.851	NA	NA	721.822	NA	NA	NA	NA	6494.6	1286.36	NA	5324.66	NA	2401.58	977.146	4258.27	1885.8	1161.62	6363.54	NA	1312.72	2756.97	8962.83	5888.25	1464.79	NA	1138.17	1510.75	2454.12	1446.68	1531.45	2496.45	NA
1864	APPL1				NA	NA	NA	NA	NA	NA	NA	NA	NA	NA	NA	NA	NA	NA	NA	NA	NA	NA	NA	NA	NA	NA	NA	NA	NA	NA	NA	NA	NA	830.557	NA	NA	NA	NA	NA	NA	NA	NA	NA	NA	NA	NA	NA	NA	NA
1865	NUDT5			+	NA	NA	NA	NA	NA	NA	NA	NA	NA	NA	5667.52	NA	NA	4969.54	NA	NA	NA	NA	NA	NA	NA	NA	NA	1589.38	916.19	NA	NA	1567.34	2010.51	1857.13	NA	NA	NA	NA	1456.41	NA	NA	NA	NA	NA	NA	NA	NA	NA	NA
1866	RALY				NA	NA	NA	NA	NA	NA	NA	NA	NA	NA	NA	NA	NA	NA	NA	258.115	NA	NA	NA	NA	NA	NA	NA	NA	NA	NA	NA	NA	NA	590.175	NA	NA	NA	NA	NA	NA	NA	NA	NA	NA	NA	NA	NA	NA	NA
1867	PACSIN3				NA	NA	NA	NA	4699.73	5306.56	4948.84	4699.29	NA	6785.78	NA	2105.54	NA	NA	NA	8236.24	NA	NA	6568.51	NA	NA	NA	NA	NA	NA	5545.57	1738.89	12428.6	7848.66	10854.1	NA	13845.4	NA	NA	9550.27	NA	NA	3041.52	NA	6970.89	NA	NA	8528.22	7630.87	12701.7
1868	ACAD8				NA	NA	NA	NA	NA	NA	3735.07	1655.83	NA	3883.57	NA	NA	NA	NA	NA	821.593	NA	NA	NA	NA	NA	NA	NA	NA	NA	NA	NA	NA	NA	2509.54	NA	NA	NA	NA	NA	NA	NA	NA	NA	NA	NA	NA	1977.65	NA	NA
1869	MYH2	+	+		24901.7	1463300	241728	11531.9	3591600	56075.6	31122.4	14162.4	85948.1	356692	176528	19758.9	10938.1	54873.9	1225420	1570670	NA	NA	119569	NA	316310	8911.85	688456	129890	1123840	32643.3	1042730	885140	433190	205465	1564650	3448150	128075	278134	1390020	NA	723189	1669110	84143.5	48559.1	37568.3	1002360	137591	190830	27557.1
1870	MYH13				55704.1	10523.2	NA	27951	10319.9	16713.8	2542.77	23551.8	4154.02	2414.32	NA	28906.3	46289.2	NA	NA	26768.3	NA	NA	NA	NA	NA	53434.7	NA	NA	58464.2	14719.9	42007.8	60897.3	14403.5	2482.71	42856.5	31414.9	37046.4	53337	112759	NA	84347.2	50180.6	NA	24176.9	NA	NA	NA	NA	73222
1871	RAB21				NA	NA	NA	2095.56	NA	2359.47	NA	NA	NA	2034.85	NA	NA	NA	NA	NA	1799.06	NA	NA	NA	NA	NA	NA	NA	NA	NA	2420.53	NA	NA	NA	3055.42	NA	2876.61	NA	NA	NA	NA	NA	NA	NA	2449.65	NA	NA	NA	2164.51	NA
1872	PSME2				NA	NA	NA	NA	NA	NA	NA	NA	NA	NA	NA	NA	NA	NA	NA	NA	NA	NA	NA	NA	NA	NA	NA	NA	NA	NA	NA	NA	NA	NA	NA	NA	NA	NA	NA	NA	NA	NA	NA	NA	NA	NA	NA	NA	NA
1873	DNPEP				NA	NA	NA	NA	NA	NA	NA	2346.43	NA	NA	NA	NA	NA	NA	NA	1912.91	NA	NA	NA	NA	NA	NA	NA	NA	NA	402.687	NA	NA	NA	6715.91	NA	NA	NA	NA	NA	NA	NA	NA	NA	1432.84	NA	NA	NA	NA	NA
1874	INTU				NA	NA	NA	NA	NA	NA	NA	NA	NA	NA	NA	NA	NA	NA	NA	NA	NA	NA	NA	NA	NA	NA	NA	NA	NA	NA	NA	NA	NA	NA	NA	NA	NA	NA	NA	NA	NA	NA	NA	NA	NA	NA	NA	NA	NA
1875	HECTD1				NA	NA	NA	NA	NA	NA	NA	NA	NA	NA	NA	NA	NA	NA	NA	672.662	NA	NA	NA	NA	NA	NA	NA	NA	NA	NA	NA	NA	NA	995.663	NA	NA	NA	NA	NA	NA	NA	NA	NA	NA	NA	NA	NA	NA	NA
1876	TMCO1				NA	NA	NA	NA	NA	NA	NA	NA	NA	NA	NA	NA	NA	NA	NA	NA	NA	NA	NA	NA	NA	NA	NA	NA	NA	NA	NA	NA	NA	NA	NA	NA	NA	NA	NA	NA	NA	NA	NA	NA	NA	NA	NA	NA	NA
1877	EPDR1				6868.48	3708.86	NA	3839.42	2257.22	2915.73	NA	3451.88	NA	1764.12	1994.65	3024.37	3062.14	NA	NA	2336.26	NA	NA	NA	NA	NA	1629.18	NA	NA	4793.7	3300.55	1688.86	NA	5147.61	544.206	NA	5226.57	2763.4	5623.86	NA	NA	NA	2292.67	4082.12	1556.05	NA	NA	2034.7	2599.9	7228.26
1878	NFU1				NA	NA	NA	NA	NA	NA	NA	NA	NA	NA	NA	NA	NA	NA	NA	NA	NA	NA	NA	NA	NA	NA	NA	NA	NA	NA	NA	NA	NA	952.474	NA	NA	NA	NA	NA	NA	NA	NA	NA	NA	NA	NA	NA	NA	NA
1879	SYNPO2		+		1574.39	NA	NA	16232.7	2261.11	2025.63	8275.73	23567.7	NA	4990.73	NA	16596	NA	NA	NA	6904.65	NA	24175.4	NA	NA	NA	NA	NA	NA	5319.88	7569.17	NA	NA	19535.7	23990.8	NA	16583.4	NA	NA	19451.3	NA	NA	NA	NA	10144.3	NA	NA	18222.6	6805.2	4097.09
1880	UBQLN1				NA	NA	NA	NA	NA	NA	NA	NA	NA	NA	NA	NA	NA	NA	NA	803.765	NA	NA	NA	NA	NA	NA	NA	NA	NA	611.903	250.234	NA	NA	1195.06	NA	NA	NA	NA	NA	NA	NA	NA	NA	1083.26	NA	NA	NA	NA	NA
1881	SYNRG				NA	10528.7	NA	NA	NA	16655.5	19374.4	36576.7	NA	29018.6	NA	3461.87	1904.06	NA	NA	34511.6	NA	NA	NA	NA	NA	8149.24	NA	NA	20149.6	19041.2	10848.8	13369.9	43453	53192.7	12064.4	27480	2766.31	10375.8	41223.8	NA	NA	21363.3	21915.7	48535.7	21460.4	21662.6	24308.9	44743.8	22040.7
1882	NDRG2				1520.3	3849.04	NA	4274.7	NA	10228.6	3595.3	3099.93	3002	6213.13	NA	NA	NA	NA	NA	4525.13	NA	6105.42	7680.39	NA	NA	1408.71	3457.89	6102.65	4250.91	9201.05	4354.32	3507.45	3634.79	9452.62	NA	NA	1400.61	2759.9	NA	2804.41	NA	3819.77	7431.03	4599.76	NA	8331.72	18089.1	7478.01	NA
1883	ATP1B4				NA	NA	NA	2533.59	NA	NA	1495.13	NA	NA	NA	NA	2417.58	1881.51	NA	NA	1970.85	NA	NA	NA	NA	NA	NA	NA	NA	NA	1534.96	NA	NA	NA	1090.69	NA	NA	1864.32	NA	NA	NA	NA	NA	2633.38	1874.33	NA	NA	NA	NA	NA
1884	G3BP2				3249.53	NA	NA	2674.54	1628.49	5179.52	NA	4637.43	NA	NA	NA	2514.84	NA	NA	NA	4636.05	NA	NA	NA	NA	NA	2184.35	NA	NA	3455.64	5259.24	2199.1	NA	4295.53	2827.86	NA	NA	2306.09	NA	NA	NA	NA	3184.29	5294	6815.21	NA	7143.66	NA	2396.77	NA
1885	STUB1				4954.93	NA	NA	NA	NA	628.929	3590.14	2379.68	NA	1338.41	NA	3032.75	NA	NA	NA	2329.83	NA	NA	NA	NA	NA	NA	NA	NA	NA	3457.24	NA	NA	NA	5086.69	NA	NA	NA	NA	NA	NA	NA	NA	NA	NA	NA	NA	5016.21	NA	NA
1886	SNX6				NA	NA	NA	NA	NA	NA	NA	NA	NA	NA	NA	NA	NA	NA	NA	NA	NA	NA	NA	NA	NA	NA	NA	NA	NA	NA	NA	NA	NA	NA	NA	NA	NA	NA	NA	NA	NA	NA	NA	1039.36	NA	NA	NA	NA	NA
1887	STX8				NA	NA	NA	NA	NA	NA	NA	1110.62	NA	NA	NA	NA	NA	NA	NA	NA	NA	NA	NA	NA	NA	NA	NA	NA	NA	NA	NA	NA	NA	NA	NA	NA	NA	NA	NA	NA	NA	NA	NA	NA	NA	NA	NA	NA	NA
1888	PSMD13				NA	NA	NA	NA	NA	NA	3129.6	4031.81	NA	NA	NA	NA	NA	NA	NA	2171.23	NA	NA	NA	NA	NA	NA	NA	NA	NA	3005.09	NA	NA	NA	3211.05	NA	NA	NA	NA	NA	NA	NA	NA	NA	2647.61	NA	NA	2497.83	3293.29	NA
1889	COPS3				NA	NA	NA	NA	NA	NA	1052.38	2789.44	NA	NA	NA	NA	1949.74	NA	NA	4332.51	NA	NA	NA	NA	NA	NA	NA	NA	NA	1457.57	NA	NA	NA	2224.14	NA	NA	NA	NA	NA	NA	NA	2541.33	NA	1727.16	NA	NA	NA	1178.19	NA
1890	RPL26L1				NA	NA	NA	NA	NA	6629.05	NA	7299.24	NA	9996.31	NA	NA	NA	NA	NA	5679.18	NA	NA	NA	NA	NA	NA	9514.27	NA	NA	3221.81	NA	NA	NA	11250.4	NA	NA	NA	NA	15026.3	NA	NA	NA	NA	NA	NA	NA	11095.1	6829.72	3490.65
1891	NSFL1C				NA	NA	NA	2242.9	NA	988.131	2562.15	2433.94	NA	2538.26	NA	NA	2795	NA	NA	918.71	NA	NA	NA	NA	NA	NA	NA	NA	NA	2743.19	NA	NA	6288.75	3537.62	NA	NA	NA	NA	NA	NA	NA	1549.54	NA	2062.03	NA	NA	NA	NA	NA
1892	LIMCH1			+	NA	NA	NA	NA	NA	NA	NA	1547.61	NA	NA	NA	NA	NA	NA	NA	2945.04	NA	NA	NA	NA	NA	NA	NA	NA	NA	NA	NA	NA	NA	1253.86	NA	NA	NA	NA	2214.12	57319	NA	NA	NA	990.72	NA	NA	NA	NA	NA
1893	USP24				NA	NA	NA	NA	NA	NA	NA	NA	NA	NA	NA	NA	NA	NA	NA	441.565	NA	NA	NA	NA	NA	NA	NA	NA	NA	NA	NA	NA	NA	263.658	NA	NA	NA	NA	NA	NA	NA	NA	NA	NA	NA	NA	NA	NA	NA
1894	SHOC2				NA	NA	NA	NA	NA	NA	NA	NA	NA	NA	NA	NA	NA	NA	NA	NA	NA	NA	NA	NA	NA	NA	NA	NA	NA	NA	NA	NA	NA	356.311	NA	NA	NA	NA	NA	NA	NA	NA	NA	NA	NA	NA	NA	NA	NA
1895	NEU3				NA	NA	NA	NA	NA	NA	NA	NA	NA	NA	NA	NA	NA	NA	NA	NA	NA	NA	NA	NA	NA	NA	NA	NA	NA	NA	NA	NA	NA	NA	NA	NA	NA	NA	NA	NA	NA	NA	NA	NA	NA	NA	NA	NA	NA
1896	PA2G4				NA	NA	NA	2078.82	NA	NA	NA	NA	NA	NA	NA	NA	NA	NA	NA	NA	NA	NA	NA	NA	NA	NA	NA	NA	NA	NA	NA	NA	NA	1508.3	NA	NA	NA	NA	NA	NA	NA	NA	NA	NA	NA	NA	NA	NA	NA
1897	SPG7				NA	NA	NA	NA	NA	NA	NA	NA	NA	NA	NA	NA	NA	NA	NA	963.743	NA	NA	NA	NA	NA	NA	NA	NA	NA	NA	NA	NA	NA	997.01	NA	NA	NA	NA	NA	NA	NA	NA	NA	NA	NA	NA	NA	NA	NA
1898	CAMK2A				5183	NA	NA	10969.5	4565.13	4897.91	NA	6499.19	NA	NA	NA	3010.58	10747.7	NA	11184.5	5364.5	NA	NA	NA	NA	NA	4956.21	NA	NA	3909.99	2578.71	3077.73	8475.24	NA	3266.71	4921.2	8203	2556.42	3267.98	6088.18	NA	6635.34	5151.2	NA	9563.29	NA	6856.5	2047	NA	NA
1899	C14orf166				NA	NA	NA	NA	NA	NA	NA	8090.52	NA	NA	NA	NA	1248.57	NA	NA	1536.26	NA	NA	NA	NA	NA	NA	NA	NA	NA	3912.49	NA	NA	NA	NA	NA	NA	NA	28717.8	NA	NA	NA	7828.51	NA	2209.06	NA	NA	NA	NA	NA
1900	RUVBL2				NA	NA	NA	NA	NA	NA	NA	NA	NA	NA	NA	NA	NA	NA	NA	NA	NA	NA	NA	NA	NA	NA	NA	NA	NA	NA	NA	NA	NA	NA	NA	NA	NA	NA	NA	NA	NA	NA	NA	NA	NA	NA	NA	NA	NA
1901	PIN4				NA	NA	NA	NA	NA	NA	NA	NA	NA	NA	NA	NA	NA	NA	NA	NA	NA	NA	NA	NA	NA	NA	NA	NA	NA	NA	NA	NA	NA	845.905	NA	NA	NA	NA	NA	NA	NA	NA	NA	NA	NA	NA	NA	NA	NA
1902	EIF3L				2829.38	NA	NA	1881.16	NA	NA	3675.59	2210.24	NA	NA	NA	NA	NA	NA	NA	970.775	NA	NA	NA	NA	NA	NA	NA	NA	NA	1214.87	NA	NA	NA	1525.51	NA	NA	NA	NA	NA	NA	NA	NA	NA	4299.71	NA	NA	NA	NA	NA
1903	PLAA				NA	NA	NA	NA	NA	NA	NA	NA	NA	NA	NA	NA	NA	NA	NA	NA	NA	NA	NA	NA	NA	NA	NA	NA	NA	NA	NA	NA	NA	432.967	NA	NA	NA	NA	NA	NA	NA	NA	NA	NA	NA	NA	NA	NA	NA
1904	RUVBL1				NA	NA	NA	NA	NA	NA	NA	NA	NA	NA	NA	NA	NA	NA	NA	106.474	NA	NA	NA	NA	NA	NA	NA	NA	NA	NA	NA	NA	NA	618.816	NA	NA	NA	NA	NA	NA	NA	NA	NA	NA	NA	NA	NA	NA	NA
1905	BCS1L				NA	NA	NA	NA	NA	2494.33	NA	NA	NA	NA	NA	NA	NA	NA	NA	NA	NA	NA	NA	NA	NA	NA	NA	NA	NA	1387.08	NA	NA	NA	NA	NA	NA	NA	NA	NA	NA	NA	NA	NA	NA	NA	NA	6332.27	NA	NA
1906	VDAC3			+	37734.6	3856.89	7417.12	21770.8	29642.4	15635.1	34408.6	62455.1	NA	33781.1	10743.4	7909.12	11313.4	NA	4196.44	64459.1	NA	77389.5	16502.4	NA	NA	10309.8	53377.4	NA	9949.81	10291.2	8337.02	10637.9	NA	12601.7	10951.6	45618.8	14388.2	NA	44754.6	11112.4	NA	18998.7	9978.95	9423.3	7412.6	11270	15067.9	35898.2	13798.6
1907	CFL2				8300.06	NA	NA	NA	NA	NA	NA	3149.14	NA	1922.2	NA	3271.77	3769.29	NA	NA	1285.35	NA	NA	NA	NA	NA	NA	NA	NA	NA	NA	NA	NA	NA	15423.3	NA	NA	5098.63	39754.8	NA	NA	NA	NA	NA	1513.72	NA	NA	NA	NA	NA
1908	FARSA				NA	NA	NA	NA	NA	NA	NA	2066.13	NA	NA	NA	NA	NA	NA	NA	528.8	NA	NA	NA	NA	NA	NA	NA	NA	NA	NA	NA	NA	NA	605.631	NA	NA	NA	NA	NA	NA	NA	NA	NA	NA	NA	NA	NA	NA	NA
1909	DRG1				NA	NA	NA	NA	NA	NA	NA	NA	NA	NA	NA	NA	NA	NA	NA	398.981	NA	NA	NA	NA	NA	NA	NA	NA	NA	NA	NA	NA	NA	NA	NA	NA	NA	NA	NA	NA	NA	NA	NA	NA	NA	NA	NA	NA	NA
1910	WDR37				NA	NA	NA	NA	NA	NA	NA	NA	NA	NA	NA	NA	292.09	NA	NA	465.65	NA	NA	NA	NA	NA	NA	NA	NA	NA	NA	NA	NA	NA	NA	NA	NA	NA	NA	NA	NA	NA	NA	NA	NA	NA	NA	NA	NA	NA
1911	PADI2				4238.66	4782.38	NA	6859.4	NA	26091.7	43020.5	17984.5	12743.8	13978	NA	460.027	2380.95	NA	5427.13	10807.5	NA	26513.4	9683.02	NA	NA	NA	13419.3	NA	8384.43	28927.3	6963.97	NA	20381.8	42548.4	NA	NA	2861.84	NA	14538.9	NA	NA	11603.7	20093.8	6448.77	8031.86	16572.6	11748.7	40046.6	NA
1912	MYH15				95526.5	NA	NA	NA	14626.9	1350.12	NA	52796.2	NA	6440.02	NA	NA	24035.9	NA	NA	147223	NA	5293.41	NA	NA	NA	NA	NA	NA	NA	NA	NA	NA	NA	5246.48	NA	97169.9	NA	NA	NA	NA	NA	8010.41	NA	NA	NA	NA	NA	NA	28839.7
1913	GSTK1				NA	NA	NA	NA	NA	NA	NA	NA	NA	NA	NA	NA	NA	NA	NA	NA	NA	NA	NA	NA	NA	NA	NA	NA	NA	NA	NA	NA	NA	807.469	NA	NA	NA	NA	NA	NA	NA	NA	NA	NA	NA	NA	NA	NA	NA
1914	COA3				NA	3005.02	NA	2776.99	NA	3505.49	3832.38	7521.85	NA	5721.32	NA	2500	2804.35	NA	NA	995.241	NA	NA	NA	NA	NA	2908	NA	5684.17	3348.67	4958.65	2092.11	NA	3406.28	3637.13	NA	NA	3119.9	5098.8	6601.01	6407.69	NA	1403.26	5028.96	3382.06	NA	NA	4967.66	3037.25	NA
1915	MRPS17				NA	NA	NA	NA	NA	NA	NA	NA	NA	NA	NA	NA	NA	NA	NA	987.774	NA	NA	NA	NA	NA	NA	NA	NA	NA	NA	NA	NA	NA	NA	NA	NA	NA	NA	NA	NA	NA	NA	NA	NA	NA	NA	NA	NA	NA
1916	CARHSP1				NA	NA	NA	NA	NA	NA	NA	NA	NA	NA	NA	NA	NA	NA	NA	NA	NA	NA	NA	NA	NA	NA	NA	NA	NA	NA	NA	NA	NA	NA	NA	NA	NA	NA	NA	NA	NA	NA	NA	NA	NA	NA	NA	NA	NA
1917	NOP58				NA	NA	NA	NA	NA	NA	NA	NA	NA	NA	NA	NA	NA	NA	NA	NA	NA	NA	NA	NA	NA	NA	NA	NA	NA	NA	NA	NA	NA	NA	NA	NA	NA	NA	NA	NA	NA	NA	NA	NA	NA	NA	NA	NA	NA
1918	SUGT1				NA	NA	NA	NA	NA	NA	NA	NA	NA	NA	NA	NA	NA	NA	NA	NA	NA	NA	NA	NA	NA	NA	NA	NA	NA	NA	NA	NA	NA	113.587	NA	NA	NA	NA	NA	NA	NA	NA	NA	2840.83	NA	NA	NA	NA	NA
1919	YARS2				NA	NA	NA	NA	NA	NA	NA	NA	NA	NA	NA	NA	NA	NA	NA	1291.48	NA	NA	NA	NA	NA	NA	NA	NA	NA	1336.1	NA	NA	NA	NA	NA	NA	NA	NA	NA	NA	NA	NA	NA	NA	NA	NA	NA	NA	NA
1920	COQ6				NA	NA	NA	NA	NA	NA	NA	2913.58	NA	NA	NA	NA	NA	NA	NA	2050.55	NA	NA	NA	NA	NA	NA	NA	NA	NA	1746.28	NA	NA	NA	3523.28	NA	3669.02	NA	NA	NA	NA	NA	NA	NA	1252.7	NA	NA	4067.08	NA	NA
1921	ACOT9				NA	NA	NA	NA	NA	NA	NA	4601.42	NA	NA	NA	NA	NA	NA	NA	3592.79	NA	NA	NA	NA	NA	NA	NA	NA	NA	3391.96	NA	NA	NA	2769.55	NA	NA	NA	NA	NA	NA	NA	NA	NA	5988.22	NA	NA	NA	NA	NA
1922	NOSIP				24612.9	NA	NA	1444.76	6209.29	6550.68	NA	6664.86	NA	790.878	51629.9	3838.79	27672	NA	5993.44	173366	NA	NA	NA	NA	NA	1958.63	NA	NA	12189	5904.69	4533.63	3681.93	NA	10270.8	3129.81	30783.9	1414.14	NA	NA	NA	41101.5	23877.5	NA	57239.8	NA	NA	NA	NA	NA
1923	DERA				NA	NA	NA	NA	NA	NA	NA	NA	NA	NA	NA	NA	NA	NA	NA	NA	NA	NA	NA	NA	NA	NA	NA	NA	NA	NA	NA	NA	NA	1321.38	NA	NA	NA	NA	NA	NA	NA	NA	NA	NA	NA	NA	NA	NA	NA
1924	MEMO1				659.436	2984.24	NA	NA	NA	972.504	785.295	NA	NA	1342.59	NA	1021.69	NA	NA	NA	1479.76	NA	NA	NA	NA	NA	NA	NA	NA	NA	790.991	908.076	NA	NA	2155.51	NA	NA	NA	NA	NA	NA	NA	NA	NA	1244.24	NA	NA	NA	NA	NA
1925	TMX2				NA	NA	NA	NA	NA	NA	NA	NA	NA	NA	NA	NA	NA	NA	NA	959.451	NA	NA	NA	NA	NA	NA	NA	NA	NA	1047.1	NA	NA	NA	745.27	NA	NA	NA	NA	NA	NA	NA	NA	NA	579.612	NA	NA	NA	NA	NA
1926	SH3GLB1				NA	NA	NA	NA	NA	NA	NA	1382.09	NA	NA	NA	2009.73	NA	NA	NA	1748.24	NA	NA	NA	NA	16098.9	NA	NA	NA	NA	NA	NA	NA	NA	1525.53	4850.41	NA	NA	NA	NA	NA	NA	NA	NA	2781.98	NA	NA	3174.67	NA	NA
[truncated: 37 more rows]
[truncated: 64 more columns]
